# Supplementary material for: The Taxus genome provides insights into paclitaxel biosynthesis
Source: Nat Plants. 2021 Jul 15;7(8):1026–36. doi: 10.1038/s41477-021-00963-5 (PMC8367818; doi:10.1038/s41477-021-00963-5)
Supplement: Supplementary file 3 — Supplementary Tables 5, 9–26 and 28. [file 41477_2021_963_MOESM3_ESM.xlsx]

## Sheet: Supplementary Table 5
Supplementary Table 5 Genes expression dataset in Taxus.
Abbreviation: female strobilus (mfs), leaf (mfl), bark of stem (mfb), root (mfr) from female plant, and male strobili (mtf), leaf (mtl), bark of stem (mtb), and root (mtr) from male plant; HC and LC are two T. chinensis var. mairei half-sib cell lines, HC is high paclitaxel-yielding line, while LC is low paclitaxel-yielding line; LC cell line was treated by 100 µM methyl jasmonate (MeJA), MeJA+ w…
Gene ID	mfb-1	mfb-2	mfb-3	mfr-1	mfr-2	mfr-3	mfs-1	mfs-2	mfs-3	mfl-1	mfl-2	mfl-3	mtb-1	mtb-2	mtb-3	mtf-1	mtf-2	mtf-3	mtl-1	mtl-2	mtl-3	mtr-1	mtr-2	mtr-3	LC-1	LC-2	LC-3	HC-1	HC-2	HC-3	MeJA- (0 h)	MeJA- (2 h)	MeJA- (4 h)	MeJA- (8 h)	MeJA- (24 h)	MeJA- (0 h)	MeJA+ (2 h)	MeJA+ (4 h)	MeJA+ (8 h)	MeJA+ (24 h)
ctg10003_gene.2	0	0	0	0	0	0	0	0	0	0	0	0	0	0	0	0	0.100541	0	0	0	0	0	0	0	0	0	0	0	0	0	0	0	0	0	0	0	0	0	0	0
ctg10003_gene.3	0	0	0	0	0	0	0	0	0	0	0	0	0	0	0	0	0	0	0	0	0	0	0	0	0	0	0	0	0	0	0	0	0	0	0	0	0	0	0	0
ctg10004_gene.2	4.82826	2.81003	3.64163	1.31045	2.78676	1.96188	6.84877	4.66116	5.83172	5.40132	2.63108	4.49254	4.60644	3.8871	2.94183	3.96704	4.95366	5.46689	4.91714	3.35882	3.01469	2.56934	2.39347	2.97314	6.2253	2.82107	2.19708	2.98281	3.92075	4.19798	3.25172	2.23164	1.96353	4.91989	3.19741	3.25172	2.10513	2.88336	3.90348	3.08801
ctg10004_gene.3	1.84086	3.78874	1.66266	2.17438	2.91687	2.60285	3.4855	3.82286	2.98926	3.07192	1.44438	3.24116	2.32028	3.04925	3.53869	3.15163	2.7782	2.7561	3.06704	2.40645	3.55374	3.75637	2.02981	2.60586	1.32082	2.87874	2.03068	2.08697	4.26236	1.42962	2.14016	3.07999	1.8803	2.02054	2.16805	2.14016	0.860976	1.14131	1.91238	1.74661
ctg10004_gene.4	2.34019	2.94272	2.51678	2.25524	2.24425	2.1692	4.26346	5.29605	3.2502	3.20162	3.56829	3.33189	3.22777	4.01586	3.47215	4.64382	3.89869	3.83494	3.28613	3.17761	3.92835	2.09888	1.86207	2.53506	1.44484	2.26198	3.03867	2.9316	3.75456	2.12006	1.44224	1.27844	1.39791	2.13027	2.08241	1.44224	0.532863	1.4068	1.3438	2.08878
ctg10006_gene.1	101.083	97.5109	98.096	63.2228	68.9208	57.5556	52.3887	55.4098	69.5116	43.3787	35.5558	43.1215	77.5796	81.0687	94.3183	59.983	69.2035	67.6626	39.084	46.8037	31.3313	75.6764	81.2797	78.5963	76.398	72.246	91.3649	153.3	167.789	164.505	150.082	141.829	125.727	126.514	133.09	150.082	147.769	119.156	109.179	70.9407
ctg10007_gene.3	0.275537	0.755992	0.525269	0.465546	0.530638	0.751826	0.9642	1.68723	0.866431	15.6055	19.1611	13.6565	0.845953	0.526789	0.598974	0.7371	0.871433	1.0868	2.54126	2.1518	1.13601	0.79764	0.822499	1.36206	1.08799	2.84557	3.21067	0.461639	0.316575	0.522382	5.72697	5.24511	5.8231	3.26108	4.02658	5.72697	1.72737	1.57957	0.888906	0.697314
ctg10007_gene.5	5.4515	5.28149	4.95406	20.3495	16.3032	23.0485	2.53686	2.82364	1.71608	43.9341	69.6082	43.873	2.37335	2.15053	1.80687	18.1339	14.4371	16.966	18.5749	22.7298	23.154	15.2131	16.7761	17.2644	6.90736	6.29547	4.73147	5.3591	6.4686	7.51253	51.2739	53.864	32.4201	15.6682	15.3683	51.2739	47.0233	28.268	9.7432	2.92824
ctg10008_gene.1	1.15341	1.65467	1.80006	2.1503	1.39417	2.48671	8.00735	9.45526	8.7233	3.47957	3.89837	3.71046	3.54526	3.15602	3.00176	7.18729	7.58553	8.98204	3.36361	4.09805	2.77669	4.21847	3.48593	3.57936	13.226	15.2417	16.3697	6.62668	8.4535	8.15697	5.90816	5.59713	7.86248	4.30001	4.39621	5.90816	3.44747	4.42553	1.58955	2.12934
ctg1000_gene.2	0	0	0	0	0	0	0	0	0	0	0	0	0	0	0	0	0	0	0	0	0	0.097476	0.088305	0	0	0	0	0	0	0	0	0	0	0	0	0	0	0	0	0
ctg1000_gene.3	0	0	0	0	0.077679	0	0	0	0	0	0	0	0	0	0	0	0	0	0	0	0	0	0	0	0	0	0	0	0	0	0	0	0	0	0	0	0.075405	0.226744	0	0
ctg1000_gene.15	0	0	0	0	0	0	0	0	0	0	0	0	0	0	0	0	0	0	0	0	0	0	0	0	0	0	0	0	0	0	0	0	0	0	0	0	0	0	0	0
ctg1000_gene.4	0	0	0	0	0	0	1.91909	0.822756	2.55572	0	0	0	0	0	0	0	0	0	0	0	0	0	0	0	0	0	0	0	0	0	0	0	0	0	0	0	0	0	0	0
ctg1000_gene.6	0	0	0	0	0	0	0	0	0	0	0	0	0	0	0	0	0	0	0	0	0	0	0	0	0	0	0	0	0	0	0	0	0	0	0	0	0	0	0	0
ctg1000_gene.7	0	0	0	0	0	0	0	0	0	0	0	0	0	0	0	0	0	0	0	0	0	0	0	0	0	0	0	0	0	0	0	0	0	0	0	0	0	0	0	0
ctg10012_gene.1	6.36896	7.79984	8.09617	5.58252	5.62909	4.63764	8.13468	5.49125	7.95018	1.39954	0.655937	0.768848	4.92506	7.81147	4.0467	1.42902	1.52941	2.67407	1.54673	1.7564	2.62947	5.61339	4.06506	4.60013	11.5005	5.67003	7.84865	6.05356	2.34141	2.03441	1.78517	2.16683	1.36785	1.4883	1.86183	1.78517	1.06726	1.76375	1.58788	1.7657
ctg10016_gene.1	0	0	0	0	0	0	0	0	0	0	0	0	0	0	0	0	0	0	0	0	0	0	0	0	0	0	0	0	0	0	0	0	0	0	0	0	0	0	0	0
ctg10017_gene.1	0	0	0	0	0	0	0	0	0	0	0	0.08913	0	0	0	0	0	0	0	0	0	0	0	0	0	0	0	0	0	0	0	0	0	0	0	0	0	0	0	0
ctg10017_gene.2	6.21387	4.68285	5.59699	7.85269	6.35005	4.43573	3.46767	2.69898	3.12005	2.86214	2.42186	1.61492	26.9783	26.9212	24.9429	16.8732	18.2986	18.2005	7.09216	8.26924	5.25392	18.9607	21.7583	20.9546	13.3464	12.007	11.8873	17.4927	17.8558	12.9005	5.5919	4.73187	5.824	3.2757	4.62752	5.5919	6.62675	3.91186	4.51384	4.25094
ctg10017_gene.4	0	0	0	0	0	0	0	0	0	0	0	0	0.065986	0.112227	0	0	0	0	0	0	0	0.078863	0	0	0	0	0	0	0	0	0	0	0	0	0	0	0	0	0	0
ctg1001_gene.1	349.702	382.963	335.022	279.116	276.349	293.529	251.318	270.516	275.369	590.999	549.839	466.624	376.245	364.149	358.961	199.344	192.691	179.35	581.916	472.224	518.91	331.696	331.499	332.964	352.09	1148.45	723.854	477.93	495.558	480.804	155.696	154.504	136.508	179.268	155.685	155.696	79.8368	105.865	79.6323	66.9855
ctg1001_gene.2	0	0	0	0	0	0	0	0	0	0	0	0.626371	0.151942	0.876184	0	0.492635	0.39109	0.839856	0.409605	0	0.235637	0.156658	0.198857	0	0	2.11235	0.459133	0.142662	0.822373	1.11193	0.395697	0	0.591876	0.853407	0.735713	0.395697	0.187586	0	0.23984	0.544797
ctg1001_gene.7	0	0	0	0	0	0	0	0	0	0	0	0	0	0	0	0	0	0	0	0	0	0	0	0	0	0	0	0	0	0	0	0	0	0	0	0	0	0	0	0
ctg1001_gene.5	0	0	0	0	0	0	0	0	0	0	0	0	0	0	0	0	0	0	0	0	0	0.124394	0	0	0	0	0	0	0	0	0	0	0	0	0	0	0	0	0	0
ctg10023_gene.2	0	0	0	0	0	0	1.81353	1.127	1.27848	0.831454	2.42251	2.5984	0	0	0	0.347118	0.159425	0.530055	2.44597	2.28022	1.23282	0	0	0	0	0	0	0	0	0	0	0	0	0	0	0	0	0	0	0
ctg10024_gene.1	0	0.053429	0	0	0	0.044204	2.07995	1.79797	2.98493	0	0.074791	0.059033	0.02875	0	0.030485	1.1876	1.2666	1.5326	0.051671	0.029731	0.101234	0	0	0	0	0.187981	0.161976	0.030458	0.043409	0.064258	0.015511	0.052886	0	0	0	0.015511	0	0	0	0
ctg10024_gene.3	0	0	0	0	0	0	0	0	0	0	0	0	0	0	0	0	0	0	0	0	0	0	0	0	0	0	0	0	0	0	0	0	0	0	0	0	0	0	0	0
ctg10025_gene.2	0	0	0	0	0	0.141849	0	0	0	0	0	0	0	0.10658	0	0.063184	0	0	0	0	0	0	0.048966	0.085892	0	0	0	0	0	0	0	0.077663	0.121975	0.078674	0	0	0.860467	0.323876	0.250598	0
ctg10026_gene.3	0	0	0	0	0	0	0	0	0	0	0	0	0	0	0	0	0	0	0	0	0	0	0	0	0	0	0	0	0	0	0	0	0	0	0	0	0	0	0	0
ctg10026_gene.2	0	0	0	0	0	0	0	0	0	0	0	0	0	0	0	0	0	0	0	0	0	0	0	0	0	0	0	0	0	0	0	0	0	0	0	0	0	0	0	0
ctg10026_gene.5	0	0	0	0	0	0	0	0	0	0	0	0	0	0	0	0	0	0	0	0	0	0	0	0	0	0	0	0	0	0	0	0	0	0	0	0	0	0	0	0
ctg10028_gene.1	0.413554	0.171719	0.241031	0.635397	0.501161	0.551814	0.496908	0.091697	0	0.181391	0	0	0	0	0	0	0	0	0	0.134222	0.361001	0	0	0	0	0	0	0	0	0	0	0	0	0	0	0	0	0	0	0
ctg10028_gene.4	0	0	0	0	0	0	0	0	0	0.147252	0	0	0	0	0	0	0	0	0	0	0	0	0	0	0	0	0	0	0	0	0	0	0	0	0	0	0	0	0	0
ctg10028_gene.5	0	0	0	0	0	0	0	0	0	0	0	0	0	0	0	0	0	0	0	0	0	0	0	0	0	0	0	0	0	0	0	0	0	0	0	0	0	0	0	0
ctg10029_gene.1	7.46175	9.3886	7.97446	5.58874	6.569	6.3347	4.94236	4.2363	4.33733	5.6737	4.99961	5.99503	7.11286	6.47918	6.58826	4.34058	4.32884	4.69748	5.34599	5.10607	5.08904	3.44662	3.39954	4.56101	3.96234	5.4567	5.73763	3.95823	3.58324	3.23687	4.99513	5.05271	3.93752	3.7774	5.5916	4.99513	1.48554	4.55634	3.16375	4.52838
ctg10029_gene.2	0	0	0	0	0.07882	0	0	0	0	0	0	0	0	0	0	0	0	0	0	0	0	0	0	0	0	0	0	0	0	0	0	0	0	0	0	0	0	0	0	0
ctg10030_gene.1	0.128309	0.793712	0	3.09022	0.800332	2.71467	0	0	0	0	0.259927	0	9.47692	11.0651	11.8988	1.22555	0.503641	1.07205	0	0.435525	0.140757	13.556	10.9496	15.6395	0	0	0	0	0	0	0	0	0	0	0	0	0	0	0	0
ctg10030_gene.2	0	0	0	0.102473	0	0	0	0	0	0	0	0	0.324294	0.491035	0.114751	0	0	0	0	0	0	0.735803	0.120485	0.581978	0	0	0	0	0	0	0	0	0	0	0	0	0	0	0	0
ctg10031_gene.1	4.72452	5.57405	4.94369	2.47129	1.86037	2.63776	18.6733	22.6301	26.3489	53.8193	48.3523	49.2762	7.75002	7.32144	6.10462	20.1679	22.4196	17.8998	54.6174	59.052	46.9661	3.43309	3.86506	4.754	15.6632	20.658	18.3855	14.3501	14.7651	12.52	10.5351	10.4871	8.41407	7.25111	10.278	10.5351	8.78919	6.42402	4.74493	6.10763
ctg10031_gene.4	0	0	0	0	0	0	5.31453	5.146	6.37984	0	0	0	0	0	0	0	0	0	0	0	0	0	0	0	0	0	0	0	0	0	0	0	0	0	0	0	0	0	0	0
ctg10032_gene.1	0	0	0	0	0.319315	0.057983	3.55966	3.72343	3.66515	3.00462	5.07158	5.94003	0	0.030314	0.072549	14.0233	12.5554	11.5743	3.43574	4.65055	4.02107	0.635071	0.425635	0.546809	0.689557	4.0883	3.53328	6.97435	7.94274	12.5506	0.570551	0.62528	0.150264	0.558627	0.402616	0.570551	0.057382	0.218154	0	0
ctg10032_gene.2	55.5381	61.0673	53.616	43.7259	49.3273	32.2533	49.6833	47.3164	53.9605	60.2436	52.4075	65.7054	82.379	88.4979	88.2642	75.7374	91.6432	82.3069	65.7127	79.9844	50.8248	74.2514	70.5631	72.8235	208.112	130.148	169.9	87.4051	94.3869	81.7119	127.126	130.911	120.883	115.149	149.471	127.126	135.313	135.517	134.685	178.045
ctg10032_gene.3	50.4293	49.0486	48.1647	133.401	131.717	181.141	151.608	130.316	135.303	102.416	81.9484	80.0748	89.8877	85.7427	83.0965	109.521	111.139	112.08	87.7877	100.449	98.9412	127.301	126.991	131.019	424.95	320.178	373.629	419.112	447.295	447.77	195.013	198.549	175.459	175.541	180.533	195.013	160.197	231.778	207.566	280.942
ctg10033_gene.1	1.23527	0.92281	0.530721	61.8927	59.5568	83.9187	122.598	86.89	108.836	1.50304	1.79833	2.18566	0.738063	1.16843	0.486461	4.51233	6.6357	9.05683	1.48621	0.701593	0.792568	130.595	142.122	129.585	4.72143	10.6163	8.25447	17.4211	12.0645	11.8139	7.37637	7.07287	3.91433	9.95667	5.40178	7.37637	5.19914	4.18697	2.43373	1.31035
ctg10035_gene.2	12.4554	11.8401	15.8512	6.42391	6.12041	6.21879	0.742243	0.770495	0.479889	5.01294	1.60702	3.3214	29.2202	33.3181	33.3268	1.72577	2.97867	4.31384	8.81874	8.02019	12.0309	12.8238	12.8655	13.4029	0	0	0	0.075451	0	0	0.501588	0.475064	0.273155	0.081633	0.162843	0.501588	0	0.073258	0	0
ctg10035_gene.3	0	0	0	0	0	0	0.820848	0.325617	0	0	1.31884	0.339417	0	0	0	0.917811	0.830358	0.538597	0	0.591115	0.112214	0	0	0	0	0	0	0	0	0	0	0	0	0	0	0	0	0	0	0
ctg10035_gene.5	0	0	0	0	0	0	0	0	0	0	0	0	0	0	0	0	0	0	0	0	0	0	0	0	0	0	0	0	0	0	0	0	0	0	0.078361	0	0	0	0	0
ctg10035_gene.6	0	0	0	0	0	0	0	0	0	0	0	0	0	0	0	0.293774	0	0	0	0	0	0	0	0	0	0	0	0	0	0	0.629518	0.511053	0.293359	0	0.179364	0.629518	1.07098	0.236423	0.245291	0
ctg10039_gene.1	0	0	0	0	0	0	0	0	0	0	0	0	0	0	0	0	0	0	0	0	0	0	0	0	0	0	0	0	0	0	0	0	0	0	0	0	0	0	0	0
ctg10039_gene.2	0	0	0	0	0	0	0	0	0	0	0	0	0	0	0	0	0	0	0	0	0	0	0	0	0	0	0	0	0	0	0	0	0	0	0	0	0	0	0	0
ctg10039_gene.3	0	0	0	0	0	0	0	0	0	0	0	0	0	0	0	0	0	0	0	0	0	0	0	0	0	0	0	0	0	0	0	0	0	0	0	0	0	0	0	0
ctg10041_gene.1	0	0	0	0	0	0	0	0	0	0	0	0	0	0	0	0	0	0	0	0	0	0	0	0	0	0	0	0	0	0	0	0	0	0	0	0	0	0	0.139382	0
ctg10041_gene.2	0	0.295208	0	0	0	0	0.179182	0	0.171751	0.01763	0.361446	0	0	0	0	0	0	0	0	0	0	0	0	0	0	0	0	0.166207	0.483301	0.342099	0	0	0	0	0	0	0	0	0	0
ctg10041_gene.4	0	0	0	0	0	0	0	0	0	0	0	0	0	0	0	0	0	0	0	0	0	0	0	0	0	0	0	0	0	0	0	0	0	0	0	0	0	0	0	0
ctg10041_gene.5	0	0	0	0	0	0	0	0	0	0	0	0	0	0	0	0	0	0	0	0	0	0	0	0	0	0	0	0	0	0	0	0	0	0	0	0	0	0	0	0
ctg10042_gene.3	0	0	0	0.230384	0.119354	0	0	0	0	0.046016	0.146548	0.096425	0.187527	0.432964	0	0	0	0	0.043218	0.031591	0	0	0	0	0	0	0	0	0	0	0	0	0	0	0	0	0	0	0	0
ctg10042_gene.4	0	0	0.062066	0	0	0	0	0	0	0.17293	0.030596	0	0.332396	0.452101	0.410702	0.106182	0	0	0	0	0.112263	0.421793	0.367201	0.265118	0	0	0	0	0	0	0	0	0	0	0	0	0	0	0	0
ctg10042_gene.5	0	0	0	0	0	0	0	0	0	0	0	0	0	0	0	0	0	0	0	0	0	0	0	0	0	0	0	0	0	0	0	0	0	0	0	0	0	0	0	0
ctg10045_gene.1	0.567387	0.808916	1.33354	1.30542	1.02557	0.682921	2.84019	2.08324	2.96315	4.40271	3.94547	8.05701	1.18883	1.41132	2.40077	11.3522	8.57565	8.67767	6.98408	8.16695	7.97656	3.06552	1.84804	3.45292	0	0	0	0	0	0	0	0	0	0	0	0	0	0	0	0
ctg10045_gene.3	0	0	0	0	0	0	0	0	0	0	0	0	0	0	0	0	0	0	0	0	0	0	0	0	0	0	0	0	0	0	0	0	0	0	0	0	0	0	0	0
ctg10046_gene.2	0	0	0	0	0	0	0	0	0	0	0	0	0	0	0	0.037933	0	0	0	0	0	0	0	0.094466	0	0.056656	0.281885	0	0	0	0.715321	0.608485	0.856124	0.860593	0.785219	0.715321	0.206774	0.844477	0.56226	0.220079
ctg10048_gene.1	3.987	2.20667	2.30439	0.512353	0.22113	0.300922	12.2478	14.4304	16.0851	0	0.091638	0.387182	3.81323	3.08616	3.07001	12.4555	15.6585	14.0239	0	0	0	0.525347	0.933888	0.541461	10.4067	6.97641	10.5954	4.56646	4.00882	7.18973	2.27848	2.3471	2.72071	1.15338	1.12592	2.27848	0.974994	1.11496	0.078248	0.125581
ctg10048_gene.2	2.55444	2.95619	2.08728	0.421898	0.593599	0.69516	6.06629	9.1427	10.4569	0	0	0	3.59811	1.23267	1.5713	8.68444	11.5792	6.69153	0	0.112362	0.108942	0.616322	0.80512	1.45455	4.01873	8.30574	7.56815	3.38707	2.74485	1.47897	2.37256	1.92951	1.07198	1.19266	1.20813	2.37256	0.575341	0.72462	0	0
ctg10048_gene.5	0	0	0	0	0	0	0	0	0	0	0	0	0	0	0	0	0	0	0	0	0	0	0	0	0	0	0	0	0	0	0	0	0	0	0	0	0	0	0	0
ctg10048_gene.6	0	0	0	0	0	0	0	0	0	0	0	0	0	0	0	0	0	0	0	0	0	0	0	0	0	0	0	0	0	0	0	0	0	0	0	0	0	0	0	0
ctg10052_gene.1	1.07916	1.48953	1.98204	2.04014	3.03188	2.92951	11.5514	10.7192	8.62054	4.65191	10.0737	8.34249	1.93727	2.00942	2.18859	14.1686	12.32	14.3094	4.00652	4.22386	3.39518	3.18944	3.05324	3.00862	7.11486	8.63091	9.08931	9.90711	12.0875	12.1621	4.1007	5.23025	3.353	2.3827	4.67661	4.1007	3.40439	2.64375	1.78889	1.5453
ctg10052_gene.2	7.60507	5.82358	5.14901	3.07195	0.998477	2.29095	46.5232	106.857	77.8447	21.9025	52.0617	44.3085	1.55059	1.27444	0.483125	179.673	203.591	156.415	147.781	142.547	151.672	12.5084	19.6797	13.5267	0	0	0	0.469582	0.347203	0.465628	0	0.311031	0	0	0	0	2.34649	0.949879	0.528811	0.160667
ctg10052_gene.3	13.5387	9.84951	11.4098	7.50155	6.44192	8.44182	21.4464	51.0704	36.8223	87.7685	147.472	103.182	6.50234	3.4468	5.52987	191.642	225.778	212.38	144.29	169.843	300.537	23.541	29.0775	22.0545	0	0	0.263135	0	0	0.203813	0	0	0	0	0	0	0	0	0	0
ctg10052_gene.4	6.21553	7.90461	6.60302	2.86175	3.06491	7.68986	3.86953	6.6928	11.2652	122.876	205.919	151.486	10.9544	7.41977	12.5429	32.0243	37.446	48.3423	132.466	156.288	178.678	20.3184	23.1253	20.5204	0	0	0	0.93076	0	0	0.339169	0	0	0	0	0.339169	0	0	0	0
ctg10054_gene.1	0	0	0	0	0	0	0	0.066021	0	0	0	0	0	0	0	0	0	0	0	0	0	0	0	0	0	0	0	0	0	0	0	0	0	0	0	0	0	0	0	0
ctg10059_gene.1	0	0.090201	0.065924	0.190812	0	0	0	0	0	0	0	0	0	0.099684	0	0	0	0	0	0	0	0	0	0	0	0	0.272543	0.628303	0.959964	1.0654	2.60392	3.83048	5.62597	3.51877	3.75649	2.60392	7.47133	5.28207	5.60368	16.7302
ctg10059_gene.2	0	0	0	0	0	0	0	0	0	0	0	0	0	0	0	0	0	0	0	0	0	0	0	0	0	0	0	0	0	0	0	0.289408	0	0	0.203912	0	0	0	0.175669	0
ctg10059_gene.3	0	0.150544	0	0	0	0	0.357624	0	0	0.088245	0	0	0	0	0	0.066838	0	0	0	0	0	0	0	0	0	0.5285	0	0.113238	0.107777	0	3.34486	2.92326	2.33196	1.9434	1.69966	3.34486	1.92907	1.24725	1.81656	0.738082
ctg10059_gene.4	0	0	0	0	0	0	0	0	0	0	0.822555	0.625624	0	0	0	0	0.412715	0	0	0.195671	0	0	0	0	3.00228	7.574	3.56974	3.14983	1.49384	2.27803	30.6226	38.5859	22.7793	20.6929	26.9966	30.6226	20.8774	18.3776	22.3758	12.3378
ctg1005_gene.2	0	0	0	0	0	0	0	0	0	0	0	0	0	0	0	0	0	0	0	0	0	0	0	0	0	0	0	0	0	0	0	0	0	0	0	0	0	0	0	0
ctg1005_gene.3	47.9964	34.3066	41.1039	28.4101	28.1045	60.6949	3.24822	4.29391	2.27187	8.1787	15.948	3.73556	103.146	90.9576	98.6982	2.61288	3.67765	5.05753	11.9466	9.7366	12.8775	108.021	151.939	150.516	0	0	0.565931	7.52661	2.99717	22.9553	63.464	56.9953	90.3727	72.6601	23.4435	63.464	282.277	214.144	78.6579	197.581
ctg1005_gene.4	0.423353	0.476215	0.108326	0	1.69268	0.734758	0.980504	1.04088	0.380084	0.801505	1.28161	0.457475	0.102499	0.421025	0.544518	0.561588	0.7793	0.999332	2.44584	1.29794	0	0.425126	0.223048	0	1.1514	0.448791	0.706452	0.202339	0.493625	1.13051	0.108387	0.1257	0.542068	0.23076	0.551462	0.108387	0	0.193191	0.201108	0.08676
ctg1005_gene.8	0.579874	1.08407	0.773376	0.871607	0.674347	0.846956	3.7003	3.04418	3.46515	0.140907	0.356482	0.29014	1.69777	2.04083	1.60785	4.61249	5.19247	2.91235	0.623489	1.26557	0.605185	0.815591	0.442314	0.402806	1.14179	1.70996	2.89776	0.399404	0.3669	0.18078	1.33207	1.466	0.698894	0.582964	0.424644	1.33207	0.124532	0.310991	0.05246	0.049663
ctg1005_gene.9	7.64752	5.10174	6.82136	7.16033	4.95061	7.39308	0	0.338153	0.146823	0.365756	0	0	11.0471	11.4348	14.9525	0	0	0.262502	0.301782	0	0.930933	38.9449	46.6172	39.064	0	0	0	0	0	0.603319	2.39494	2.75144	2.2848	1.89784	0.305947	2.39494	36.4289	24.6921	7.67697	24.8964
ctg1005_gene.10	31.6061	28.5433	28.2952	22.661	23.6902	23.3921	0.502645	0.301318	1.37747	24.902	35.1374	35.2547	24.877	23.3499	23.5717	6.33247	6.28839	9.58377	11.0308	13.3436	17.8741	20.0306	18.7632	14.8605	0	0	0	3.99254	1.06068	2.78512	24.6588	23.2864	18.427	7.022	6.4483	24.6588	15.8614	10.1153	2.95531	2.03587
ctg1005_gene.11	0	0	0	0	0	0	0	0	0	0	0	0	0	0	0	0	0	0	0	0	0	0	0	0	0	0	0	0	0	0	0	0	0	0	0	0	0	0	0	0
ctg1005_gene.12	0	0	0	0	0	0	0	0	0	0	0	0	0	0	0	0	0	0	0	0	0	0	0	0	0	0	0	0	0	0	0	0	0	0	0	0	0	0	0	0
ctg1005_gene.13	0	0	0	0	0	0	0	0	0	0	0	0	0	0	0	0	0	0	0	0	0	0	0	0	0	0	0	0	0	0	0	0	0	0	0	0	0	0	0	0
ctg10065_gene.1	1.972	0.865459	1.69907	2.29586	0.625903	0.463558	5.26147	7.96351	4.62269	3.74174	3.24646	2.12224	0.089722	1.63978	0.691161	6.20425	5.13746	4.91028	5.01531	6.31948	5.66318	1.20203	1.27488	2.44365	4.90323	6.78238	6.70899	10.0977	7.06714	11.7025	2.04289	1.92684	0.706243	1.95231	1.34077	2.04289	1.64943	0.835133	1.15347	0.532838
ctg10065_gene.2	1.11915	1.92916	2.23278	1.86573	1.56545	3.51779	12.7461	12.3831	10.8479	7.27352	7.28234	5.70482	1.53837	1.45217	1.18563	4.8829	5.77423	6.42033	4.48617	6.21322	5.23186	1.55902	1.94832	1.63949	22.1559	27.0733	34.6711	19.1557	17.8936	21.426	3.09626	3.82139	3.67316	1.73925	3.00936	3.09626	2.86387	3.06395	1.49673	0.909217
ctg10068_gene.2	0	0	0.212042	0.529788	0.827055	0.563509	0.107825	0.181115	0.124275	0.098467	0.78989	0.416792	0	0	0.051586	0.091606	0.04767	0.244517	0	0	0	0.060243	0.545755	0.285175	0	0	0	1.33673	4.26117	4.19278	0	0	0	0	0	0	0	0.047428	0	0
ctg10069_gene.1	6.60567	7.66647	7.21936	13.5764	8.97467	10.9616	4.12787	8.35589	8.20613	5.61955	5.44607	6.17416	10.002	7.13292	11.2632	7.98642	6.41437	4.6031	1.82115	4.77768	4.60987	8.8673	13.7931	12.7407	27.6937	17.5681	16.2224	19.3579	19.66	16.0437	14.182	12.461	11.0867	15.0107	11.2123	14.182	14.981	10.6249	9.63704	8.804
ctg10075_gene.1	27.111	24.0693	27.3017	23.9796	19.5766	17.2258	3.68776	2.78842	3.7967	13.084	14.2456	10.9825	19.838	25.799	22.1898	5.487	6.1163	4.30246	17.9639	20.6781	13.3606	13.3167	16.0587	13.3528	11.782	7.1703	8.22399	5.6606	9.10426	5.95664	14.4382	12.2182	10.5284	11.941	13.6806	14.4382	13.7207	10.7984	9.89483	14.8396
ctg1007_gene.1	23.1607	15.7201	20.8458	14.5504	14.859	15.1211	21.3329	21.3726	17.8287	13.7003	11.8797	14.0129	22.8014	28.6496	29.4881	18.7582	20.1626	18.1258	9.34566	13.588	10.2414	22.2175	19.9089	20.4853	60.658	43.5983	45.4327	42.0942	39.3939	42.8834	45.3488	50.1302	42.2999	46.5493	36.3902	45.3488	36.6419	40.427	42.2387	36.0022
ctg1007_gene.2	0	0	0	0	0	0	0	0	0	0	0	0	0	0	0	0	0	0	0	0	0	0	0	0	0	0	0	0	0	0	0	0.066118	0	0	0	0	0	0	0	0
ctg1007_gene.3	0	0	0	0	0	0	0	0	0	0	0	0	0	0	0	0	0	0	0	0	0	0	0	0	0	0	0	0	0	0	0	0	0	0	0	0	0	0	0	0
ctg1007_gene.4	0	0	0	0	0	0	0	0	0	0	0	0	0	0	0	0	0	0	0	0	0	0	0	0	0	0	0	0	0	0	0	0	0	0.150568	0	0	0	0	0.108378	0
ctg1007_gene.6	30.0511	29.9947	33.7598	27.9421	28.9224	28.6586	18.3267	17.9498	18.266	5.84949	7.46538	7.74067	22.8689	21.8256	21.3096	21.9598	22.3979	22.214	7.94692	10.3862	5.91417	21.2959	26.4069	21.7254	19.1129	21.0554	18.1091	18.6535	21.7002	20.7226	14.1725	11.6005	11.5667	13.0266	11.8192	14.1725	10.5429	11.6586	10.3334	9.25451
ctg1007_gene.7	10.5851	8.57413	10.4152	6.36263	6.12274	3.24399	7.49709	11.9155	12.8288	1.33747	2.39023	3.02938	10.4875	11.8581	12.9212	19.371	22.2937	25.0845	1.18855	2.67764	2.33113	8.95038	7.84024	9.95037	7.81835	7.08745	6.9265	11.0797	10.1632	10.0116	5.838	4.92115	3.70613	4.9768	3.20197	5.838	6.5309	5.25198	4.2532	1.38646
ctg1007_gene.8	3.61459	4.85327	4.51315	5.39993	5.88175	6.47659	48.4691	45.4129	35.7252	39.8611	37.5762	40.1568	3.10398	3.60031	3.39646	36.4578	32.382	34.2763	18.7848	22.7341	16.2213	5.13292	3.13076	3.30869	12.12	13.4383	14.1896	10.0267	9.89072	8.61456	9.14836	9.10755	7.51242	7.17926	7.78692	9.14836	4.50648	4.98796	3.12717	5.43308
ctg1007_gene.17	0	0	0	0	0	0	0.203232	0.218065	0.038391	0.040304	0.086379	0.162797	0	0	0.004946	0.254759	0.149471	0	0.401542	0.167589	0.136267	0.309397	0	0.033661	0	0	0	0.100587	0.175263	0	0.283781	0.210632	0.108579	0	0.089202	0.283781	0	0	0.117809	0.004684
ctg1007_gene.9	32.7862	33.4544	35.1662	44.9675	32.8956	39.5806	28.0838	29.8664	31.3115	19.0512	11.6889	12.7946	45.4219	46.3743	41.4365	21.8825	22.4037	21.6566	22.5871	24.2304	21.7864	39.1097	38.7618	39.2889	67.5925	51.2673	61.8772	55.7796	54.1757	57.7946	33.072	34.2587	32.2735	30.5493	26.8682	33.072	27.1651	32.063	29.1753	26.0476
ctg1007_gene.10	0	0	0	0	0	0	0	0	0	0	0	0	0	0	0	0	0	0	0	0	0	0	0	0	0	0	0	0	0	0	0	0	0	0	0	0	0	0	0	0
ctg1007_gene.11	0	0	0	0	0	0	0	0	0	0	0	0	0	0	0	0	0	0	0	0	0	0	0	0	0	0.148329	0	0	0	0	0	0	0	0	0	0	0	0	0	0
ctg1007_gene.12	33.489	31.3924	42.4396	43.1888	35.6662	45.539	26.5849	27.9875	31.742	15.9558	11.2279	9.75286	33.7781	38.5194	37.8033	19.0582	16.4908	18.9438	17.8969	20.2466	20.5974	32.5841	28.4534	44.9594	62.1807	59.1648	51.1694	40.0033	33.1311	32.4462	20.9259	18.4915	16.8563	21.5004	15.6169	20.9259	12.0613	18.8762	17.9734	20.5561
ctg10085_gene.1	4.88249	4.79862	5.12041	6.37822	6.25932	6.96075	15.7664	16.2538	13.3356	31.6923	27.7741	36.6999	7.03797	5.52335	5.80351	24.531	26.4329	24.9936	22.2501	27.7114	19.7317	4.9008	5.43545	5.48151	3.37808	5.2661	3.53748	6.74805	6.83941	7.06722	4.70009	5.75755	4.12298	1.82002	2.88705	4.70009	2.54535	2.56873	0.749716	0.966102
ctg10085_gene.8	0	0	0	0	0	0	0	0.021826	0	0	0	0	0	0	0	0	0	0	0	0	0	0	0	0	0	0	0	0	0	0	0	0	0	0	0	0	0	0	0	0
ctg10085_gene.2	3.99978	4.33643	6.7612	5.16396	6.128	4.27241	25.2198	24.8684	15.6041	16.1162	9.50303	13.891	13.2764	12.8386	9.15158	16.2054	22.0712	15.8987	12.8384	15.2665	12.2889	9.3673	7.56253	10.2981	16.924	17.6762	16.5125	11.0232	9.29954	11.0635	9.0681	11.2032	12.0168	15.3876	16.675	9.0681	11.9165	13.3035	12.972	21.5105
ctg10086_gene.3	0.097487	0.065906	0.174405	0	0	0.071087	0	0.118682	0.087865	0.114792	0.196421	0.095795	0	0	0	0	0	0	0	0	0	0	0	0	0.295806	0.412829	0.25841	0	0	0	0.305616	0.057988	0.290077	0.080647	0.717746	0.305616	0.081872	0.267157	0.162201	0.162138
ctg10086_gene.4	0.120424	1.23287	0.823749	2.02384	1.35984	1.45605	0.361848	0.499325	0.141586	0.712015	0.243039	0.349811	0.571459	1.25869	1.10801	0.106497	0	0.143085	0.210767	0.338468	0.198959	2.62073	3.50563	1.72038	0	1.02536	1.79743	0.632346	0.798683	3.03778	1.76092	1.88647	2.26629	2.9421	0.75295	1.76092	0.834065	0.67672	0.793632	1.68456
ctg10086_gene.5	5.19907	6.57835	3.88893	4.96373	6.03378	3.11588	13.611	12.3632	13.3584	34.2842	35.4333	32.8416	7.11463	10.0649	9.02301	24.9767	23.1407	26.0989	45.7038	47.5642	39.4254	6.86015	6.37403	7.44803	9.80761	8.98553	7.80173	6.45828	5.65696	9.08709	3.09383	3.76353	3.47658	3.13996	2.8743	3.09383	2.71406	2.35444	2.20191	2.58266
ctg10086_gene.10	0	0	0	0	0	0	0	0	0	0	0	0	0	0	0	0	0	0	0	0	0	0	0	0	0.126964	0	0	0	0	0	0	0	0	0	0.123728	0	0	0	0	0
ctg10088_gene.1	131.425	137.89	124.988	202.339	181.95	266.391	191.822	183.055	162.897	128.961	281.568	214.059	72.704	68.2386	73.5907	148.859	143.017	187.863	89.2758	90.8833	90.6857	108.183	99.9339	96.1977	6.14568	17.382	11.5196	14.3279	12.2629	13.5106	16.2345	15.8505	9.49292	5.56772	4.48336	16.2345	52.1765	33.0176	9.82832	5.84075
ctg10088_gene.3	0	0	0	0	0	0	0	0	0	0	0	0	0	0	0	0	0	0	0	0	0	0	0	0	0	0	0	0	0	0	0	0	0	0	0	0	0	0	0	0
ctg10088_gene.2	1.07379	0.656203	1.5176	0.077898	0	0	11.4582	13.548	17.4897	41.8967	33.8949	30.7884	0.628661	0.967281	0.501625	7.10217	5.89547	6.11124	21.1055	28.8355	21.3608	0.377525	0.345685	0	0.602542	0.510494	0.191919	0.281422	0	0.298332	0	0.817695	0	0.178703	0.162914	0	0.269066	0	0.154183	0.178607
ctg10089_gene.1	0.182487	0.311233	0.055809	0.899269	0.324673	0.52151	0	0	0	0.493276	0.68725	1.5472	1.64284	2.31391	1.67254	0	0	0.064789	3.91565	4.08354	2.51841	2.40124	1.41527	1.58716	0	0	0	0	0	0	0	0	0	0	0	0	0	0	0	0
ctg1008_gene.1	0	0	0	0	0	0	0	0	0.193949	0	0	0	0	0	0	0	0	0	0	0	0	0	0	0	1.00097	0	0	0	0	0	0	0	0	0	0	0	0	0	0	0
ctg1008_gene.3	0	0.080074	0	0	0	0	0	0	0	0	0	0	0.172348	0.088492	0	0	0.073162	0	0	0	0	0.103499	0	0	3.02687	3.83956	6.60233	1.57524	1.12825	1.26703	1.27011	1.37349	0.455481	0.6333	0.324542	1.27011	0.374267	0.649476	0.338155	0.246365
ctg10090_gene.1	2.29907	1.49367	1.69361	10.7749	11.5375	15.1792	14.4149	22.7798	32.2827	16.5908	13.9052	16.6799	9.63923	7.56933	7.89516	16.4916	17.887	15.9094	65.1261	70.7426	67.6654	17.4074	19.1915	18.0928	10.5757	10.9614	17.7993	8.62561	7.17627	7.05562	3.06069	2.09256	2.26555	1.69209	2.05282	3.06069	1.96052	2.0647	1.12215	1.34906
ctg10090_gene.13	0	0	0	0	0	0	0	0	0	0	0	0	0	0	0	0	0	0	0	0	0	0	0	0	0	0	0	0	0.176978	0	0	0	0	0	0	0	0	0	0	0
ctg10090_gene.3	0	0.415105	0.056373	0.067989	0.159138	0.579229	0	0	0	0	0	0	0	0	0	0	0	0	0	0	0	0	0	0	0	0	0	0	0	0	0	0	0	0	0	0	0	0	0	0
ctg10090_gene.4	0.118324	0.113187	0	0.299597	0.178854	0.262117	0	0	0	0	0	0	0	0	0	0	0	0	0	0	0	0	0.066378	0	0	0	0	0	0	0	0	0	0	0	0	0	0	0	0	0.052693
ctg10092_gene.1	0.526228	0.560424	0.593674	0.240968	0.588564	0.428317	1.24006	1.25863	1.83507	0.703446	0.856573	0.309481	0.810152	0.62859	0.124316	0.486864	0.832561	0.221832	1.2801	0.187914	0.117365	1.25467	0.862392	0.42701	2.38158	4.64301	4.06277	5.37979	3.62031	4.22587	2.39424	2.57434	2.68143	2.46237	0.982933	2.39424	0.948238	2.05933	2.62567	1.01546
ctg10092_gene.4	0	0	0	0	0	0	0	0	0	0	0	0	0	0	0	0	0	0	0	0	0	0	0	0	0	0	0	0	0	0	0	0	0	0	0	0	0	0	0	0
ctg10092_gene.5	0	0	0	0	0	0	0	0	0	0	0	0	0	0	0	0	0	0	0	0	0	0	0	0	0	0	0	0	0	0	0	0	0	0	0	0	0	0	0	0
ctg10092_gene.2	0	0	0	0	0	0	0	0	0	0	0	0	0	0	0	0	0	0	0	0	0	0	0	0	0	0	0	0	0	0	0	0	0	0	0	0	0	0	0	0
ctg10093_gene.1	3590.12	3420.69	3586.43	3815.5	3273.18	6432.71	3364.62	5227.97	5263.58	719.597	311.461	554.419	1965.09	2232.73	2246.75	2757.95	3512.64	2340.97	2556.76	3266.6	3108.54	3787.9	3904.47	3749.11	8619.91	3528.76	3685.17	859.082	794.691	633.366	252.462	231.036	174.429	493.874	654.681	252.462	378.091	442.001	900.276	819.432
ctg10096_gene.1	0	0	0	0	0	0	0	0	0	0	0	0	0	0	0	0	0	0	0	0	0	0	0	0	0	0	0	0	0	0	0	0	0	0	0	0	0	0	0	0
ctg10097_gene.1	65.5874	67.2164	67.2596	36.0422	36.1028	38.7903	34.4854	36.4095	33.2032	31.0782	41.9784	49.6112	77.0024	70.8661	75.5639	33.5927	42.5298	38.4589	54.0896	49.1345	54.7022	35.3824	38.1603	36.5212	34.622	43.5574	44.9905	34.1078	33.7791	33.2629	37.1298	34.9485	32.4948	26.7868	26.7248	37.1298	11.828	13.5082	10.0107	21.2285
ctg10098_gene.1	0	0	0	0	0	0	0	0	0	0	0	0	0	0	0	0	0	0	0	0	0	0	0	0	0	0	0	0	0	0	0	0	0	0	0	0	0	0	0	0
ctg10098_gene.3	0	0	0	0	0	0	1.03212	0.339588	2.0433	2.53278	4.90424	8.50754	0	0	0	0	0	0	0	0	0	0	0	0	0	0	0	0	0	0	0	0	0	0	0	0	0	0	0	0
ctg10098_gene.4	0	0	0	0	0	0	19.2235	22.3844	20.1064	37.4699	105.028	140.129	0	0	0	20.9083	19.4167	21.3734	47.3388	38.5661	22.8038	0	0	0	0	0	0	0	0	0	0	0	0	0	0	0	0	0	0	0
ctg1009_gene.4	0.122884	0	0	0.318475	0	0	0	0	0	0	0	0	0	0	0	0	1.68023	0	0	0	0	0	0	0	0	0	0	0	0	0	0	0	0	0	0	0	0	0	0	0
ctg1009_gene.5	0	0	0	0	0	0	0	0	0	0	0	0	0	0	0	0	0	0	0	0	0	0	0	0	0	0	0	0	0	0	0	0	0	0	0	0	0	0	0	0
ctg1009_gene.6	6.60623	6.35407	6.29195	6.721	6.85536	8.31986	19.2114	19.5546	16.78	11.0429	10.9404	9.99513	9.25655	7.14619	11.1911	23.6525	21.104	21.4586	10.8464	10.7171	6.97187	6.52338	6.75552	9.26419	18.802	25.8009	24.971	22.3082	18.0627	20.3361	30.2283	30.9472	26.5819	24.9906	27.4398	30.2283	24.568	30.0561	24.0766	18.0111
ctg1009_gene.7	2.3635	3.40685	2.24889	1.51011	1.42094	1.63176	2.66566	2.3341	1.58454	2.5486	1.83566	1.49628	1.69361	2.02221	2.33194	1.05387	1.5853	0.786237	2.67165	3.10839	2.35201	0.443331	1.12636	1.57372	1.26712	2.40941	2.22785	1.43412	1.47391	1.68603	0.582493	1.12361	0.898286	1.68055	0.551082	0.582493	0.436802	0.494497	0.753998	0.888541
ctg100_gene.1	11.8372	11.5102	11.4614	19.5966	22.1231	15.8201	15.1843	12.1953	11.9661	19.4572	28.1386	27.4076	20.8999	19.2392	20.2866	12.036	11.2766	13.3104	20.351	17.7929	21.8071	16.3581	13.282	14.1763	7.50415	7.72634	7.54308	7.33582	6.94846	7.0452	32.8268	36.9857	38.3544	32.4458	24.7039	32.8268	13.5767	29.9905	25.2803	32.7565
ctg100_gene.7	0	0	0	0	0.083969	0	0	0	0	0	0	0	0	0	0	0	0	0	0	0	0	0.009935	0.061839	0	0	0	0	0	0	0.059342	0.333512	0.025699	0.054682	0.387206	0.182634	0.333512	0.043199	0.06393	0.12422	0.135555
ctg100_gene.3	6.93322	7.35571	5.49813	7.46865	8.56557	9.7312	84.2661	111.989	130.945	416.09	347.186	312.207	6.64866	5.59149	4.53005	119.659	136.585	132.377	421.224	427.336	319.946	8.72444	9.74452	9.32968	53.666	22.1706	23.4733	33.659	25.8727	28.5199	23.4648	21.9528	20.7844	17.5106	16.736	23.4648	21.122	16.4841	14.6782	16.875
ctg10100_gene.1	0	0	0	0	0	0	0	0	0	0	0	0	0	0	0	0	0	0	0	0	0	0	0	0	0	0	0	0	0	0	0	0	0	0	0	0	0	0	0	0
ctg10102_gene.1	0	0	0	0	0	0	0	0	0	0	0	0	0	0	0	21.4326	23.7143	23.231	0	0	0	0	0	0	0	0	0	0	0	0	0	0	0	0	0	0	0	0	0	0
ctg10102_gene.2	1.16661	1.1547	1.18912	0.764792	0.674008	0.708283	1.60603	1.61922	1.25204	1.23573	0.907197	0.804714	0.099608	0.216821	0.103713	0.125897	0	0.121574	0.28619	0.14182	0.098903	0.198407	0	0.08327	0.1452	0.084156	0.279912	0.113689	0.119562	0.04357	0.555998	0.771016	0.846704	0.824414	0.7129	0.555998	0.537105	0.631966	0.528611	0.771244
ctg10103_gene.4	0	0	0	0	0	0	0	0	0	0	0	0	0	0	0	0	0	0	0	0	0	0	0	0	0	0	0	0	0	0	0	0	0	0	0	0	0	0	0	0
ctg10103_gene.6	0	0	0	0	0	0	0	0	0	0	0	0	0	0	0	0	0	0	0	0	0	0	0	0	0	0	0	0	0	0	0	0	0	0	0	0	0	0	0	0
ctg10103_gene.7	0	0	0	0	0	0	0	0	0	0	0	0	0	0	0	0	0	0	0	0	0	0	0	0	0	0	0	0	0	0	0	0	0	0	0.197301	0	0	0	0	0
ctg10104_gene.1	0	0.219378	0.254605	0	0.576522	0	0.258937	0.243991	0.148226	0	0	0	0	0	0	0	0	0	0	0	0	0	0	0	0	0	0	0	0	0	0	0.147721	0	0	0	0	0.627785	0.341691	0.590846	0.728277
ctg10107_gene.1	167.881	164.131	191.541	42.6346	33.0164	33.5408	21.1452	20.0847	21.1959	17.6461	15.5405	15.5144	134.578	132.375	144.644	14.3765	16.1232	18.8063	20.8704	24.9498	20.541	39.8067	33.7771	31.6574	62.0304	48.99	58.0291	39.7288	39.6391	35.6697	30.5632	25.1467	15.7051	10.8605	16.7632	30.5632	30.7661	23.3042	12.4677	4.36379
ctg10107_gene.3	26.6977	21.0888	32.4301	34.2322	27.8639	44.5051	65.8093	68.0371	79.3028	41.1161	47.8043	53.3902	10.1506	8.70264	9.71075	46.1193	44.4096	45.4187	27.2171	35.7663	32.8476	19.2719	27.0138	27.1073	53.9025	31.321	28.2286	161.789	140.287	149.07	71.4232	70.2689	46.6854	21.6903	20.764	71.4232	38.0337	39.774	31.5555	18.2729
ctg10107_gene.4	0	0	0	0	0	0	0	0	0	0	0	0	0	0	0	0	0	0	0	0	0	0	0	0	0	0	0	0	0	0	0	0	0	0	0	0	0	0	0	0
ctg10107_gene.7	0	0	0	0	0	0	0	0	0	0	0	0	0	0	0	0	0	0	0	0	0	0	0	0	0	0	0	0.030597	0	0	0	0	0	0	0	0	0	0	0	0
ctg10108_gene.2	23.1093	27.9537	24.947	40.9041	38.3684	31.193	27.8898	31.6262	32.3125	33.1162	28.1415	36.5121	25.592	25.6697	27.1252	39.9081	40.2579	39.7263	55.9704	59.1164	46.3006	48.4059	50.2178	46.5666	33.2435	27.6737	31.0603	37.6727	43.5428	43.2715	33.3581	31.4977	26.916	28.0245	29.4177	33.3581	20.9587	27.6916	25.1754	20.0273
ctg10108_gene.6	0	0	0	0	0	0	0	0	0	0	0.2807	0	0	0.052142	0	0.129517	0	0	0.135302	0	0	0	0.182342	0.047274	0	0	0.145056	0	0.016667	0.095171	0	0.064864	0	0	0	0	0	0	0	0.032893
ctg10108_gene.8	0.034456	0	0.06412	0	0.077229	0.024876	0	0.346894	0	0	0	0	0.060468	0	0	0	0	0	0.08329	0	0.051459	0.072868	0.066012	0.145748	0	0	0	0	0	0	0	0.023065	0.042603	0	0.017626	0	0	0	0	0
ctg10109_gene.1	1.8429	2.163	1.76519	1.47003	0.556984	1.49369	1.97958	1.57936	2.06663	1.52406	1.53661	1.73874	1.28018	1.49538	1.33539	1.21102	1.96464	1.41419	2.94321	1.56741	1.66429	1.59401	2.0333	2.18013	3.01912	1.33388	1.30869	1.52518	2.28958	1.85106	0.839597	1.37739	1.9894	1.82293	2.34881	0.839597	1.11287	1.86254	3.44884	2.69822
ctg10109_gene.6	0	0	0	0	0	0	0	0	0	0	0	0	0	0	0	0	0	0	0	0	0	0	0	0	0	0	0	0	0	0	0	0	0	0	0	0	0	0	0	0
ctg10109_gene.3	0	0	0	0	0	0	0	0	0	0	0	0	0	0	0	0	0	0	0	0	0	0	0	0	0	0	0	0	0	0	0	0	0	0	0	0	0	0	0	0
ctg10109_gene.4	0	0	0	0	0	0	0	0	0	0	0	0	0	0	0	0	0.433947	0	0	0	0	0	0	0	0	0	0	0	0	0	0	0	0	0	0	0	0	0	0	0
ctg1010_gene.3	67.71	69.555	65.1841	88.0648	96.5129	71.7358	32.219	35.9944	41.5339	26.601	31.8976	29.603	61.9716	62.7548	59.0349	30.7282	30.2298	35.1313	39.917	36.5055	46.1811	54.6077	51.9905	54.7121	45.4571	46.605	50.0477	38.9214	41.3684	42.6113	58.54	58.8285	68.8624	78.9199	49.4279	58.54	35.1213	93.0466	77.7072	66.017
ctg1010_gene.4	16.9814	25.7901	27.9585	29.1677	40.567	28.7331	13.7409	13.1325	14.1137	10.2125	11.4855	13.0682	20.4571	20.2867	19.9133	10.2356	10.4895	13.073	15.6422	11.9481	16.6236	22.119	19.2678	20.1201	12.4892	19.1494	11.9635	19.2713	17.173	15.6118	19.3548	20.7528	23.0319	26.7815	15.6128	19.3548	6.64905	29.8263	28.7045	24.3063
ctg1010_gene.5	44.9941	59.3465	53.8565	73.8896	82.7731	59.4138	22.2164	26.3643	28.4184	21.4915	24.6022	24.4729	45.314	41.4058	38.1235	21.2888	22.5684	22.1819	26.7316	31.1755	29.3937	36.8981	37.5433	45.9928	26.5556	35.4988	43.9729	37.0989	38.3824	34.7255	37.4068	39.0238	38.3301	49.7811	27.5631	37.4068	15.3641	45.3444	47.7755	45.2059
ctg10110_gene.1	0	0	0	0	0	0	0	0	0	0	0	0	0	0	0	0	0	0	0	0	0	0	0	0	0	0	0	0	0	0	0	0	0	0	0	0	0	0	0	0
ctg10112_gene.1	12.4327	11.6464	11.3081	7.2007	7.00763	7.26967	12.3348	13.025	11.8328	12.0237	6.38121	8.43065	7.50138	7.50539	7.36309	7.54431	7.37989	7.02824	7.53332	6.80248	6.40347	6.03683	5.65064	6.05009	10.0795	12.0588	14.0433	14.1192	15.8576	14.0104	11.7466	11.7986	10.2408	9.62137	11.8624	11.7466	9.88887	10.0161	8.23157	10.936
ctg10112_gene.4	0	0	0	0	0	0	0	0	0	0	0	0	0	0	0	0	0	0	0	0	0	0	0	0	0	0	0	0	0	0	0	0	0	0	0.116391	0	0	0	0	0
ctg10113_gene.1	37.3954	35.276	42.9864	25.4143	23.3539	25.1464	21.6185	22.7046	23.9932	21.782	15.2972	19.4189	44.2943	43.3891	43.4171	21.0419	19.0105	20.642	18.1932	21.2426	17.1339	23.5705	24.2859	24.9342	28.5666	32.4684	38.5722	29.6508	31.9466	33.1741	25.5487	26.4269	21.6515	24.5974	24.0257	25.5487	17.3744	23.2291	18.4617	15.8781
ctg10116_gene.1	0	0	0	0.290556	0.430898	0.520479	0	0	0	0	0	1.21842	0.336817	0.17149	0	0	0	0	0	0.167125	0	0.292727	0.079188	0.420211	0	3.2652	12.3087	1.26185	0.844003	0.510327	109.886	115.316	232.59	85.7837	92.7715	109.886	189.789	38.3733	30.2669	7.38839
ctg10116_gene.2	0	0	0	0	0	0	0	0	0	0	0	0	0	0	0	0	0	0	0	0	0	0	0	0	0	0	0	0	0	0	0	0	0.119788	0	0	0	0	0	0	0
ctg10117_gene.1	3.23992	1.98267	0.955539	2.07139	1.65372	0	14.404	13.5593	20.9547	4.46197	3.05323	2.36001	5.25322	4.40561	2.04362	9.38612	8.99993	4.02399	4.41887	6.15804	9.97471	3.25678	3.71588	3.73202	0.86792	1.73596	1.22195	2.91741	2.7362	2.57779	3.51983	2.80847	2.15526	2.36435	1.9812	3.51983	2.37723	0.807738	0	1.21575
ctg10117_gene.2	0	0	0	0	0	0	0	0	0	0	0	0	0	0	0	0	0	0	0	0	0	0.039504	0	0	0	0	0	0	0	0	0	0	0	0	0.055224	0	0	0	0	0
ctg10117_gene.4	10.3558	11.3879	10.3058	5.23174	4.41243	5.21073	15.1801	17.5634	12.7951	13.4288	13.6084	17.128	6.8735	11.2547	9.27126	16.5716	16.1667	16.9369	14.0308	17.2299	11.0991	4.4168	5.44392	3.80185	15.6688	16.5521	19.1971	9.62797	8.70163	11.2904	11.8839	11.7491	10.0972	9.78597	13.2034	11.8839	17.2611	9.87134	9.01418	12.7833
ctg10117_gene.7	2.65034	3.88435	3.58515	2.6585	1.75631	2.35243	16.9004	15.9842	20.5846	6.96243	6.5844	9.50013	2.08309	3.30975	3.24394	9.43969	11.822	10.4563	9.08824	11.3816	9.91458	2.27074	4.03816	2.13918	16.556	13.1866	16.012	5.72147	6.2931	5.49425	5.30775	6.588	6.50943	5.75844	8.95443	5.30775	6.01914	4.38035	5.24142	7.96432
ctg10117_gene.9	4.55954	5.27009	5.99248	5.48886	7.04152	8.41801	4.07956	4.49475	6.79291	2.84143	4.74733	2.75702	3.1529	4.18364	3.54988	3.0313	3.36368	3.44369	4.64216	3.25637	3.43224	3.69383	3.68669	2.95284	4.28219	6.00937	5.78943	2.98904	2.9022	3.74259	2.08803	2.08448	1.2632	0.773267	2.44238	2.08803	1.80086	1.15332	1.48941	1.00799
ctg10119_gene.2	2.24922	1.26475	1.94572	3.16314	2.82754	3.35351	0.581504	0.973981	0.577373	3.74796	10.9987	4.76212	2.17817	1.6849	2.21939	13.4071	11.7985	13.189	1.70791	3.94696	1.78274	6.87345	5.67463	7.16822	0	0	0	0	0	0	2.57462	2.34172	1.46668	0.958674	1.34876	2.57462	0.142679	0.598933	0.543315	0.218249
ctg10119_gene.3	0	0	0	0	0	0	0	0	0	0	0	0	0	0	0	0	0	0	0	0	0	0	0	0	0	0	0	0	0	0	0	0.642794	0	0	0	0	0	0	0	0
ctg1011_gene.1	0	0	0	0	0	0	0	0	0	0	0	0	0	0	0	0	0	0	0	0	0	0	0	0	0	0	0	0	0	0	0	0	0	0	0	0	0	0	0	0
ctg1011_gene.2	1.18522	2.20417	1.0903	1.08002	0.163771	0.867288	1.25614	1.39514	0.780402	1.74477	1.26302	1.54576	1.63332	1.51029	1.87784	1.4475	1.49047	1.38847	2.14101	2.27622	2.19586	1.10236	1.67709	1.17643	0.737215	1.0187	0.987098	1.06881	1.15945	0.388505	1.47661	0.928109	0.529063	1.07468	0.664253	1.47661	0.175807	0.875393	1.03072	1.19656
ctg1011_gene.3	3.83345	3.15622	3.74008	0.916417	1.30465	1.92138	3.16392	2.80466	5.97908	5.09214	3.38277	2.79277	3.61253	3.60017	6.47224	4.74692	4.65493	2.95102	6.86794	3.95143	8.84418	2.53214	2.74359	4.87856	4.78799	2.71072	2.77666	1.01652	1.55572	1.50117	3.32521	3.02514	1.76795	2.76772	1.71359	3.32521	2.91013	1.93219	2.69327	2.67003
ctg1011_gene.4	11.1784	9.45978	9.9511	7.94591	7.6235	5.48762	14.6211	16.2735	19.005	6.60854	4.50973	6.35772	12.1951	16.864	12.7093	10.1048	9.40065	8.72117	7.27429	4.77539	4.68492	12.1319	10.941	11.5696	17.4847	13.7109	15.6586	12.3986	12.1965	10.749	9.71928	8.31134	7.0889	10.039	10.066	9.71928	8.16554	7.19427	5.58674	9.98953
ctg1011_gene.7	0.6026	1.24	0.607286	2.09005	0.92399	1.38149	2.16288	1.59929	1.31317	0.319272	0.173516	0.076655	1.27906	0.522663	1.36321	0.420853	0.575804	0.631536	0.962027	0	0.545224	1.52031	0.970808	1.2817	0	0.131664	0.309456	0.079539	0.36926	0.199365	0.495428	0.595276	0.154888	0.872993	0.83638	0.495428	0.764164	0.986637	0.421913	0.224044
ctg1011_gene.8	0	0	0	0	0	0	0	0	0	0	0	0	0	0	0	0	0	0	0	0	0	0	0	0	0	0	0	0	0	0	0	0	0	0	0	0	0	0	0.063905	0
ctg1011_gene.9	0	0	0	0	0	0	0	0	0	0	0	0	0	0	0	0	0	0	0	0	0	0	0	0	0	0	0	0	0	0	0	0	0	0	0	0	0	0	0	0
ctg1011_gene.10	0	0	0	0	0	0	0.152328	0	0	0	0	0	0	0	0	0	0	0	0	0	0.13845	0.346202	0.263609	0	0	0	0	0	0	0	0	0	0	0	0	0	0	0	0	0
ctg1011_gene.28	0	0	0	0	0	0	0	0	0	0	0	0	0	0	0	0	0	0	0	0	0	0	0	0	0	0	0	0	0	0	0	0	0	0	0	0	0	0	0	0
ctg1011_gene.11	14.9681	16.6627	14.5445	15.4827	14.1922	14.5456	24.7184	26.8942	24.3775	28.0409	23.2244	22.1064	18.9961	20.0661	21.3983	13.1877	13.1706	13.9288	16.7508	16.3702	16.8397	10.6323	11.5758	13.7202	50.4632	47.0169	47.3235	28.9115	31.6043	30.6973	13.5426	14.9385	13.6211	12.3855	13.837	13.5426	5.5318	12.9258	10.8474	8.57194
ctg1011_gene.12	8.86826	8.51526	9.41477	6.95451	7.77345	8.39925	16.505	18.4528	14.1731	16.6283	13.1415	14.4348	9.25923	10.2238	10.8059	7.66211	9.86273	9.81344	10.4465	10.5257	8.34557	5.09816	6.58019	6.7379	27.5262	16.1166	17.7148	17.4686	17.8905	16.4406	11.1508	9.39073	9.0127	8.69628	7.56049	11.1508	6.23946	8.26444	7.26469	6.99593
ctg1011_gene.13	30.4631	27.1547	27.3045	24.6812	25.4647	19.4298	47.4723	46.2058	43.2299	42.5364	35.8365	38.861	34.208	37.9136	35.4857	29.4969	24.4773	25.6852	30.5933	35.3289	31.6349	20.4186	15.8297	21.0251	100.424	75.2302	71.9458	49.5247	55.1949	52.3795	34.592	28.4579	26.4556	31.5926	26.5915	34.592	22.4469	25.1348	17.7053	16.0182
ctg1011_gene.14	3.74416	1.13032	1.19196	6.59279	4.55374	7.67068	2.07859	4.1562	3.05398	6.05892	6.65965	6.47355	12.2798	13.2534	9.6973	15.9816	14.1812	12.6199	7.06995	10.231	7.96357	16.6282	20.5302	23.6979	0	0	0	0	0	0	0	0	0	0	0	0	0	0	0	0
ctg1011_gene.15	0	0	0	0	0	0	0	0	0.037709	0	0	0	0	0	0	0	0.027995	0	0	0	0	0	0	0	0	0	0	0	0	0	0	0	0	0	0	0	0	0	0	0
ctg1011_gene.16	0	0	0	0	0	0	0	0	0	0	0	0	0	0	0	0	0	0	0	0	0	0	0.109151	0	0	0	0	0	0	0	0	0	0	0	0	0	0	0	0	0
ctg1011_gene.17	0	0	0	0	0	0	0	0	0	0	0	0	0	0	0	0	0	0	0	0	0	0	0	0	0	0	0	0	0	0	0	0	0	0	0	0	0	0	0	0
ctg1011_gene.19	0	0	0	0	0	0	0	0	0	0	0	0	0	0	0	0	0	0	0	0	0	0	0	0	0	0	0	0	0	0	0	0	0	0	0	0	0	0	0	0
ctg1011_gene.20	0	0	0	0	0	0	0	0	0	0	0	0	0	0	0	0	0	0	0	0	0	0	0	0	0	0	0	0	0	0	0	0	0	0	0	0	0	0	0	0
ctg1011_gene.21	0	0	0	0	0	0	0	0	0	0	0	0	0	0	0	0	0	0	0	0	0	0	0	0	0	0	0	0	0	0	0	0	0	0	0	0	0	0	0	0
ctg1011_gene.22	0	0	0	0	0	0	0	0	0	0	0	0	0	0	0	0	0	0	0	0	0	0	0	0	0	0	0	0	0	0	0	0	0	0	0	0	0	0	0	0
ctg1011_gene.23	0	0	0	0	0	0	0	0	0	0	0	0	0	0	0	0.089698	0	0	0	0	0	0	0	0	0	0	0	0	0	0	0	0	0	0	0	0	0	0	0	0
ctg10120_gene.2	0	0	0	0	0	0	0	0	0	0	0	0	0	0	0	0	0	0	0	0	0	0	0	0	0	0	0	0	0	0	0	0	0	0	0	0	0	0	0	0
ctg10120_gene.3	0	0	0	0	0	0	0	0	0	0	0	0	0	0	0	0.343757	0.171716	0	0	0	0	0	0	0	0	0	0	0	0	0	0	0	0	0	0	0	0	0	0	0
ctg10122_gene.1	24.3073	22.929	25.7501	26.2394	27.1223	23.1778	30.7857	26.345	25.242	27.7513	24.9698	24.3462	40.0856	39.5511	37.6987	23.6849	21.2633	25.184	22.9469	21.9109	14.0676	22.0688	23.5631	20.6862	53.3128	42.2733	47.4308	73.4855	68.2236	66.517	20.1369	20.4517	22.9425	24.7826	19.9334	20.1369	12.0519	19.3741	16.4247	6.98897
ctg10123_gene.1	0.106168	0	0.57363	2.15681	2.58445	1.82295	4.6231	4.79849	3.43609	13.477	15.6705	22.6349	0.156899	0.187421	0.20908	4.38401	3.85783	3.66246	17.9257	21.7328	10.2631	1.83011	0.823745	1.24401	0	1.6624	1.61072	4.90239	2.50875	6.50048	64.0819	55.0706	133.94	108.776	70.6606	64.0819	47.6808	54.9316	66.4789	47.7956
ctg10123_gene.2	0	0	0.245446	0.100042	0	0.105393	0	0	0	0	0	0	0	0	0	0	0	0	0	0	0	0	0	0	0	0	0	0	0	0	0	0	0	0	0.09861	0	0	0	0	0
ctg10124_gene.4	0	0	0	0	0	0	0	0	0	0	0	0	0	0	0	0	0	0	0	0	0	0	0	0	0	0	0	0	0	0	0	0	0	0	0	0	0	0	0	0
ctg10124_gene.1	0.464867	0.515673	0.357143	1.0885	0.921469	1.15426	0.569044	0.598331	0.814662	1.26049	1.58162	0.694666	1.0198	0.596107	0.299606	0.962787	1.51954	3.04769	1.34639	0.995778	0.721628	1.83238	1.72404	0.279662	0	0.458028	0	4.50619	3.77121	6.90617	0	0.266613	0	0	0	0	0.048923	0	0	0
ctg10124_gene.2	0.214339	0	0	0.510032	0	1.95845	0.446219	0.701919	0.128574	0.886293	1.07352	2.23005	1.34712	0.63806	0.216532	1.69332	1.83729	1.52634	1.7752	0.780334	0.700242	0.641111	0.605287	1.24801	0	0.584438	0.362542	3.50215	2.85415	4.49234	0	0	0	0	0	0	0	0	0	0
ctg10125_gene.1	8.51123	8.84197	9.52317	9.48238	9.64202	4.17443	24.0422	24.8072	19.595	21.4768	18.3174	21.7764	6.53086	8.21874	6.53353	18.122	18.7225	18.5924	13.5282	14.528	9.80022	8.66901	8.13381	9.01562	22.9931	17.478	17.4005	12.1242	13.2369	13.4384	14.0225	15.1947	14.3831	14.6401	14.3504	14.0225	10.2872	12.8322	11.9002	14.9897
ctg10127_gene.1	2.95862	2.55036	2.08468	8.84358	6.48641	8.56908	1.19418	1.58931	1.29971	35.8747	43.7153	36.985	1.01088	0.578318	0.491045	8.47149	7.37093	6.04373	17.0705	28.9177	10.4813	15.9868	16.5878	17.6166	0	0.405664	0	0	0.06184	0	79.8696	70.8405	60.7702	10.3465	3.52521	79.8696	3.24715	2.57546	1.17428	1.09364
ctg10127_gene.2	0	0	0	0	0	0	0	0	0	0	0	0	0	0	0	0	0	0	0	0	0	0	0	0	0	0	0	0	0	0	0	0	0	0	0	0	0	0	0	0
ctg10131_gene.1	9.24216	13.7619	12.5705	17.7102	16.0225	13.8962	8.25268	9.55726	10.5002	8.89098	10.1054	11.8006	16.7133	15.431	15.8636	14.7541	17.0788	13.9145	13.7659	19.3974	11.5848	17.3015	15.9664	19.1601	3.80435	3.28405	6.14494	11.6977	11.0367	11.0001	12.0307	14.3058	16.5542	14.2433	12.9295	12.0307	14.0052	9.30175	7.62137	10.8545
ctg10131_gene.2	28.7702	26.669	28.3881	28.609	37.2329	31.0312	16.4786	15.5168	17.4727	20.9556	22.6385	21.0433	23.1313	25.2625	27.0718	21.9281	22.4321	27.919	24.9315	24.8197	23.9098	26.067	31.7837	25.8506	8.27719	6.77996	10.7394	15.3457	19.5414	17.4345	14.3066	16.4588	18.6569	20.7294	19.4698	14.3066	12.5152	11.7559	14.5313	14.9344
ctg10131_gene.5	0	0	0	0	0	0	0.126694	0	0.292047	0	0	0	0	0.484178	0	0	0	0	0	0	0.053018	0	0	0	0	0	0	0	0	0.05437	0	0	0	0	0	0	0	0	0	0
ctg10131_gene.6	0	0	0.183584	0	0	0	0	0	0	0	0	0	0	0	0	0	0	0	0	0	0	0	0	0	0	0	0	0	0	0	0	0	0	0	0	0	0	0	0	0
ctg10131_gene.8	2.66877	1.47529	1.38548	2.16147	2.06402	1.51347	1.14678	1.72589	2.04085	1.84994	1.6375	1.67314	0	0.23433	0.071434	0.268699	0.247271	0.430054	1.09804	0.255417	1.00657	0.084431	0.428132	0.294569	0	0	0	0.729098	0.811439	1.03415	0	0	0	0	0	0	0	0	0	0
ctg10132_gene.2	5.27872	3.48061	6.68211	8.12897	5.01048	8.83876	35.7544	31.081	36.4966	1.80967	1.11106	2.56651	3.59599	3.58218	2.22243	16.8989	24.0381	22.5042	1.08855	1.02189	1.72954	32.0255	36.6571	31.7377	0	0	0	0	0	0	0.277779	0.184942	0.156644	0	0.163911	0.277779	0	0.024006	0.074719	0
ctg10133_gene.5	0.133694	0.05371	0.03034	0.358844	0.478006	0.201446	14.0827	18.8145	13.8339	62.3322	47.9073	62.4616	0.028708	0	0.184486	11.6837	11.8039	13.4132	35.7682	47.238	34.8773	0.464203	0.754061	0.358761	0	0	0	0	0	0	0	0	0	0	0	0	0	0	0	0
ctg10133_gene.6	0	0	0	0	0	0	0	0	0	0	0	0	0	0	0	0	0	0	0	0	0	0	0	0	0	0	0	0	0	0	0	0	0	0	0	0	0	0	0	0
ctg10133_gene.8	0	0	0	0	0	0	0	0	0	0	0	0	0	0	0	0	0	0	0	0	0	0	0	0	0	0	0	0	0	0	0	0	0	0	0	0	0	0	0	0
ctg10133_gene.9	0	0	0	0	0	0	0	0	0	0	0	0	0	0	0	0	0	0	0	0	0	0	0	0	0	0	0	0	0	0	0	0	0	0	0	0	0	0	0	0
ctg10133_gene.10	0	0	0	0	0	0	0	0.113778	0	4.88154	2.55242	5.15211	0	0	0	0	0.11123	0.358981	2.35648	1.90214	1.9504	0	0	0	0	0	0	0	0	0	0	0	0	0	0	0	0	0	0	0
ctg10133_gene.13	0	0	0	0	0	0	0	0	0	0	0	0	0	0	0	0	0	0	0	0	0	0	0	0	0	0	0	0	0	0	0	0	0	0	0	0	0	0	0	0
ctg10133_gene.14	0	0	0.035701	0.067299	0.087163	0.210333	0.181788	0.590056	0.338177	6.50186	6.53769	5.01088	0	0	0	0.79196	0.146639	0.210026	3.03059	5.17254	4.35077	0	0.246775	0.124952	0	0	0	0	0	0	0	0	0	0	0	0	0	0	0	0
ctg10133_gene.16	0	0	0	0	0	0	0	0	0	0	0	0	0	0	0	0	0	0	0	0	0	0	0	0	0	0	0	0	0	0	0	0	0	0	0	0	0	0	0	0
ctg10134_gene.1	3.49852	4.31839	3.30004	3.05388	4.24442	4.05446	8.61689	9.12558	7.03335	2.76282	2.55184	2.22913	0.269116	1.02624	1.27315	0.924331	2.16219	0.722115	0	0.495265	0.666479	1.20502	0.859832	0.951238	6.39833	9.06473	8.83403	5.53157	4.28076	4.18691	4.66194	4.93289	4.34564	4.24568	7.26215	4.66194	6.60813	3.82276	6.05279	3.32428
ctg10134_gene.2	0	0	0	0	0	0	0	0	0	0	0	0	0	0	0	0	0	0	0	0	0	0	0	0	0	0	0	0	0	0	0	0	0	0	0	0	0	0	0	0
ctg10136_gene.1	66.3653	65.9806	63.1046	51.3933	56.5433	57.9133	58.1641	58.0533	76.6254	38.0431	43.0523	46.5569	71.4138	71.7245	76.29	59.4046	48.5328	63.5857	41.5501	47.0345	40.1519	47.7356	48.2983	51.2408	39.1303	29.6148	33.4881	48.9076	50.4999	49.017	49.8764	42.3431	33.6174	36.4123	35.3467	49.8764	40.738	38.6888	31.9507	36.5087
ctg10136_gene.5	0	0	0.102318	0	0	0	0	0	0	0	0	0	0	0	0	0	0	0	0	0	0	0	0	0	0	0.192267	0.051295	0	0	0	0	0	0	0	0	0	0	0	0	0
ctg10136_gene.8	119.902	116.294	118.666	64.775	69.8703	50.8377	52.0396	58.4667	58.3631	47.7608	41.6823	44.7247	125.883	122.471	122.653	60.3529	58.7991	57.9558	48.3626	51.0494	44.4827	83.5214	85.3508	87.934	49.92	50.4374	53.1548	106.136	110.262	111.074	50.2306	45.1394	47.1474	47.5011	57.0942	50.2306	52.5246	47.3091	51.0989	45.8777
ctg10136_gene.9	0	0	0	0	0	0	0.680098	0.133263	3.52217	0	0	0	0	0	0	0	0	0	0	0	0	0	0	0	0	0	0	0	0	0	0	0	0	0	0	0	0	0	0	0
ctg10136_gene.10	0	0	0	0	0	0	0	0	0	0	0	0	0	0	0	0	0	0	0	0	0	0	0	0	0	0	0	0	0	0	0	0	0	0	0	0	0	0	0	0
ctg10141_gene.2	0	0	0	0.061403	0.273125	0	0.392202	2.82335	1.81154	1.56075	2.41656	3.39276	0	0	0	13.8594	11.3174	9.45425	8.76438	11.6486	7.26779	1.00653	1.33234	1.91535	44.1024	43.4896	51.7596	15.6671	10.4022	16.1588	10.543	12.5331	12.0309	14.5371	21.6886	10.543	8.91168	7.00334	13.1096	18.2237
ctg10142_gene.2	4.34075	4.09614	5.01926	5.46142	3.76534	4.05126	5.45521	7.98997	6.53132	22.0565	15.9013	18.1936	1.97736	3.12651	3.41828	4.5707	4.74017	4.39929	18.3149	15.9462	13.7894	2.05826	2.8771	3.03245	2.56	4.77318	3.80515	2.76152	2.83088	2.2212	6.08366	6.2882	5.78503	5.93548	4.72657	6.08366	4.93834	5.15487	6.61537	7.4709
ctg10142_gene.3	0	0	0	0	0	0	0	0	0	0	0	0	0	0	0	0	0	0	0	0	0	0	0	0	0	0	0	0	0	0	0	0	0	0	0	0	0	0	0	0
ctg10144_gene.1	0	0	0	0	0	0	0	0	0	0	0	0	0	0	0	0	0	0	0	0	0	0	0	0	0	0	0	0	0	0	0	0	0	0	0	0	0	0	0	0
ctg10148_gene.1	0	0	0	0	0	0	44.2011	55.3346	33.9651	7.75642	34.9214	26.738	0	0	0	30.216	48.7739	35.3408	4.80304	8.70649	1.94956	0	0	0	0	0	0	0	0	0	0	0	0	0	0	0	0	0	0	0
ctg1014_gene.1	18.9046	19.8862	21.4803	11.1256	17.2281	12.2884	25.4247	24.1097	28.0293	24.7569	23.4295	30.5946	24.1658	23.435	22.0962	26.3599	28.2728	25.2622	24.3077	29.9738	26.755	18.4056	17.1859	18.4673	15.9647	32.9556	25.7907	29.622	22.3282	24.8351	31.7725	30.7714	28.5225	34.3581	36.4571	31.7725	24.3607	26.9399	30.4672	31.9199
ctg1014_gene.3	0	0	0	0	0	0	0	0	0	0	0	0	0	0	0	0	0	0	0	0	0	0	0	0	0	0	0	0	0	0	0.185405	0	0	0	0	0.185405	0	0	0	0
ctg1014_gene.5	11.214	11.0871	10.0437	8.21559	9.32276	7.11838	13.2418	15.6671	14.8828	14.8935	11.6461	15.2394	13.0751	13.7408	14.0573	14.7628	17.057	13.6308	15.6779	17.2219	14.4593	12.385	14.5403	11.4206	34.4956	32.2499	23.9894	17.266	18.4894	16.7347	29.8172	22.4315	23.362	20.4595	28.2169	29.8172	32.7905	26.046	23.0912	24.2783
ctg1014_gene.7	0	0	0	0	0	0	0	0	0	0	0	0	0	0	0	0	0	0	0	0	0	0	0	0	0	0	0	0	0	0	0	0	0	0	0	0	0	0	0	0
ctg1014_gene.9	0	0	0	0	0	0	0	0	0	0	0	0	0	0	0	0	0	0	0	0	0	0	0	0	0	0	0	0	0	0	0	0	0	0	0	0	0	0	0	0
ctg1014_gene.10	26.9878	28.0585	30.5969	17.5306	23.7598	12.6459	21.5442	19.0161	17.492	17.0428	18.3973	19.6503	32.1894	29.7317	32.9836	13.6314	15.0816	15.676	18.989	18.707	12.6399	19.5708	23.2101	22.0058	12.0401	13.8202	14.5253	12.2582	10.0738	11.7245	12.9427	10.4573	11.5785	16.774	15.977	12.9427	9.37254	11.7659	24.5518	25.6971
ctg10151_gene.1	46.6692	42.0575	48.8745	34.7892	32.0398	36.6516	29.9084	36.2584	42.0506	25.5221	21.0399	24.0698	47.6745	48.344	52.9983	38.98	38.6007	44.0453	26.381	30.2243	23.0024	31.5908	32.7269	28.1304	64.4854	54.9872	47.0438	36.013	31.8642	32.3586	39.6468	37.6766	32.9459	25.5918	36.207	39.6468	34.8366	30.9432	21.2578	20.6469
ctg10156_gene.1	8.55109	8.9236	9.18093	16.9338	14.7994	20.9726	24.9105	19.4714	17.5931	36.8632	43.1092	47.8717	7.46971	7.05175	7.35299	19.5271	18.3963	19.2414	29.0394	21.0958	20.3043	17.5982	20.6256	20.5798	0	0	0.090597	0.463225	0.20635	0.503503	4.12514	4.01676	3.91247	2.31545	1.58005	4.12514	4.06104	5.05414	1.22211	1.07542
ctg10157_gene.1	0	0	0.288728	0	0	0	0.316736	0.19101	0.18253	0	0	0	0.194983	0	0	0	0.140031	0	0	0	0	0.176965	0	0	0	0	0	0	0	0	0	0	0	0	0	0	0	0	0	0
ctg10158_gene.1	0	0	0	0	0	0	2.85935	2.92371	3.52274	0.796005	0	0	0	0	0	13.0361	11.8716	7.38388	0	0	0	0	0	0	0	0	0	0	0	0	0	0	0	0	0	0	0	0	0	0
ctg10158_gene.6	0	0	0	0	0	0	0	0	0	0	0	0	0	0	0	0	0	0	0	0	0	0	0	0	0	0.295304	0	0	0	0	0	0	0	0	0.144759	0	0	0	0	0
ctg10158_gene.9	0.029211	0	0.004983	0	0	0	0	0	0.129388	0	0	0	0.028683	0	0	0	0	0	0.073334	0.028311	0	0.033505	0	0	0	0	0	0	0.049498	0	0.04494	0.152906	0	0	0.067646	0.04494	0	0	0.084234	0.116519
ctg10159_gene.1	3.16767	2.82778	3.46219	6.07776	4.91394	7.9732	18.0732	18.3213	14.2946	0.827351	1.65613	1.17769	3.13054	2.87378	3.70356	16.9404	14.6139	16.3416	0.644204	0.979811	0.827996	12.8854	13.1651	11.4109	135.594	34.6719	40.8426	1.88059	1.33018	2.59288	0.111265	0.166978	0.168017	0.340185	0	0.111265	0.579054	0.102996	0	0
ctg1015_gene.1	74.1996	74.5259	72.3526	54.8661	55.1764	41.7101	57.9618	57.6843	54.5232	53.1833	54.5328	63.4442	88.741	91.9761	93.8002	60.2281	55.2616	64.9463	68.9299	66.5985	52.4137	60.7737	66.8514	68.5838	95.3117	65.4275	76.2395	70.4223	71.642	63.167	81.0848	82.7918	80.1469	85.3895	106.366	81.0848	84.2819	77.1525	75.0097	72.6258
ctg1015_gene.2	6.03961	5.5627	7.60264	6.38864	6.32445	2.95974	7.07479	7.90977	4.96993	4.86092	5.99689	6.73757	8.60639	7.53769	8.20519	8.40348	7.56864	10.4961	7.42734	7.64832	6.06482	6.90062	6.05049	6.25057	5.41012	2.49304	4.11639	10.4707	8.16038	9.17897	5.70545	7.35704	5.11956	7.3622	4.90151	5.70545	3.14418	5.42139	5.13999	7.9288
ctg1015_gene.3	11.4368	11.738	14.4674	11.2648	11.0478	8.64928	14.2989	14.2108	13.149	13.9071	12.5477	13.7262	20.8279	19.5204	20.4071	18.4196	17.7987	20.8211	14.4143	14.7251	9.35005	16.3066	14.4197	15.585	34.3626	28.0385	29.6575	20.7492	23.5269	23.9997	39.2993	32.912	33.6017	33.9313	30.3528	39.2993	32.3474	35.3789	35.4885	35.0426
ctg1015_gene.4	0	0	0	0	0	0	0	0	0	0	0	0	0	0	0	0	0	0	0	0	0	0	0	0	0	0	0	0	0	0	0	0	0	0	0	0	0	0	0	0
ctg1015_gene.5	0	0	0	0	0	0	0	0	0	0	0	0	0	0	0	0	0	0	0	0	0	0	0	0	0	0	0	0	0	0	0	0	0	0	0	0	0	0	0	0
ctg10161_gene.2	0	0	0	0	0	0	0	0	0	0	0	0	0	0	0	0	0	0	0.026753	0	0	0	0	0	0	0	0	0	0	0	0	0	0	0	0	0	0	0	0	0
ctg10162_gene.2	0	0	0	0.022924	0	0	8.00798	6.74228	7.76151	0	0	0	0	0	0	11.5646	12.3391	14.4149	0	0	0	0.030021	0.027288	0	0	0.103075	0.047021	0.135406	0.218709	0.187898	0	0	0.011053	0	0	0	0.021785	0	0	0
ctg10162_gene.3	28.7226	27.3011	30.0653	34.8889	32.5905	45.1006	26.6153	30.5588	32.5766	154.785	214.921	172.044	3.33469	3.81504	4.04823	190.925	188.23	198.939	61.9489	105.616	81.8438	9.64517	10.4168	10.4278	1.13208	6.5276	6.99443	7.38209	7.71836	11.3625	19.6049	10.4091	10.6564	4.57226	4.18383	19.6049	2.93017	2.48553	1.44959	2.03687
ctg10162_gene.4	14.8109	13.8007	16.6104	33.9264	31.0645	45.5279	0.908078	1.15914	3.02769	22.6164	51.902	25.6636	4.3243	3.52979	4.99993	87.3061	73.4769	76.6088	5.88485	24.9404	22.842	34.7511	42.5819	41.1685	0	0	0.262464	0.385516	0.942555	1.50287	5.85083	4.04367	2.28784	0.816391	1.79157	5.85083	2.14674	0.469361	0.920227	0.594233
ctg10163_gene.2	5.39765	4.88007	6.67394	3.13087	2.40667	2.5837	0.633892	2.00319	3.26683	4.76797	7.7021	9.67684	10.9685	16.2661	14.1102	5.88803	6.23921	7.33669	3.50747	1.61817	1.97044	6.47755	5.18774	5.3082	40.5826	61.3384	39.3457	106.8	99.3447	98.0909	14.4799	13.4793	2.71311	0.990819	11.2229	14.4799	4.41688	1.17125	0.707962	0
ctg10163_gene.3	7.86751	7.23923	9.02627	7.87554	7.78793	5.81105	39.2955	40.1546	35.6087	33.6506	23.183	26.141	11.3631	10.0164	11.269	28.1538	34.76	30.4964	33.5946	31.9155	31.3419	12.1229	9.62566	11.9075	15.6074	15.2487	16.7206	13.1319	11.9556	12.3436	13.8509	13.2101	12.5303	12.22	10.2848	13.8509	10.0033	11.5913	9.3109	9.5598
ctg10166_gene.2	27.3325	26.7015	28.2256	11.7895	11.1005	13.2727	20.9905	21.4311	19.5485	16.3149	15.1907	12.4654	21.7546	21.1931	25.2358	21.7748	18.4231	19.478	19.9202	20.9787	16.6348	15.8375	13.6715	14.2573	12.1248	19.807	17.31	16.1319	18.0877	16.8979	18.4051	22.3517	9.48761	13.3743	13.8091	18.4051	6.74853	4.62136	3.95589	7.19234
ctg10166_gene.3	0	0	0	0	0	0	0	0	0	0	0	0	0	0	0	0	0	0	0	0	0	0	0	0	0	0	0.227085	0	0	0.055465	0	0	0	0	0	0	0	0.030927	0	0
ctg10167_gene.1	2.07375	2.01849	1.47161	1.33462	1.44023	0.472653	3.50107	3.52484	2.2835	3.92558	2.53092	6.35131	0	0	0.59441	3.03257	2.37711	3.75554	3.32737	2.92087	2.26107	1.10111	1.23106	1.40183	1.90218	0	0.672495	0.876161	1.18105	0.460925	0.317722	1.21823	0.364113	1.64778	0.522267	0.317722	0	1.33908	1.64008	0
ctg10169_gene.1	0.209508	0.251379	0.238972	1.18563	0.550123	1.29062	0.651092	0.746828	0.716911	0.593033	1.27929	1.11284	0.254298	0.034726	0.215624	3.73067	4.30072	3.97546	0.118639	0.27051	0.130373	0.639278	1.2792	1.0349	0.175406	1.20663	0.126803	1.55985	0.923855	1.1866	2.77677	2.85263	1.92331	0.996124	3.9233	2.77677	9.00974	2.59148	1.03682	0
ctg10169_gene.2	147.886	164.41	149.605	246.652	273.762	293.14	232.375	204.386	139.453	231.835	422.694	294.635	207.373	194.861	198.959	236.747	202.708	239.024	214.835	223.014	290.602	167.992	161.776	164.111	11.3669	14.9006	11.7825	78.7323	89.9462	92.5389	116.108	120.617	126.051	172.896	154.476	116.108	152.084	296.616	418.587	377.329
ctg10169_gene.3	0	0	0	0.207864	0	0.143393	0.72774	0.71944	0.538761	0	0.780891	0.377536	0	0.217185	0.342185	0.129475	0	0	0	0	0	0	0	0.176597	0	0	0	0	0.333593	0	0	0	0	0	0	0	0	0	0	0
ctg10169_gene.4	2.20462	2.68688	2.57639	6.36372	5.2084	8.76892	13.999	13.8009	10.7454	16.0556	25.3933	21.916	0.52954	0.134898	0	26.3107	20.7907	19.2228	8.69147	9.26994	8.00834	1.58295	1.28104	1.03903	0	0.031552	0.100711	0.448502	0.574188	0.135714	3.66702	3.48357	3.59668	4.49499	3.29062	3.66702	5.21871	7.39732	9.96801	8.79355
ctg1016_gene.2	0	0	0	0	0	0	0	0	0	0	0	0	0	0	0	0	0	0	0	0	0	0	0	0	0	0	0	0	0	0	0	0	0	0	0	0	0	0	0	0
ctg1016_gene.3	19.8826	20.3116	18.8467	19.9146	15.9459	19.4519	86.6201	94.4654	81.044	190.417	137.357	127.542	20.9081	21.9708	22.1426	74.2054	71.4509	73.6029	151.929	167.261	147.918	15.0962	14.6033	17.8919	50.787	56.7063	53.7234	57.0708	48.7909	49.3643	39.7652	38.5125	36.4882	34.4896	31.1624	39.7652	31.38	33.3388	27.152	29.7137
ctg10171_gene.2	6.85536	8.98556	9.11132	5.88216	4.78012	7.55561	11.0035	10.5322	10.6127	7.37091	6.98742	7.55781	11.1313	10.8289	12.2552	5.06333	7.24912	4.87489	13.8888	11.1516	16.1847	10.2621	10.1315	10.167	22.4365	25.1752	21.8414	20.8586	22.1242	21.2563	9.78474	9.72216	6.56008	8.4519	11.2741	9.78474	10.8768	8.84989	13.7553	12.9536
ctg10171_gene.3	1.26251	2.34116	0.513525	0.783919	1.43118	1.20032	3.80813	2.74406	3.71799	1.99036	1.88277	3.28189	3.16212	2.6609	2.14584	1.08072	2.85707	0.279157	3.02215	2.72412	3.48234	0.614622	1.82455	1.50018	2.92401	3.06246	2.44097	4.62324	4.50931	4.32576	2.40386	4.53918	2.1282	1.66316	4.32627	2.40386	1.82221	1.59901	4.32284	4.99446
ctg10174_gene.1	0	0	0	0	0	0	0	0	0	0	0	0	0	0	0	0	0	0	0	0	0	0	0	0	0	0	0	0	0	0	0	0	0	0	0	0	0	0	0	0
ctg10175_gene.1	1854.25	1697.87	1971.7	2105.54	1893.13	3618.61	1805.37	1659.88	1384.89	1376.97	876.634	811.142	1925.3	1954.37	2022.33	1067.64	1098.71	1011.01	1404.34	1313.51	1771.46	1354.25	1492.43	1425.34	704.156	450.851	632.643	668.061	704.196	564.558	322.01	301.591	265.413	265.314	273.446	322.01	284.896	262.785	248.69	221.959
ctg10178_gene.1	55.206	64.2062	59.0196	37.5928	39.7789	34.349	31.2581	33.3212	28.621	38.9799	34.3253	41.4601	39.8837	46.5526	44.0841	45.1259	56.92	49.7563	39.5448	51.7365	34.0301	33.518	31.272	29.0464	153.967	90.8278	102.18	80.8412	77.8903	76.8845	59.3877	61.1801	34.4745	26.4787	36.565	59.3877	27.0115	23.2393	14.0219	8.21125
ctg10178_gene.2	0	0	0	0	0	0	0	0	0	0	0	0	0	0	0	0	0	0	0	0	0	0	0	0	0	0.478738	0.839861	0	0	0	0	0	0.231365	0	0	0	0	0	0	0
ctg10178_gene.3	0	0	0	0	0	0	0	0	0	0	0	0	0	0	0	0	0	0	0	0	0	0	0	0	0	0	0	0	0	0	0	0	0	0	0	0	0	0	0	0
ctg10178_gene.4	6.86931	6.08517	9.43463	3.94395	3.15926	7.49301	18.9181	17.9927	21.8057	27.2407	22.3926	25.3779	7.15274	8.96365	8.28632	26.6234	22.9352	16.1857	29.0436	40.7051	19.1062	8.33359	7.42828	8.70593	26.9626	14.7283	13.7981	0.66877	2.03391	1.6251	13.7321	13.0133	11.3331	10.5025	10.3339	13.7321	12.1517	10.5528	8.55438	11.1775
ctg10179_gene.1	6.08347	6.29381	5.55861	7.93544	6.75896	5.43063	4.6302	5.27268	4.58659	1.81486	2.21162	2.61538	4.27404	4.49423	3.69647	5.78483	4.81963	5.36043	1.68148	2.90843	1.87877	5.35485	5.28898	5.25338	9.00938	5.05551	5.36225	5.12847	4.30324	3.0444	13.8247	13.0078	19.9907	13.0887	8.40297	13.8247	8.09296	8.27718	6.24913	4.31046
ctg1017_gene.1	0.297042	1.04423	0.370341	0.037644	0.62137	1.43009	0	0	0	0.159978	0	0.056988	0	0.315493	0.191609	0.491891	0.543692	0	0	0	0	0.07928	0.117042	0	0	0	0.575447	0.078023	0.16242	0.248753	0.931207	0.218867	0.996996	0	0	0.931207	0.081406	0.12252	0.052765	0.353344
ctg1017_gene.2	25.8104	27.4404	26.2932	17.488	17.0051	14.9494	36.2878	36.6792	33.9875	32.243	25.8758	24.2269	34.3587	34.8556	32.3948	44.0862	39.97	35.7521	28.3658	27.5587	22.9546	21.2526	20.0717	21.7373	57.1996	42.1361	51.8273	34.8266	39.9093	35.6435	34.7593	35.4596	33.932	51.1219	42.7365	34.7593	30.8965	32.5249	34.4015	34.9433
ctg10182_gene.2	0	0	0	0	0.058787	0.466891	0.589695	0.237829	0.412003	1.37298	1.78709	2.76737	0	0	0	0	0	0	1.37451	1.45051	1.71509	0.093491	0.16939	0.334891	0	0	0	0	0.0252	0.078938	0	0.283091	1.10212	1.38251	0.521649	0	0.353534	1.34522	1.65965	3.04207
ctg10184_gene.1	2.7511	2.64828	3.75743	3.04402	2.32098	1.88504	17.5352	15.7474	19.761	1.49494	1.14376	1.07985	1.32477	0.84383	1.01639	3.03242	3.29178	2.64975	0.411573	0	0.39193	1.13611	1.04379	0.185827	1.05032	4.27709	8.43546	2.73766	1.96375	2.84478	25.2697	22.8758	17.141	10.1872	3.46318	25.2697	5.44967	11.1771	3.10986	0.250606
ctg10184_gene.2	0	0	0	0	0	0	17.3001	17.1472	20.8296	0	0	0	0	0	0.069258	0	0	0.079602	0.064544	0	0	0	0.07083	0	0	0	0	0	0	0.026715	0	0	0	0	0	0	0	0	0	0
ctg10186_gene.1	103.455	102.899	103.428	57.0515	46.6193	48.4032	44.0266	45.6874	49.7209	45.8313	37.5123	36.7309	89.1553	90.1932	89.691	43.4169	45.1344	41.079	53.5075	58.168	44.5103	70.7954	77.4584	79.1718	30.4648	35.3263	34.8388	32.6092	33.2951	31.6677	46.8194	45.7209	52.597	53.9097	55.7203	46.8194	39.2907	37.4494	35.6106	46.6716
ctg10187_gene.1	96.306	100.108	95.8579	70.799	74.915	43.1245	31.5138	33.6504	56.6355	49.8748	48.6668	50.776	93.7927	91.683	89.611	52.339	47.4717	48.8346	36.7179	54.4053	35.1158	64.3495	55.3996	60.1407	96.7377	108.804	81.7808	114.271	97.3863	110.668	66.11	66.5192	50.1054	52.2395	33.2649	66.11	58.0187	59.1828	36.7664	17.7795
ctg10187_gene.2	0	0	0	0	0	0	0	0	0	0	0	0	0	0	0	0	0	0	0	0	0	0	0	0	0	0	0	0	0	0	0	0	0	0	0	0	0	0	0	0.150327
ctg10187_gene.3	0	0.32987	0.099021	0.075214	0.102488	0.876471	0	0	0.57635	0.43533	0.531015	0.379498	0.395168	0.408339	0.510955	0	0.081916	0	0.473021	0.67779	1.07368	0.634597	0.381925	0.487482	1.47804	1.92335	3.22191	7.15516	5.41493	6.49296	1.65394	1.3516	1.68763	1.50896	0.755406	1.65394	2.09381	3.53595	3.06346	2.03213
ctg1018_gene.4	0	0	0	0	0	0	0	0	0	0	0	0	0	0	0	0	0	0	0	0	0	0	0	0	0	0	0	0	0	0	0	0	0	0	0	0	0	0	0	0
ctg1018_gene.1	0	0	0	0	0	0	0	0	0	0	0	0	0	0	0	0	0	0	0	0	0	0	0	0	0.512599	177.054	170.049	0	0	0	58.4035	62.9361	50.4117	42.8984	30.4661	58.4035	50.2763	50.3794	31.1366	10.8848
ctg1018_gene.2	0	0	0	0	0	0	0	0	0	0	0	0	0	0	0	0	0	0	0	0	0	0	0	0	2.06401	247.065	256.729	0	0	0	121.099	88.3583	75.3771	69.0872	51.534	121.099	125.931	97.4245	53.8885	18.7718
ctg1018_gene.3	7.95919	7.73537	7.4354	7.53582	6.51866	7.0376	7.95204	10.853	7.50496	7.60935	7.19189	9.09178	10.4012	8.46945	10.2841	12.0015	8.75347	11.4186	7.49061	6.94753	6.62548	9.03751	7.80361	6.69985	11.2767	17.9225	19.657	18.6177	19.4802	17.9104	11.8561	11.3584	11.0292	9.97158	9.328	11.8561	7.99698	11.3415	8.01966	8.32477
ctg1018_gene.8	0	0	0	0	0	0	0	0	0	0	0	0.037453	0	0	0	0	0	0	0	0	0	0	0	0	0	0	0	0	0	0	0	0	0	0	0	0	0	0	0	0
ctg10191_gene.1	7.11067	7.15539	8.41577	27.863	25.3992	43.4106	3.58356	4.56444	17.5617	1.00081	1.29421	0.955849	2.78087	2.99631	4.27474	9.76292	9.61795	15.1941	0.485588	1.76755	2.47123	24.676	28.629	28.4059	0	0.242093	0.2769	0	0.033282	0	0	0.104318	0.018619	0	0.045766	0	0	0	0.083449	0
ctg10191_gene.2	0	0	0	0	0	0	0	0	0	0	0	0	0	0	0	0	0	0	0	0	0	0	0	0	0	0	0	0	0	0	0	0	0	0	0	0	0	0	0	0
ctg10192_gene.3	0	0	0	0	0	0	0	0	0	0	0	0	0	0	0	0	0	0	0	0	0	0	0	0	0	0	0	0	0	0	0	0	0	0	0	0	0	0	0	0
ctg10192_gene.1	0	0	0	0	0	0	0	0	0	0	0	0	0	0	0	0	0	0	0	0	0	0	0	0	0	0	0	0	0	0	0	0	0	0	0	0	0	0	0	0
ctg10192_gene.2	0	0	0	0	0	0	0	0	0	0	0	0	0	0	0	0	0	0	0	0	0	0	0	0	0	0	0	0	0	0	0	0	0	0	0	0	0	0	0	0
ctg10193_gene.2	0	0	0	0	0	0	0	0	0	0	0	0	0	0	0	0	0	0	0	0	0	0	0	0	0	0	0	0	0	0	0	0	0	0	0	0	0	0	0	0
ctg10194_gene.2	0	0	0	0	0	0	0	0	0	0	0	0	0	0	0	0	0	0	0	0	0	0	0	0	0	0	0	0	0	0	0	0	0	0	0	0	0	0	0	0
ctg10195_gene.2	0	0	0	0	0	0	0	0	0	0	0	0	0	0	0	0	0	0	0	0	0	0	0	0	0	0	0	0	0	0	0	0	0	0	0	0	0	0	0	0
ctg10195_gene.4	0	0	0	0.282218	0	0	0.446219	0	0	0	0.324434	2.17455	0	0	0	0.270426	0.493189	0.254674	0	0.415469	0	0	0	0	0	0	0	0	0	0	0	0	0	0	0	0	0	0	0	0
ctg10195_gene.5	0	0	0	0	0	0	0.082884	0	0	0.226062	1.65147	1.29317	0	0	0	1.83366	1.60547	1.67018	0.383566	0	0	0	0	0	0	0	0	0	0	0	0	0	0	0	0	0	0	0	0	0
ctg10195_gene.6	0	0	0	0	0	0	0	0	0	0	0	0	0	0	0	0	0	0	0	0	0	0	0	0	0	0	0	0	0	0	0	0	0	0	0	0	0	0	0	0
ctg10197_gene.1	0	0	0	0	0	0	0	0	0	0	0	0	0	0	0.26241	0.179454	0	0	0	0	0	0.146519	0.289602	0	0	0.112268	0	0	0.10449	0.134507	0	0	0.175563	0	0.143202	0	0	0	0	0.172421
ctg10197_gene.2	0.138151	0.083882	0.087441	0.111089	0.029859	0.416478	0.339613	0.505062	0.215764	0	0.170523	0.046495	0.308309	0.550879	0.591416	0.770015	0.467781	0.412347	0.179759	0.225513	0.13073	0.5403	0.310245	0.687145	5.71629	2.49941	2.31528	2.56907	2.19166	1.19671	2.82275	2.3268	2.85969	2.11655	3.77128	2.82275	3.11962	1.75541	1.79783	3.23393
ctg10197_gene.3	0	0	0	0	0	0	0	0	0	0	0	0	0	0	0	0	0	0	0	0	0	0	0	0	0	0	0	0	0	0	0	0	0	0	0	0	0	0	0	0
ctg10197_gene.4	0	0	0	0	0	0	0	0	0	0	0	0	0	0	0	0	0	0	0	0	0	0	0	0	0	0	0	0	0	0	0	0	0	0	0	0	0	0	0	0
ctg10197_gene.5	0	0	0	0	0	0	0	0	0	0	0	0	0	0	0	0	0	0	0	0	0	0	0	0	0	0	0	0	0	0	0	0	0	0	0	0	0	0	0	0
ctg10199_gene.1	2.51905	4.30922	1.53932	2.41541	1.82431	3.73688	3.56969	3.39022	2.67998	3.2799	2.12318	3.39569	6.43828	5.37239	5.34415	2.63685	1.61359	2.88132	2.33481	2.50328	4.24004	3.39498	2.88605	1.9193	0	0	1.22633	0	0	0	0.068994	0	0	0	0	0.068994	0	0	0	0
ctg10199_gene.2	0	0	0	0	0	0	0	0	0	0	0	0	0	0	0	0	0	0	0	0	0	0	0	0	0	0	0	0	0	0	0	0	0	0	0	0	0	0	0	0
ctg1019_gene.1	0	0	0	0	0	0	0	0	0	0	0	0	0	0	0	0	0	0	0	0	0	0	0	0	0	0	0	0	0	0	0	0	0	0	0	0	0	0	0	0
ctg1019_gene.2	0	0	0	0	0	0	0	0	0	0	0	0	0	0	0	0	0	0	0	0	0	0	0	0	0	0	0	0	0	0	0	0	0	0	0	0	0	0	0	0
ctg101_gene.1	0.062394	0	0	0	0	0.03193	0	0	0	0	0	0	0	0.063762	0	0	0	0	0	0	0	0.037413	0	0	0	0	0	0.060567	0.049243	0	0	0	0	0	0	0	0	0	0	0
ctg101_gene.2	7.29945	4.63103	6.82143	4.79793	8.13376	6.0792	2.76654	5.86482	4.52623	4.85928	3.91995	3.87249	7.95162	9.47895	8.56633	4.46694	4.45517	4.71951	3.42448	4.02675	2.60451	5.34399	3.23341	5.99183	3.94177	4.93231	6.11319	8.37966	12.5121	10.9718	3.85404	4.65267	4.58241	4.15341	3.99045	3.85404	2.14893	3.6533	4.2094	3.20746
ctg101_gene.3	0	0	0	0	0	0	0	0	0	0	0	0	0	0	0	0	0	0	0	0.223733	0	0	0	0	0	0	0	0	0	0	0	0	0	0	0	0	0	0	0	0
ctg101_gene.7	4.39162	4.30577	5.50844	4.64857	4.31207	4.64721	3.4766	3.46306	3.80332	3.10687	2.87363	3.11745	6.23419	5.45746	6.75404	4.19897	3.51646	3.67695	3.49817	2.29964	2.27822	4.10189	3.59628	4.21522	3.82149	7.18742	6.26297	9.75791	14.8675	11.5183	3.25322	2.85395	2.57169	2.29335	2.03104	3.25322	2.2575	3.29107	2.10165	1.23364
ctg101_gene.8	0	0	0	0	0	0	0	0	0	0	0	0	0	0	0	0	0	0	0	0	0	0	0	0	0	0	0	0	0	0	0	0	0	0	0	0	0	0	0	0
ctg101_gene.11	12.4191	13.0667	13.8433	26.8349	20.642	34.0946	27.2461	21.4851	14.5504	8.7895	5.78936	10.6206	12.8819	9.71733	10.4358	3.85202	2.08292	3.17769	12.3368	13.4803	15.2901	37.4025	37.0635	39.3906	10.757	13.4049	17.6675	5.75981	1.96587	4.09638	2.96307	2.64104	3.11889	4.90067	7.88237	2.96307	4.52924	2.28823	5.32127	11.2378
ctg101_gene.12	38.594	34.5656	39.6593	68.2237	62.6958	103.439	13.3078	19.6202	15.7895	57.6028	99.3015	65.6166	22.7903	23.8811	21.7903	29.6079	31.6724	31.1683	27.5115	46.2778	26.2266	22.4718	27.0893	25.4796	3.01833	5.40361	4.75455	1.69889	1.10438	2.61009	23.3457	21.169	41.1499	15.1129	6.74559	23.3457	101	42.9461	23.6281	10.6925
ctg101_gene.13	0	0.442415	0	0.440519	0.451869	0.267032	0.149635	0.130358	0.298567	0.523337	0.394574	0.983648	0	0.089051	0.254519	0.072353	0.191181	0.513326	0.630929	0.614886	0.408521	1.85826	0.020232	0	0	0	0	0	0	0.077625	0.140132	0.023224	0.362009	0	0	0.140132	0.259899	0.24532	0	0.166323
ctg101_gene.14	85.9551	83.1452	90.7564	100.266	94.866	134.918	59.2849	72.7827	62.0761	60.9114	115.421	75.0461	80.7108	84.6323	85.1243	91.4155	96.1961	78.5517	35.3971	53.9625	40.2206	80.7485	82.9145	77.9809	43.8533	42.5721	40.2784	30.4733	26.158	34.3088	91.2408	84.8647	79.2263	59.7177	35.3614	91.2408	223.491	155.249	105.498	42.8405
ctg101_gene.15	20.0731	13.691	19.9612	22.0273	17.4468	29.8571	11.4744	12.4048	10.5426	14.9585	24.5439	14.5769	14.3619	17.4779	14.1288	14.5136	19.8204	14.07	7.34799	13.3271	6.41527	12.8182	14.0508	15.1603	4.60742	6.84477	7.30655	4.45583	4.79421	6.92608	16.8601	17.5301	15.969	12.7021	9.2322	16.8601	32.4617	30.0735	17.9564	9.15382
ctg101_gene.16	56.3403	59.6254	69.06	48.4714	41.3757	76.6371	6.93804	7.64165	7.8427	3.28523	8.51107	6.7241	44.962	49.2387	47.5578	14.0016	12.8936	12.9677	2.54942	7.99725	6.65813	48.1361	49.8913	43.609	27.7137	33.0691	32.0048	6.81512	7.41351	6.46698	18.5473	16.7292	14.5988	10.659	12.7652	18.5473	28.7591	15.8581	11.7669	5.54059
ctg10202_gene.2	0	0	2.07856	1.43795	0.980792	0	0	0	0	0	0	0	0	0	0	0	1.44799	0	0.927716	0	0	0	0	0.637406	5.30717	0	0	0	0	1.58067	2.3521	0	0	1.53632	0	2.3521	0	0	0	0
ctg10202_gene.3	1.5928	1.25686	0	0.074173	1.04156	0.693427	1.07107	1.07048	1.06843	0.928881	0.803408	0.558296	1.04058	1.17605	1.03614	0.408173	0.036304	0.520057	0.017308	0.777383	0.538456	0.91294	0.530831	1.03648	1.09119	1.16538	1.27737	0.801051	1.24683	0.76926	0.07635	0.845686	0.708653	0.202379	1.80505	0.07635	0.533742	0.7471	1.18968	1.36102
ctg10203_gene.1	0	0	0	0	0	0	65.6854	47.6132	37.5837	0.162594	0.121171	0	0	0	0	1.69745	1.57768	2.05075	0.180188	0	0	0	0.134515	0	0	2.19563	1.8805	0.130519	0.104901	0.133859	1.12069	1.3602	2.51425	3.21344	5.12366	1.12069	0.482128	0.145557	0.964506	4.38339
ctg10206_gene.1	10.6782	11.7597	12.0807	14.6211	12.2894	16.0359	13.3488	13.369	12.6401	16.1318	15.7722	14.1258	11.5537	11.6456	11.0099	13.0883	14.6268	14.721	16.3879	11.8634	14.205	12.1065	11.8196	10.782	18.534	16.1259	20.7111	46.2304	44.8358	52.6795	33.116	32.958	28.8862	27.0999	21.8201	33.116	23.2033	25.9146	23.2942	19.3425
ctg10206_gene.130	0	0	0	0	0	0	0	0	0	0	0	0	0	0	0	0	0	0	0	0	0	0	0	0	0	0	0	0	0	0	0	0	0	0	0	0	0	0	0	0
ctg10206_gene.131	0	0	0	0	0	0	0	0	0	0	0	0	0	0	0	0	0	0	0	0	0	0	0	0	0	0	0	0	0	0	0	0	0	0	0	0	0	0	0	0
ctg10206_gene.133	0	0	0	0	0	0	0	0	0	0	0	0	0	0	0	0	0	0	0	0	0	0	0	0	0	0	0	0	0	0	0	0	0	0	0	0	0	0	0	0
ctg10208_gene.2	23.6424	22.2466	27.2377	35.0538	26.6173	46.6643	36.4974	34.9983	41.8617	56.5488	44.5034	45.3371	72.5821	80.5402	87.5377	47.6001	49.8817	53.8767	60.8106	76.3407	44.0458	69.8297	74.5316	68.6583	48.5037	90.89	78.7133	69.8606	65.8006	60.2211	126.132	124.209	122.692	96.7665	80.881	126.132	148.31	106.754	116.523	87.685
ctg10209_gene.1	11.3518	11.7581	13.655	20.6211	16.5318	24.0757	6.94335	6.97214	9.877	11.8312	19.8126	13.3219	8.95163	10.7208	7.29979	25.0662	15.3795	21.9022	9.05148	9.15387	11.994	20.8001	18.9302	24.1137	4.53711	8.93956	7.77432	1.72804	1.83959	1.76746	17.0318	13.1744	19.2029	17.2069	14.8035	17.0318	17.0219	18.8519	14.7061	11.6051
ctg10209_gene.2	0	0	0	0.065219	0	0	0	0	0	0	0	0	0	0	0	0	0	0	0	0	0	0	0	0	0	0	0	0	0	0	0	0	0.037326	0	0	0	0	0	0	0.056561
ctg10210_gene.1	0	0	0	0.407713	0.133798	0.103432	0	0	0	0	0.364344	0.066298	0.131739	0.05181	0	0.463276	0	0.128959	0	0	0	0.409867	0	0.130479	0	0	0.137521	0.206111	0	0.611743	2.37418	2.64852	1.68123	2.32974	4.07093	2.37418	28.9635	17.2498	16.1885	4.48241
ctg10210_gene.2	0	0	0	0	0	0	0	0	0	0	0	0	0	0	0	0	0	0	0	0	0	0	0	0	0	0	0	0	0	0	0	0	0	0	0	0	0	0	0	0
ctg10212_gene.2	87.1211	87.4095	91.01	74.8125	59.0012	100.297	99.2211	111.868	116.471	27.9333	25.002	32.3392	70.2765	77.7021	84.6261	40.4762	55.5901	46.8429	25.1279	25.1122	25.9755	63.3917	67.1798	59.6737	218.028	125.393	145.45	103.757	88.2771	86.5208	20.8922	21.814	25.643	22.2938	25.316	20.8922	23.7142	23.843	22.3139	18.99
ctg10213_gene.1	8.81162	12.8113	8.84262	9.75354	10.8397	5.31076	6.17725	9.20447	4.23531	8.31865	7.47865	6.06848	8.71182	9.51302	7.9249	4.52372	4.93309	6.5231	7.1926	5.95308	4.94404	5.9097	6.69212	8.36182	3.45041	4.2187	7.51408	3.6609	2.68819	4.66936	3.33705	5.54979	3.59696	4.5399	4.27693	3.33705	2.28792	3.01432	2.02034	4.12432
ctg10214_gene.2	5.19133	4.56535	2.76833	3.61624	5.82396	3.61491	5.91804	3.90218	3.63977	2.83418	2.49737	3.8584	23.3408	24.7299	20.6307	20.5038	19.9727	19.1624	44.5872	30.8444	24.2799	34.4837	29.0677	28.9016	2.3839	0.88618	0.61491	10.3495	8.9487	9.24207	1.55452	1.51515	1.89938	0.446758	3.24137	1.55452	0.910122	0.743043	1.1992	2.64103
ctg10214_gene.4	0	0.641921	0.256257	0.87047	1.76423	0.276572	0.934855	0.804186	0.866017	1.0314	0.717791	0	5.71476	3.714	4.11052	4.93562	4.02606	3.88218	8.12337	3.22487	3.70802	7.54872	5.4001	6.41605	3.70406	0.897089	1.24242	2.56406	2.57613	3.30238	0.385494	1.49609	0.630698	1.33059	1.32271	0.385494	0.943595	0.908844	0.710641	0.688759
ctg10214_gene.6	0	0	0	0	0	0	0	0	0	0	0	0	0	0	0	0	0	0	0	0	0	0	0	0	0	0	0	0	0	0	0	0	0	0	0	0	0	0	0	0
ctg10214_gene.7	0.41732	0.270391	0.413975	0.328598	0.104349	0.087401	0.182523	0.150466	0.075322	1.89304	1.1365	0.829343	0.064379	0.315566	0.159816	0.038669	0	0	0.200245	0.001145	0.100659	0	0	0	0.182145	0	0	0.211811	0.100754	0.464059	0.774002	0.645291	0.121685	0.097113	0.242765	0.774002	0	0	0	0
ctg10215_gene.1	34.5665	31.3578	35.7735	34.7087	38.0505	24.0605	20.8379	22.0557	26.2053	11.2147	11.0549	11.3361	39.7287	39.2977	35.8259	19.7896	19.2437	24.0437	14.3886	14.4369	13.0983	31.7108	38.4354	35.8263	69.6609	34.2076	38.7073	32.4357	30.8663	31.2843	30.7913	35.6676	32.4485	37.5804	43.8102	30.7913	34.9813	40.9895	38.6741	35.5746
ctg10215_gene.2	0	0	0	0	0	0	0	0	0	0	0	0	0	0	0	0	0	0	0	0	0	0	0	0	0	0.106993	0	0	0	0	0	0.194593	0.139861	0	0	0	0	0	0.005708	0
ctg10215_gene.4	0	0	0	0	0	0	0	0	0	0	0	0	0	0	0	0	0	0	0	0	0	0	0	0	0	0	0	0	0	0	0	0	0	0	0	0	0	0	0	0
ctg10216_gene.1	136.21	124.273	131.672	119.7	132.402	84.0873	78.9252	85.988	101.169	57.3048	50.3805	58.2911	125.198	128.07	126.034	49.859	49.8352	54.5518	68.8977	71.9123	62.8029	122.435	117.96	124.898	64.3972	69.5506	64.1984	62.2517	49.9377	57.3238	114.717	114.987	137.462	141.052	103.737	114.717	101.347	103.427	122.629	116.785
ctg1021_gene.2	4.30918	6.63055	4.62322	3.96056	2.63986	2.60011	9.30442	10.3405	10.8293	12.4227	10.7442	13.6612	6.49943	6.25905	7.39381	9.09024	11.1573	7.9045	9.63448	8.39365	8.88303	5.38615	5.54209	4.74188	6.81806	6.23531	8.49071	2.7942	6.07428	2.57113	8.34635	10.3164	9.65052	6.76078	6.49018	8.34635	7.52139	6.50109	3.92101	6.45518
ctg1021_gene.3	20.4387	20.8611	19.0289	13.8042	13.8193	11.7974	36.4857	32.9449	33.85	40.8203	42.4116	46.8526	26.8233	23.1851	24.5329	38.3165	38.1056	34.7386	38.6819	37.1057	33.8541	19.4415	20.9729	19.1953	17.7286	26.2636	23.8338	12.3476	13.7339	13.8684	23.0159	25.5363	19.0233	16.7435	21.7722	23.0159	10.5001	13.2929	12.4108	20.6461
ctg1021_gene.4	0	0.047121	0.1606	0.301726	0.194088	0.315033	0	0	0	0.023966	0.179155	0.15013	0.153669	0.157803	0.645456	0.046775	0	0	0.050957	0	0.123426	0.213273	0.397562	0.377489	0	0	0	0	0	0	0	0	0	0	0	0	0	0	0	0
ctg10220_gene.1	0	0	0	0	0	0	0	0	0	0	0	0	0	0	0	0	0	0	0	0	0	0	0	0	3.74082	7.67914	6.03238	0.600117	0.19697	1.27627	3.21459	4.31789	1.94748	1.77119	0.134523	3.21459	0	0.118211	0	0
ctg10220_gene.7	0	0	0	0	0	0	0	0	0	0	0	0	0	0	0	0	0	0	0	0	0	0	0	0	0	0	0	0	0	0	0	0	0	0	0	0	0	0	0	0
ctg10221_gene.1	0	0	0	0.09432	0	0.148926	4.54133	4.64533	5.85715	1.57769	4.16952	5.77067	0	0.056643	0.119247	4.45758	3.33418	3.05807	0.559018	0.938498	0.133044	0.629306	0.212093	0.325867	0.79516	3.58321	1.76252	10.0562	7.83202	11.2151	23.8342	22.6582	17.1547	7.11443	4.57354	23.8342	31.8478	16.4247	15.316	2.43859
ctg10223_gene.1	0	0	0	0	0	0	0	0	0	0	0	0	0	0	0	0	0	0	0	0	0	0	0	0	0	0	0	0	0	0	0	0	0	0	0	0	0	0	0	0
ctg10224_gene.1	0.396194	0	0	0	0	0	0	0.416584	0.212323	13.0787	19.8925	22.3086	1.24955	1.62268	1.31584	0.863443	0.322397	1.22971	4.40772	6.52773	3.21291	0.52613	0.739004	0.834505	0	0	0.163113	0	0	0	0	0	0	0	0	0	0	0	0	0.25106
ctg10226_gene.2	0	0	0	0	0	0	0.387699	0.638393	0.350589	0	0	0	0	0	0	15.38	15.9519	15.3542	0	0	0	0	0	0	0	0	0	0	0	0	0	0	0	0	0	0	0	0	0	0
ctg10228_gene.1	7.84333	8.34345	7.81305	5.81021	4.52617	3.78382	0.722932	1.14137	1.19966	1.18314	3.95644	1.4404	53.6746	55.6538	51.8541	1.55974	2.45025	3.02658	2.66386	2.68721	0.792551	13.9461	12.6752	14.0406	18.6841	28.96	21.9737	31.1701	27.8756	30.9823	0.537423	0.513225	0.224522	0.603242	1.50947	0.537423	0.9273	0.246702	0	0
ctg1022_gene.2	0	0	0	0	0	0	0	0	0	0	0	0	0	0	0	0	0	0	0	0	0	0	0	0	0	0	0	0	0	0	0	0	0	0	0	0	0	0	0	0
ctg1022_gene.3	0	0	0	0	0	0	0	0	0	0	0	0	0	0	0	0	0	0	0	0	0	0	0	0	0	0	0	0	0	0	0	0	0.071836	0	0.096769	0	0	0	0	0
ctg10231_gene.2	1.7429	1.92708	1.71361	4.67278	4.29827	5.26163	4.33956	5.33162	5.1695	0.211726	0.288591	0.331831	2.96417	2.55197	2.65313	6.31569	5.34478	5.83217	0.197879	0.184973	0.377062	2.27847	2.00806	2.20042	8.04458	11.1435	15.4131	2.30536	1.79225	1.83492	2.68768	2.93017	1.57462	2.19806	2.29501	2.68768	0.477639	1.79086	2.11618	2.36102
ctg10231_gene.4	0	0	0.152318	0	0.396213	0.326143	0.133739	0.087874	0.160518	0	0.318148	0	0.158114	0	0.265781	0.568114	1.27157	0.644526	0.143377	0.703866	0.138336	0.216919	0.371129	0.757388	0	0	0.138992	0.533933	0.340613	0.290357	0.155514	0.085612	0	0	0	0.155514	0	0	0	0.191447
ctg10231_gene.5	0.217763	0	0	0.614906	0.536454	0.179622	0	0.371604	0	0.509221	0.21122	0.5422	0.105446	0	0.223247	0.678197	0.561864	1.65207	0	0.280161	0.183903	0.189094	0.272685	0.370436	0	0.090492	0	0.51623	0.604454	0.295762	0.1134	0	0	0	0.136042	0.1134	0.152962	0	0.078687	0
ctg10231_gene.6	0.026521	0.071599	0.108036	0.594655	0.336427	0.552004	0.251772	0.395503	0.376199	0.271097	0.334176	0.275936	0.415234	0.605845	0.633688	1.36057	1.57428	0.81921	0.286429	0.293712	0.332798	0.966581	1.07201	1.02559	17.7416	19.3679	23.4353	6.17417	6.4869	5.98149	3.50695	4.66843	2.93106	4.68138	3.17121	3.50695	0.401141	3.06989	3.35937	2.49958
ctg10231_gene.15	0	0	0	0	0	0	0	0	0	0	0	0	0	0	0	0	0	0	0	0	0	0	0	0	0	0	0	0	0	0	0	0	0	0	0	0	0	0	0	0
ctg10231_gene.16	0	0	0	0	0	0	0	0	0	0	0	0	0	0	0	0	0	0	0	0	0	0	0	0	0	0	0.072341	0	0	0	0	0	0	0	0	0	0	0	0	0
ctg10231_gene.7	0.367591	0.392664	0.48657	1.44778	0.966825	1.35525	1.1395	0.831707	1.36489	0.239411	0.697006	0.830128	2.07402	1.56217	1.93133	4.56197	4.99598	5.28236	0.957799	2.02283	1.36476	3.17713	3.26545	2.92208	58.259	65.9256	73.7795	17.1699	20.1459	18.3735	22.7485	23.7513	18.0399	19.2476	13.0565	22.7485	10.4365	20.8323	11.7694	8.36522
ctg10231_gene.18	0	0	0	0	0	0	0	0	0	0	0	0	0	0	0	0	0	0	0	0	0	0	0	0	0	0	0	0	0.070797	0	0.104306	0	0	0	0	0.104306	0	0	0	0
ctg10231_gene.12	0	0	0	0	0	0	0	0	0	0	0	0	0	0	0	0	0	0	0	0	0	0	0	0	0	0	0	0	0	0	0	0	0	0	0	0	0	0	0	0
ctg10231_gene.8	0	0	0	0	0	0	0	0	0	0	0	0	0	0	0	0	0	0	0	0	0	0	0	0	0	0	0	0	0	0	0	0	0	0	0	0	0	0	0	0
ctg10231_gene.9	0	0	0	0	0	0	0	0	0	0	0	0	0	0.152426	0	0	0.099577	0.064275	0	0	0	0	0	0	0.126263	0.081048	0.251539	0	0.058878	0.074626	0.167323	0	0.091737	0.119135	0	0.167323	0	0.049536	0.101761	0.090196
ctg10231_gene.19	0	0	0	0	0	0	0	0	0	0	0	0	0	0	0	0	0	0	0	0	0	0	0	0	0	0	0	0	0	0	0	0	0.064935	0	0	0	0	0	0	0
ctg10232_gene.2	3.73106	2.26367	5.21693	2.2921	2.9326	2.31964	7.73253	4.74162	2.52853	3.23728	3.16233	2.57165	2.31822	2.98597	1.64309	3.00792	2.61699	3.543	2.1778	1.66635	1.61113	1.54379	0.733871	1.66936	4.56026	9.39096	7.48198	7.07979	6.10325	8.34819	4.13128	3.98891	6.90901	2.56413	5.98146	4.13128	2.51608	4.08203	1.72229	2.8583
ctg10232_gene.6	0	0	0	0	0	0	0.451527	0.208637	0.260424	0	0.093459	0.216189	0	0.107938	0	0	0	0	0	0	0	0	0	0.254	0	0	0	0	0	0	0.226455	0	0.046323	0	0	0.226455	0	0.1948	0.051558	0.045393
ctg10233_gene.1	0	0	0	0	0	0	0	0	0	0	0	0	0	0	0	0	0	0	0	0	0	0	0	0	0	0	0	0	0	0	0	0	0	0	0	0	0	0	0	0
ctg10233_gene.2	0	0	0	0	0	0	0	0	0	0	0	0	0	0	0	0	0	0	0	0	0	0	0	0	0	0	0	0	0	0	0	0	0	0	0	0	0	0	0	0
ctg10233_gene.3	0	0	0	0	0	0	0	0	0	0	0	0	0	0	0	0	0	0	0	0	0	0	0	0	0	0	0	0	0	0	0	0	0	0	0	0	0	0	0	0
ctg10237_gene.1	2.81781	2.03687	2.24605	0.824408	0.860084	1.44423	28.8599	26.9239	21.4274	26.9314	23.5107	26.7729	2.09337	2.78607	1.60775	8.67507	10.739	10.1603	16.2809	14.4667	14.3177	0.510388	0.413821	1.09607	12.094	12.7395	15.2082	8.25064	7.52719	10.3147	6.12626	5.287	4.43898	7.28058	9.24613	6.12626	3.50855	5.52834	4.00908	7.81879
ctg10238_gene.2	0	0	0	0	0	0	0	0	0	0	0	0	0	0	0	0	0	0	0	0	0	0	0	0	0	0	0	0	0	0	0	0	0	0	0	0	0	0	0	0
ctg10239_gene.1	6.29428	7.23668	8.38963	6.17708	6.65921	4.9348	6.74982	5.57842	6.41478	2.45522	4.04786	3.37666	3.91182	5.67207	4.3918	3.39067	4.68493	2.62004	4.28897	3.80861	3.91637	4.68745	3.65028	5.20515	6.48316	5.44649	4.8489	3.92793	4.26272	4.4435	1.5899	2.41196	1.6937	1.58012	2.18077	1.5899	1.6884	1.93818	1.53373	1.54708
ctg10239_gene.4	0	0	0	0	0	0	0	0	0	0	0	0	0	0	0	0	0	0	0	0	0	0	0	0	0	0	0	0	0	0	0	0	0	0	0	0	0	0	0	0
ctg10239_gene.2	48.6996	48.839	52.4241	106.646	103.24	133.622	59.6731	68.3691	69.9297	46.2652	69.6787	64.6928	49.5645	47.4348	49.9298	108.646	107.221	136.119	39.4061	54.9667	54.0918	104.598	108.798	110.361	47.8664	48.464	50.3598	32.648	35.867	34.1231	47.5351	44.4164	39.6856	35.8236	43.5315	47.5351	46.665	64.8996	33.1915	34.0213
ctg10240_gene.3	4.39657	3.45387	3.21192	16.9788	17.7049	13.4372	9.18642	7.8948	6.72843	10.7668	5.24814	5.4774	2.72802	2.3765	2.55415	3.32661	4.94154	3.95395	12.7949	6.53809	6.44134	17.6247	18.7157	21.0619	6.04294	10.7509	13.319	3.21941	3.17088	3.91129	41.1903	40.9749	33.3646	16.6428	12.5925	41.1903	12.2929	13.0266	8.04549	7.99247
ctg10241_gene.3	0	0	0	0	0	0	0	0	0	0	0	0	0	0	0	0	0	0	0	0	0	0	0	0	0	0	0	0	0	0	0	0	0	0	0	0	0	0	0	0
ctg10241_gene.5	0	0	0	0	0	0	0	0	0	0	0	0	0	0	0	0	0	0	0	0	0	0	0	0	0	0	0	0	0	0	0	0	0	0	0	0	0	0	0	0
ctg10241_gene.2	77.2191	84.9544	82.821	96.2559	109.898	65.1825	54.1862	59.7052	64.6054	70.2267	52.6653	52.0204	78.9785	76.4209	80.8646	133.866	133.719	143.877	59.6754	59.4245	49.2633	79.1384	83.8215	72.4139	243.43	160.719	176.651	38.2269	34.6746	33.5263	131.692	134.544	113.664	80.8566	66.7164	131.692	113.637	74.8502	70.9311	24.6085
ctg10242_gene.2	0	0	0	0	0	0	0	0	0	0	0	0	0	0	0	0	0	0	0	0	0	0	0	0	0	0	0	0	0	0	0	0	0	0	0	0	0	0	0	0
ctg10242_gene.3	0	0	0	0	0	0	0	0	0	0	0	0	0	0	0	0	0	0	0	0	0	0	0	0	0	0	0	0	0	0	0	0	0	0	0	0	0	0	0	0
ctg10242_gene.4	0.703341	0.493549	0.534252	0	0	0	0.304139	0.288263	0	0	0.110936	0.109489	0.211041	0.600833	0.76039	0.322774	0	0.087082	0.245955	0.141353	0	0.193514	0.238464	0	0	0	0	0	0	0	0	0	0	0	0	0	0	0	0	0
ctg10244_gene.1	0	0	0	0	0	0	0	0	0	0	0	0	0	0	0	0	0	0	0	0	0	0	0	0	0	0	0	0	0	0	0	0	0	0	0	0	0	0	0	0
ctg10251_gene.1	17.2892	16.5776	17.9004	19.2716	11.5093	17.528	4.36998	3.92988	10.1933	2.15369	1.73228	2.64898	13.6174	11.9088	15.0855	3.66111	4.76696	3.72948	9.07328	7.66142	15.7587	20.7097	21.6714	19.4336	0.029412	0.042096	0.181768	0.190428	0.173334	0.574467	0.41496	0.118696	0.255933	0.108584	0.312441	0.41496	0	0.132092	0.234213	0.258039
ctg10251_gene.4	0	0	0	0	0	0	0	0	0	0	0	0	0	0	0	0	0	0	0	0	0	0	0	0	0	0	0	0	0	0	0	0	0	0	0	0	0	0	0	0
ctg10251_gene.5	108.333	101.104	117.475	50.4699	52.583	62.6729	41.2227	47.8426	45.0268	44.0166	38.9352	41.2968	87.9143	95.4507	99.9294	68.7107	68.6894	69.6784	55.791	58.5023	46.5645	64.3312	68.8657	64.4731	62.7799	56.6833	65.3046	66.2111	52.8235	66.5749	67.2404	66.8217	64.4321	58.8284	77.334	67.2404	73.8	63.4646	56.993	60.1525
ctg10251_gene.9	0	0	0	0	0	0	0	0	0	0	0	0	0	0	0	0	0	0	0	0	0	0	0	0	0	0	0	0	0	0	0	0	0	0	0	0	0	0	0	0
ctg10251_gene.8	0	0	0	0	0	0	0	0	0	0	0	0	0	0	0	0	0	0	0	0	0	0	0	0	0	0	0	0	0	0	0	0	0	0	0	0	0	0	0	0
ctg10251_gene.6	0	0	0	0	0	0	0	0	0	0	0	0	0	0	0	0	0	0	0	0	0	0	0	0	0	0	0	0	0	0	0	0	0	0	0	0	0	0	0	0
ctg10251_gene.7	200.718	203.94	223.112	214.893	211.306	261.222	200.629	200.055	202.64	223.088	173.803	180.384	272.765	278.607	291.973	206.703	214.674	200.135	262.813	265.816	267.721	293.811	316.444	290.709	389.527	417.778	407.918	364.175	382.862	345.593	278.184	288.452	257.444	256.681	267.193	278.184	219.522	213.568	208.345	197.245
ctg10252_gene.1	3.05465	2.83394	2.52164	1.43742	0.942321	1.25784	18.6258	17.7621	16.7025	1.41989	1.52212	1.81248	1.50272	1.42177	1.02374	17.8667	18.6421	17.2223	1.17606	0.890906	0.971004	1.41515	0.957123	0.944701	8.75393	10.5699	9.05469	19.0668	21.5799	17.382	1.58959	1.52531	1.56145	0.666951	0.511982	1.58959	0.599465	0.601273	0.426943	0
ctg10254_gene.1	22.241	26.0571	26.6487	13.7571	12.406	11.4015	13.2658	12.3845	12.4545	19.4462	17.6061	17.3422	32.8433	31.0335	28.9227	14.1057	11.897	13.2174	17.5961	17.2829	14.4227	16.6764	16.0383	17.4984	17.1511	16.4465	18.6618	15.2238	14.443	15.8138	5.2889	6.73851	4.83482	7.64964	10.9841	5.2889	1.33003	3.82032	5.05044	5.56118
ctg10254_gene.2	8.72573	11.1791	14.5316	5.27578	4.58403	7.05107	31.1435	25.934	27.6242	47.4067	36.9166	34.3997	10.1487	8.67146	8.50057	21.6242	24.92	20.58	35.8669	43.702	36.6655	6.21909	6.04673	5.57655	13.5074	11.8402	10.9365	11.1279	13.0835	12.9857	7.57408	7.84874	6.71284	6.66788	6.61967	7.57408	7.27729	7.62549	4.9379	4.04305
ctg10256_gene.1	0	0	0	0	0	0	0	0	0.106583	0	0	0	0	0	0	0	0	0	0	0	0	0	0	0	0	0	0	0	0	0	0	0	0	0	0	0	0	0	0	0
ctg10256_gene.2	0	0	0	0	0	0	0	0	0	0	0	0	0	0	0	0	0	0	0	0	0	0	0	0	0	0	0	0	0	0	0	0	0	0	0	0	0	0	0	0
ctg10256_gene.3	0	0	0	0	0	0	0	0	0	0	0	0	0	0	0	0	0	0	0	0	0	0	0	0	0	0	0	0	0	0	0	0	0	0	0	0	0	0	0	0
ctg10257_gene.2	2.92753	4.34134	3.72617	3.33555	2.51954	6.51822	3.92676	3.53389	3.74115	1.88483	2.01874	1.60746	8.71028	10.1237	9.51923	3.15781	3.8645	2.59319	0.733419	0.879364	1.03145	6.50372	6.49501	6.7693	374.259	255.775	298.718	127.835	109.594	118.14	112.189	108.206	116.432	162.78	143.455	112.189	157.196	356.485	366.506	217.524
ctg10257_gene.11	0	0	0.291484	0	0	0	0	0	0	0.131748	0.168597	0	0	0	0	0	0	0	0	0	0	0	0	0	1.34968	0.776091	1.99071	2.07347	0.898777	2.18234	0.731103	0.624607	0.592355	1.12792	0.924951	0.731103	0.53824	0.130395	0.34092	0.443881
ctg10257_gene.13	0	0	0	0	0	0	0	0	0	0	0	0	0	0	0	0	0	0	0	0	0	0	0	0	0	0	0	0	0	0	0.057883	0	0	0.034116	0	0.057883	0	0	0.26759	0
ctg10257_gene.14	0	0	0	0	0	0	0	0	0	0	0	0	0	0	0	0	0	0	0	0	0	0	0	0	0	0	0	0	0	0	0	0.091016	0	0	0	0	0	0	0.149269	0
ctg10257_gene.8	0	0	0	0	0	0	0	0	0	0	0	0	0	0	0	0	0	0	0	0	0	0	0	0	0	0	0	0	0	0	0	0	0	0	0	0	0	0	0	0
ctg10259_gene.1	0	0	0	0	0	0	0	0	0	0	0	0	0	0	0	0	0	0	0	0	0	0	0	0	0	0	0	0	0	0	0	0	0	0	0	0	0	0	0	0
ctg10259_gene.2	0	0	0	0	0	0	3.43333	2.41415	2.58377	0	0	0	0	0	0	9.52139	10.1975	8.55829	0	0	0	0	0	0	0	0	0	0	0	0	0	0	0	0	0	0	0	0	0	0
ctg10260_gene.1	0	0.124415	0	0.18973	0.170436	0	0	0.050554	0.080135	0	0.045459	0	0.244575	0.332579	0.213674	0	0.078042	0	0	0.168907	0	0.2593	0.145682	0.27749	0	0.287849	0.286034	0.520656	0.440092	1.42843	1.52324	1.81157	1.19629	2.0746	2.06362	1.52324	1.33623	0.851566	0.319052	0.507729
ctg10263_gene.1	0	0	0	0	0	0	2.50999	5.15643	4.91396	0	0	0	0	0	0	0	0	0	0	0	0	0	0	0	0	0	0	0	0	0	0	0	0	0	0	0	0	0	0	0
ctg10266_gene.1	49.5909	46.8037	48.1298	33.1589	34.5099	29.6611	115.644	103.776	91.8083	130.581	111.089	126.84	53.4025	55.1814	58.1067	115.423	128.207	105.265	138.216	123.652	138.287	47.9954	41.1009	42.6507	94.2702	75.0039	82.6275	87.2681	92.5813	83.6147	67.9716	62.9091	56.1332	62.564	77.9916	67.9716	57.8134	61.8022	68.7818	87.421
ctg10267_gene.1	11.5958	13.9213	15.541	12.0328	12.1529	11.8435	16.4837	18.7577	19.6633	25.2798	20.0941	21.245	17.0024	14.1767	14.9336	21.2536	22.0739	23.8684	19.8194	21.3135	15.6289	11.0464	15.401	13.9214	36.0533	35.3323	31.939	48.6559	50.8943	45.0611	22.3399	22.2034	21.6056	21.0537	19.3368	22.3399	18.1437	19.4227	15.1978	13.3193
ctg10269_gene.1	114.496	118.616	129.715	60.3456	53.6229	48.7194	33.4725	37.5467	38.9416	32.4742	28.1394	35.8098	93.5056	92.2314	93.9108	27.2096	38.1881	33.264	28.7414	46.3936	27.7668	41.4029	39.1083	39.6472	25.2162	21.1478	28.8005	22.6083	28.3394	26.9382	25.1498	27.8287	27.6492	21.1997	27.0339	25.1498	23.7537	15.1547	12.118	15.3539
ctg10269_gene.2	1.03077	1.87254	1.96656	2.54386	2.74574	3.24064	18.7738	19.2577	19.2073	20.908	21.7719	23.0795	2.81488	2.51272	2.56566	14.1087	14.8189	15.2427	20.364	20.3639	21.9411	2.54326	1.85351	1.06815	1.1242	1.85403	2.67945	3.89217	3.74067	3.5467	2.73478	2.73028	1.00186	1.12073	1.94038	2.73478	0.10226	0.073373	0	0.273443
ctg1026_gene.1	0	0	0	0	0	0	0	0	0	0	0	0	0	0	0	0	0	0	0	0	0	0	0	0	0	0	0	0	0	0	0	0	0	0	0	0	0	0	0	0
ctg1026_gene.14	0	0	0	0	0	0	0	0	0	0	0	0	0	0	0	0	0	0	0	0	0	0	0	0	0	0	0	0	0	0	0	0	0	0	0	0	0	0	0	0
ctg1026_gene.3	0	0	0	0	0	0	0	0	0	0	0	0	0	0	0	0	0	0	0	0	0	0	0	0	0	0	0	0	0	0	0	0	0	0	0	0	0	0	0	0
ctg1026_gene.15	0	0	0	0	0	0	0	0	0	0	0	0	0	0	0	0	0	0	0	0	0	0	0	0	9.14994	5.95399	6.49673	2.45703	2.26572	1.96959	6.31985	4.47693	4.70151	3.7071	6.58233	6.31985	4.52103	4.80006	8.1871	4.06109
ctg1026_gene.8	50.3086	58.6922	52.0821	31.1738	39.3132	25.7605	48.4551	42.6173	42.0791	35.6207	32.0486	32.1701	52.9496	50.1505	51.4505	30.1829	34.1245	43.9271	23.4047	32.6435	21.8117	31.9664	34.1281	30.6687	70.5693	58.758	59.4158	60.6522	71.4959	75.8946	20.0351	24.1166	22.1342	18.7367	21.7406	20.0351	19.6047	13.6421	11.6562	16.3938
ctg1026_gene.12	32.8217	35.2995	34.6803	21.2145	25.0818	20.4576	12.3407	12.8744	18.131	8.3795	8.97301	10.3431	26.9083	24.8153	25.3468	18.0553	18.4953	16.2698	10.3642	11.143	11.2339	25.2635	24.1346	24.4463	3.94323	4.46876	4.71913	5.96737	7.83984	7.45263	6.53438	6.67405	3.97417	4.37368	4.87033	6.53438	2.71066	2.66874	1.73681	3.07513
ctg1026_gene.16	0.083845	0	0	0	0	0.060301	0.065075	0	0	0	0	0	0	0.151085	0	0.117749	0.054625	0	0.113606	0.092693	0.066955	0.111244	0	0.071049	0	0.240465	0	0	0	0.189113	0	0	0	0	0	0	0	0	0	0
ctg1026_gene.13	0	0	0	0	0	0	0	0	0	0	0	0	0	0	0	0	0	0	0	0	0	0	0	0	0	0	0	0	0	0	0	0	0	0	0	0	0	0	0	0
ctg10270_gene.1	0.645979	0.883907	0.632789	0.542339	0.890985	1.32218	1.64419	0.59683	0.777455	5.32319	6.29595	9.37631	0.170714	0.589843	0.519665	0.825454	1.25905	3.19714	8.62975	7.64984	5.474	0	0.418364	0.081235	0	0	0	0	0	0	1.51406	1.97038	0.418482	0.993987	0.159775	1.51406	0	0	0	0
ctg10270_gene.3	0	0	0	0	0	0	0	0	0	0.221017	0.081699	0	0	0	0	0	0	0.134748	0	0.292004	0	0	0	0	0	0	0	0	0	0	0	0	0	0	0	0	0	0	0	0
ctg10270_gene.4	0	0	0	0	0	0	0	0	0	0	0	0	0	0	0	0	0	0	0	0	0	0	0	0	0	0	0	0	0	0	0	0	0	0	0	0	0	0	0	0
ctg10270_gene.5	0	0	0	0	0	0	0	0	0	0	0	0	0	0	0	0	0	0	0	0	0	0	0	0	0	0	0	0	0	0	0	0	0	0	0	0	0	0	0	0
ctg10270_gene.6	3.94505	4.67877	5.3451	6.61375	5.98194	6.34173	3.68492	5.05805	4.12578	32.0268	32.8364	37.5663	2.29691	1.55134	1.47973	6.74319	5.06459	7.15762	29.6483	30.5615	23.1781	0.941102	2.2213	1.19581	0	0.117488	0	0	0	0	6.55361	5.18503	6.22106	3.60835	0.716991	6.55361	0	0	0	0
ctg10270_gene.2	0	0	0	0	0	0	0	0	0	0	0	0	0	0	0	0	0	0	0	0	0	0	0	0	0	0	0	0	0	0	0	0	0	0	0	0	0	0	0	0
ctg10274_gene.4	0	0.43946	0	0	0	0.117667	0	0.119952	0	0.425482	0.341171	0.243971	0.156272	0	0.08351	0.246835	0	0.214932	0.494477	0.201795	0.560737	0	0.141827	0	0	0	0	0	0	0	0	0	0	0	0	0	0	0	0	0
ctg10274_gene.6	1.83627	2.48952	1.09797	0.964702	0.879596	0.927627	0.796975	0.488944	1.12278	6.19628	5.18498	4.42514	2.09602	1.22344	1.82767	1.75562	2.69964	2.13463	7.31044	4.90394	4.78324	1.31625	1.2466	2.55799	0.145754	0.654133	0.818807	0.316613	0.159626	0	0.222348	0.063177	0.243686	0	0.055433	0.222348	0.105308	0.416645	0.076145	0.044495
ctg10274_gene.2	0.132995	0.089761	0.102091	0.28556	0.122963	0	8.33978	8.29269	7.60942	10.7118	9.49914	9.39109	0.334447	0.42655	0.323275	3.57242	4.00077	3.87509	6.77284	7.07106	9.53606	0.412128	0.270118	0.316306	0.589295	1.39153	1.36786	1.05315	1.67102	1.30515	1.2538	1.33668	1.13482	0.449844	0.792052	1.2538	0.453667	0.28975	0.063177	0.678324
ctg10277_gene.1	0	0	0	0	0	0	0	0	0	0	0	0	0	0	0	0	0	0	0	0	0	0	0	0	0	0	0	0	0	0	0	0	0	0	0	0	0.075049	0	0	0
ctg10279_gene.1	43.1128	45.1289	43.9295	35.9466	35.0938	48.332	82.5276	77.8699	75.3796	53.2986	45.0383	44.7818	37.8543	33.8057	34.3917	68.2209	76.3094	77.7462	52.7135	57.4556	54.5005	38.9862	39.7134	40.0633	101.038	92.9774	112.137	84.642	93.8342	74.2587	81.2228	73.3945	64.294	68.6848	58.8987	81.2228	57.0384	63.0543	53.5664	46.9336
ctg1027_gene.1	0	0	0	0	0	0	0	0	0	0	0	0	0	0	0	0	0	0	0	0	0	0	0	0	0	0	0	0	0	0	0	0	0	0	0	0	0	0	0	0
ctg1027_gene.2	2.08158	1.10021	3.19733	1.77069	2.37449	1.61837	4.82656	4.60397	4.1411	4.2117	4.07221	6.62646	5.41403	5.3464	4.41077	3.04805	2.79162	3.71803	3.69339	2.82406	2.18967	6.93063	5.70258	7.57723	0	0	0.242753	1.49716	1.96897	2.30557	2.24989	1.68736	1.22884	1.2323	0.770864	2.24989	0.186607	0.781398	0.299938	0.491777
ctg1027_gene.26	0	0	0	0	0	0	0	0	0	0	0	0	0	0	0	0	0	0	0	0	0	0	0	0	0	0	0	0	0	0	0	0	0	0	0	0	0	0	0	0
ctg1027_gene.27	0	0	0	0	0	0	0	0	0	0	0	0	0	0	0	0	0	0	0	0	0	0	0	0	0	0	0	0	0	0	0	0.293078	0	0	0	0	0	0	0	0.13171
ctg1027_gene.6	1.18931	1.5569	1.48313	0.998065	1.29102	0.62216	1.42331	1.13316	1.21902	2.74602	1.8309	1.52017	1.80048	1.94591	1.34766	0.985776	0.784859	1.18785	1.94915	1.4377	1.21204	1.17955	1.61836	0.672152	1.80047	1.32815	1.08493	1.05698	1.23059	0.614182	1.0288	1.05447	0.537544	0.658158	1.07942	1.0288	0.482863	0.964871	0.733868	0.99167
ctg1027_gene.7	0	0	0	0	0	0	3.49997	2.47291	2.95463	0.79123	0.233467	0.713809	0	0	0	2.62959	3.39991	1.73913	0	0	0.600949	1.14712	0	0.36889	0	0	0	0	0	0	0	0	0	0	0	0	0	0	0	0
ctg1027_gene.8	0	0	0	0	0	0	1.73207	2.82019	0.456209	1.3666	0	0.359256	0	0	0	1.48317	1.70969	1.74438	0	0	0.100878	1.5491	0	0	0	0	0	0	0	0	0	0	0	0	0	0	0	0	0	0
ctg1027_gene.9	8.53866	8.63051	11.9105	0.602844	0.665678	0.794027	217.171	251.916	245.318	708.167	565.767	578.694	9.10417	12.4265	10.5935	203.791	210.131	198.364	525.698	641.888	481.966	4.94777	2.97452	5.23637	0	3.49465	7.04313	11.0969	18.4215	11.4668	1.76925	2.19196	1.82981	1.96035	1.73192	1.76925	0.901956	1.61027	2.53704	2.80317
ctg1027_gene.10	18.0555	18.7319	21.2568	15.1605	15.7087	15.227	31.8176	29.1477	31.1807	59.8567	41.6277	46.3722	14.9472	17.6687	15.2578	27.9636	32.7483	28.5409	46.6126	46.9087	48.1011	13.5595	11.1346	13.8179	37.7684	22.5163	32.5198	25.2449	34.0093	33.8058	20.4119	17.3551	16.5816	16.5488	19.4371	20.4119	14.492	14.6425	14.9037	21.9153
ctg1027_gene.11	8.40009	10.0167	8.12417	7.17598	7.59217	10.7549	5.95806	6.00528	5.65102	5.5192	4.28986	4.17129	7.97926	8.79417	9.03217	2.56177	3.2515	3.46434	6.75991	7.14356	7.98563	5.56571	5.16803	6.63243	10.2674	11.6555	8.13739	7.34674	6.88083	7.39381	7.51774	7.47835	6.79527	6.62019	9.45527	7.51774	5.48912	6.40764	7.09028	5.84781
ctg1027_gene.12	8.12785	12.6366	12.928	5.91315	5.29163	10.37	32.8461	34.6144	27.1754	48.9017	28.8634	35.977	5.52108	6.1668	6.55802	28.0901	34.347	26.9293	26.6309	35.1467	28.8326	2.99986	4.69015	3.2718	11.4997	28.6955	25.4652	10.4817	8.12862	8.63157	24.8324	29.7974	10.87	8.00022	8.73832	24.8324	9.26679	8.48758	3.54229	2.68935
ctg10280_gene.1	9.65245	9.06681	10.2133	33.2631	28.7225	56.8933	0.548642	1.30231	1.38743	2.71539	2.98154	2.47395	4.15258	4.53444	5.61021	1.33876	1.37222	1.30869	4.5178	6.58612	3.90952	66.8469	70.1641	69.7	0	0.499953	0.340714	1.42615	1.71288	2.8461	1.16645	1.09233	0.724866	1.61571	0.786017	1.16645	1.81569	2.57448	0.621759	0.936949
ctg10280_gene.5	0	0	0	0	0	0	0	0	0	0	0	0	0	0	0	0	0	0	0	0	0	0	0	0	0	0	0	0	0	0	0	0	0	0	0	0	0	0	0	0
ctg10280_gene.2	0	0	0	0	0	0	0	0	0	0	0	0	0	0	0	0	0.185037	0	0.056162	0.072434	0.16045	0	0	0	0	0	0	0	0	0	0	0	0	0	0	0	0	0	0	0
ctg10280_gene.3	0.426378	0.479106	1.08674	2.01188	0.865458	1.15853	5.78076	5.92067	3.64163	0.251246	0.114633	0.339417	0	0	0.045258	3.85505	3.03143	2.15963	0.218159	0.220199	0.530183	0.19732	0.425342	0.136568	0	0	0	2.0154	1.01169	2.23803	0	0	0	0	0	0	0	0	0	0
ctg10280_gene.4	1.42041	2.27448	1.86491	1.74317	1.9227	2.48129	3.19845	4.74705	3.66198	2.08996	1.03937	0.88723	1.04689	0.869041	1.15603	0.70523	0.908984	1.23079	2.37031	1.76254	1.1426	1.58399	1.40495	1.86556	2.61963	3.95108	1.57043	4.65802	5.69684	7.488	2.85439	1.88059	1.7602	2.05629	3.79009	2.85439	1.64244	0.734822	1.50032	4.50885
ctg10283_gene.1	0	0.107384	0	0.266915	0	0.356368	0	0.331511	0	0	0	0	1.13392	0.197162	0.439247	0	0.259463	0	0	0.646424	0.31496	1.02175	1.17394	0.707182	0	3.1573	4.25289	2.64698	3.09084	2.36679	3.98322	4.4189	4.59648	5.48796	4.40938	3.98322	2.00918	1.89513	0.761047	1.24612
ctg10285_gene.2	0	0.633445	0.397601	0.094611	0.025008	0.363483	2.30267	0.763601	1.50283	0.954512	1.10744	2.10115	0.421399	1.35066	0.111821	1.16966	1.51886	2.09937	1.02115	1.96507	0.60403	0.384603	0.647674	0.473112	9.19591	11.8421	6.19184	3.32747	5.48633	3.664	8.75162	12.0186	7.60869	9.74044	9.46727	8.75162	2.95221	5.52452	9.62871	4.556
ctg10285_gene.3	71.9592	74.1901	75.7008	58.6279	58.6897	61.5693	94.2044	88.499	77.9764	61.4159	51.6214	50.8323	106.625	106.207	102.768	60.0004	65.7345	63.5468	55.6017	50.7066	51.5351	69.7444	70.1449	69.367	137.543	94.9423	123.682	106.612	112.662	113.25	47.8058	48.9833	50.9343	54.6266	50.0818	47.8058	35.6974	47.4901	50.4326	52.3886
ctg10286_gene.1	28.0243	31.4882	26.5603	7.46175	5.45674	5.57243	15.2136	12.3804	19.0975	137.177	156.317	69.5402	26.6688	27.6555	26.9502	35.0198	37.6674	37.3566	166.974	169.093	159.96	20.1064	17.8598	21.1268	2.92485	9.06676	6.96251	10.0601	12.0429	20.7527	43.495	45.0947	50.1058	48.6184	46.5772	43.495	42.3377	46.5124	103.695	258.446
ctg10286_gene.2	36.5453	26.3496	27.2432	6.68552	5.67303	5.98738	5.65931	7.05998	8.98792	82.9894	82.7143	39.7859	17.3709	17.1028	16.1339	19.1974	20.659	19.6893	107.17	82.4236	91.2002	11.7104	9.6954	12.8257	1.14879	3.48586	2.9337	4.93028	4.70663	10.4946	20.1424	22.5337	19.7229	27.156	22.1751	20.1424	14.0556	19.5855	49.6153	121.156
ctg10288_gene.1	0	0	0	0	0	0	0	0	0	0	0	0	0	0	0	0	0	0	0	0	0	0	0	0	0	0	0	0	0	0	0	0	0	0	0	0	0	0	0	0
ctg10288_gene.2	24.0911	25.1997	26.8511	16.9238	17.9722	15.3686	23.4001	18.7575	22.5982	12.8316	13.8611	12.654	19.1628	22.8901	20.9557	14.2632	14.1388	15.3736	11.1124	9.79092	10.7787	12.3335	12.4825	13.4027	9.54935	14.5972	13.7057	12.1672	11.4534	13.5236	10.9252	10.2723	8.65498	8.64789	13.1905	10.9252	9.15933	8.80011	9.99542	10.9197
ctg10288_gene.4	37.7506	32.9987	41.4732	20.6634	21.8763	34.8578	43.774	42.2375	45.4482	50.8942	33.6182	40.1151	18.4995	22.883	24.6219	25.4303	24.4806	27.3021	31.9355	44.5826	37.8992	21.4547	20.7334	22.5203	42.1235	23.177	22.6274	43.7967	32.0964	36.2677	18.3776	16.3117	12.4722	11.8708	12.0713	18.3776	12.4525	9.37933	11.3778	8.85594
ctg10289_gene.1	43.9479	46.7646	45.4774	44.6055	47.4856	43.8356	37.8358	33.3929	29.8565	51.6007	51.6445	53.1546	74.4253	71.8821	81.0105	38.5164	30.7306	34.2675	54.7888	55.6296	44.8804	54.7745	59.2117	62.0558	53.6446	82.2095	86.5591	74.2506	82.1328	73.0117	56.4057	66.0841	53.6178	65.3022	85.4924	56.4057	17.6282	46.2731	49.3216	64.7708
ctg10289_gene.3	0	0	0	0	0	0	0	0	0	0	0	0	0	0	0	0	0	0	0	0	0	0	0	0	0	0	0	0	0	0	0	0	0	0	0	0	0	0	0	0
ctg10289_gene.2	17.2051	19.4278	19.3297	14.4879	17.5715	10.4474	8.65147	9.2715	10.2692	9.06287	8.26581	7.91973	17.1212	20.875	20.7005	7.70286	8.28406	9.69464	10.9893	9.50285	8.83388	14.2175	14.3293	15.7261	12.5928	12.4659	18.2844	10.7695	10.1149	9.55455	14.7522	15.6186	12.9647	16.8677	15.0287	14.7522	9.01872	13.5745	15.2964	15.3191
ctg10289_gene.4	0	0	0.051767	0	0	0	0	0	0	0	0	0	0	0	0	0	0	0	0	0	0.224813	0.23937	0	0	0	0.055377	0	0	0	0	0.292212	0.071988	0	0	0	0.292212	0	0	0.169556	0
ctg1028_gene.1	9.33695	12.3663	10.0543	16.2629	15.6204	25.4217	49.9893	46.1056	42.4279	49.7282	42.3124	38.6219	12.68	10.2734	12.2256	35.1655	34.4465	36.8715	35.3686	35.059	43.4113	12.0429	12.7414	10.7563	35.6115	23.7283	23.3305	18.7869	23.6404	17.8328	17.8993	15.9926	14.7202	10.5792	12.0279	17.8993	12.3518	14.3962	10.4553	8.12322
ctg1028_gene.2	8.43466	8.36929	8.46637	16.1693	16.5981	22.0419	55.32	46.7999	37.0505	52.9011	46.2802	46.2859	11.8766	10.6226	9.25566	35.653	32.6879	33.5545	39.7638	36.6925	44.707	10.2237	10.5725	10.8201	15.0201	23.6301	22.386	18.878	19.5228	15.613	9.45906	12.066	9.26305	7.97003	9.67895	9.45906	4.67716	9.46061	8.69849	7.07816
ctg10290_gene.1	494.032	463.491	460.949	416.785	441.221	268.757	568.514	502.271	393.441	581.239	587.726	576.86	802.215	823.938	838.378	249.67	309.37	284.817	625.247	609.536	460.577	539.913	518.556	502.098	90.2121	142.869	112.444	258.635	244.029	306.293	341.449	351.607	875.663	507.933	392.355	341.449	184.459	181.409	186.212	409.274
ctg10291_gene.3	0	0.380404	0.244837	0.582221	0.282777	0.093252	0	0.138669	0.288303	0.132905	0	0.280672	0.135404	0	0.145182	0.34099	0.12969	0.159636	0.109444	0.135507	0	0.27062	0.408599	0.161519	0	0	0	0	0	0	0	0	0	0	0	0	0	0	0	0
ctg10292_gene.1	0	0	0	0	0	0	0	0	0	0	0	0	0	0	0	0	0	0	0	0	0	0	0	0	0	0	0	0	0	0	0	0	0	0	0	0	0	0	0	0
ctg10294_gene.1	61.6432	61.2612	63.396	40.2658	39.0279	34.6866	2.33652	3.90953	5.0375	5.03452	6.29685	7.46383	29.5206	30.5206	32.4126	13.0223	10.9817	12.2373	7.1843	5.35747	4.40985	18.2827	17.6937	19.5013	1.58259	0.424386	0.358731	0.264806	0	0	0.825246	0.511778	0.615343	0.542185	0.775213	0.825246	1.10741	0.371194	0.429737	0.353052
ctg10296_gene.1	15.3841	15.9768	17.3508	13.0986	14.6655	9.00202	13.1116	12.1825	12.5158	14.8341	13.6514	14.8991	16.1868	16.5491	15.8589	13.2575	13.1365	11.8074	11.6577	12.1407	10.0575	9.5795	10.1697	9.97264	6.02455	8.83453	7.35528	13.4221	12.6602	12.4003	13.4984	11.6667	10.8722	12.9629	14.0021	13.4984	6.68569	9.19166	8.96903	12.2082
ctg10296_gene.2	0	0	0	0	0	0	0	0	0	0	0	0	0	0	0	0	0	0	0	0	0	0	0	0	0	0	0	0	0	0	0	0	0	0	0	0	0	0	0	0
ctg10298_gene.1	48.6204	50.7227	47.4361	47.7072	57.1918	37.2248	55.5168	54.3894	55.0415	42.35	42.0381	45.6559	69.84	62.0466	59.4231	39.1375	36.1286	36.3054	42.1502	37.3322	39.1656	42.2278	40.1215	44.3259	94.3148	152.99	132.775	65.017	64.7217	64.7203	84.7812	87.4225	74.702	80.0047	97.5693	84.7812	48.5168	67.1647	66.7029	97.0421
ctg10298_gene.2	0	0	0	0	0	0	0	0	0	0	0	0	0	0	0	0	0	0	0	0	0	0	0	0	0	0	0	0	0	0	0	0	0	0	0	0	0	0	0	0
ctg102_gene.1	0	0	0	0	0	0	0	0	0	0	0	0	0	0	0	0	0	0	0	0	0	0	0	0	0	0	0	0	0	0	0	0	0	0	0	0	0	0	0	0
ctg102_gene.2	21.0161	23.2569	24.8645	27.4265	25.6818	22.9123	106.288	105.208	101.601	93.4773	125.519	128.98	64.7866	58.939	55.3894	82.5753	80.8345	98.1048	115.746	121.209	102.489	54.3934	53.6575	58.1766	16.3546	13.4515	17.0401	11.4285	11.4425	12.0881	14.8165	16.4339	21.5505	23.9863	25.0225	14.8165	34.487	44.9543	34.8223	37.9638
ctg102_gene.3	66.798	67.0797	65.2498	52.9	43.6434	43.0843	44.9153	44.917	39.2803	38.847	30.3772	33.8232	96.9863	98.5751	96.7197	58.3022	60.1042	53.283	43.8044	46.9498	38.0466	75.339	79.0833	85.246	75.7021	58.4772	68.845	66.8321	65.5643	68.6772	56.0191	51.5865	48.1906	54.2602	68.7439	56.0191	40.3272	50.296	47.5959	60.499
ctg102_gene.4	6.90034	6.31234	5.84815	6.31706	9.13193	4.08357	10.427	8.49734	9.58748	8.10357	8.51487	7.53156	7.47838	6.71084	6.68462	7.79736	9.02696	9.88002	7.75245	7.17584	5.52166	6.13723	6.57583	7.12266	18.9238	15.6951	16.7326	11.0628	11.7184	14.0512	9.37416	10.2128	8.46477	10.9996	6.84169	9.37416	8.12906	10.6825	7.57894	9.34134
ctg102_gene.23	0	0	0	0	0	0	0	0	0	0	0	0	0	0	0	0	0	0	0	0	0	0	0	0	0	0	0	0	0	0	0	0	0	0	0	0	0	0	0	0
ctg102_gene.5	1.48481	1.70987	2.66841	2.14504	1.91642	1.38787	2.57594	3.58162	4.2979	3.59801	2.24035	2.3102	1.77668	2.27966	2.36909	2.7058	1.14057	3.18456	2.37962	1.77575	1.25352	2.92339	1.83328	1.39799	4.78235	6.01388	7.71529	3.85737	3.06859	4.13617	3.10318	4.02235	2.39968	3.86301	3.30827	3.10318	1.89713	2.50068	1.46226	2.54275
ctg102_gene.6	1.98371	2.66911	2.49663	3.03504	2.97786	1.912	5.29808	5.21711	3.53111	4.12494	4.80269	3.81604	3.99146	2.85444	2.99177	4.32638	4.12612	3.93244	3.12508	2.93357	3.42644	2.08754	2.78113	2.89849	5.80379	5.94162	4.99039	5.10877	6.01335	5.9238	2.5764	2.27725	2.85483	4.69989	3.8015	2.5764	1.14551	3.30451	3.77794	3.94489
ctg102_gene.7	20.346	19.5348	22.7921	7.61229	4.9627	9.50905	15.8586	17.8432	20.7054	57.9894	52.9539	42.2674	13.1566	12.3923	12.3778	32.2007	26.6942	21.046	55.8698	52.3216	51.8332	5.8862	5.96705	7.60941	25.6137	31.9079	26.9599	103.645	77.8253	85.9908	0.746562	0.90371	0.457818	0.67473	0.732082	0.746562	0.317484	0.111209	0.023739	0.109361
ctg102_gene.8	0	0	0	0.252545	0.072686	0.263001	0	0	0	0	0	0	0	0	0	0	0	0	0	0	0	0.144707	0.061301	0.141767	0	0	0	0.450699	0.177682	0.171975	0	0	0	0	0	0	0	0	0	0
ctg102_gene.9	0	0	0	0	0	0	0	0	0	0	0	0	0	0	0	0	0	0	0	0	0	0	0	0	0	0	0	0	0	0	0	0	0	0	0	0	0	0	0	0
ctg102_gene.16	0	0	0	0	0	0	0	0	0	0	0	0	0	0	0	0	0	0	0	0	0	0	0	0	0	0	0	0	0	0	0	0	0	0	0	0	0	0	0	0
ctg102_gene.10	360.94	345.074	368.689	251.424	260.853	194.831	138.03	140.616	154.71	100.24	83.6738	90.1226	112.524	107.005	109.754	54.4009	63.6926	60.5869	96.259	108.273	85.0868	92.5796	91.7124	94.6451	218.033	133.297	111.69	138.513	87.1592	116.084	55.2533	58.5352	42.1133	48.252	51.3494	55.2533	39.1152	40.5797	46.6822	38.8073
ctg102_gene.24	0.699516	0.465731	0.673641	0.499105	2.11906	0.989494	1.22631	1.00854	1.31162	0.85623	0.411638	0.731172	0.767633	0.531888	0.550981	0.7325	0.179622	0.087341	1.06635	0.390096	1.27809	1.63481	1.2095	1.03037	0	0.437917	0.557975	0.690173	0.594889	0.253214	1.1742	0.909258	0.506171	1.18012	1.31747	1.1742	0.113214	1.17866	2.76555	1.60836
ctg10300_gene.2	0.193819	0.063953	0.282684	0.060725	0.088604	0	0.151313	0.199483	0.159864	0.474418	0.122239	0.06354	0.061786	0.137337	0	0.058563	0.200688	0.155447	0.067689	0.187847	0.26082	0	0.067226	0.082524	0	0.037669	0	0	0	0	0.124054	0	0.062042	0.080035	0.072375	0.124054	0	0.128677	0.715086	0
ctg10301_gene.2	1.21708	2.03744	2.29746	1.76378	1.93947	1.81838	4.50081	4.99009	4.33314	5.98065	5.09221	4.77862	3.19434	3.19643	3.01521	3.79436	3.80035	4.23786	4.5429	4.96497	3.1836	2.1378	1.78862	1.27255	5.71183	3.48868	3.81948	3.53073	3.45249	4.05446	2.62279	2.37577	1.93095	1.80891	3.13102	2.62279	1.58056	1.30394	1.35704	2.48055
ctg10302_gene.2	0	0	0	0.209224	0	0.091045	0.507741	0.771543	1.41141	0.598405	0.41477	1.90285	0	0	0	1.03644	3.03366	2.27437	0.979127	1.30147	1.82997	0.377055	0	0	0	0	0	0	0	0	0	0	0	0	0	0	0	0	0	0
ctg10305_gene.1	0.907011	0.848001	0.658602	0.489623	0.262397	0.12277	0	0	0	0.377925	0.11236	0.376089	0.466038	0.606413	0.506104	0.416005	0.28649	0.509831	0.074209	0.290328	0.300388	0	0.070015	0	0.20523	0.254085	0.136226	0	0	0	0.21832	0	0	0	0	0.21832	0	0.208814	0.066417	0
ctg10305_gene.2	0.80366	0.551447	0.700017	0.332576	0.234185	0.28409	1.66178	1.36408	0.563393	0.933745	0.385656	0.958432	0	0.403711	0.086966	0.303967	0.094298	0.462384	0.247502	0.156461	0	0	0.248104	0.234719	0.06391	1.68721	1.2605	1.29799	1.76973	0.957788	1.47339	1.2436	0.997766	0.985544	1.06931	1.47339	1.09077	1.49659	1.16282	1.46054
ctg10307_gene.1	0	0	0	0	0	0	0	0	0	0	0	0	0	0	0	0	0	0	0	0	0	0	0	0	0	0	0	0	0	0	0	0	0	0	0	0	0	0	0	0
ctg10307_gene.2	0.088224	0	0	0	0	0	0	0	0	0	0	0.169227	0.21162	0.141145	0	0.149779	0.288366	0.262592	0	0	0	0.198715	0	0	0	0	0	0	0	0	0	0	0	0	0	0	0	0	0	0
ctg1030_gene.2	6.85266	5.48748	4.59212	5.18416	8.69646	7.2009	5.96723	7.34276	3.63702	9.53594	8.83581	10.3331	12.6706	10.1392	9.67477	7.54465	7.06521	4.71482	10.0767	9.11258	10.1079	6.65325	8.90597	9.59384	6.77395	7.47488	8.98391	7.66278	8.19841	9.60185	7.3367	10.1637	4.4167	10.6857	13.7102	7.3367	2.67855	6.559	9.71668	12.9433
ctg1030_gene.3	0	0	0	0	0	0	0	0	0	0	0	0	0	0	0	0	0	0	0.143367	0	0	0	0	0	0	0	0	0	0	0	0	0	0	0	0	0	0	0	0	0
ctg1030_gene.16	0	0	0	0	0	0	0	0	0	0	0	0	0	0	0	0	0	0	0	0	0	0	0	0	0	0	0	0	0	0	0	0	0	0	0	0	0	0	0	0
ctg1030_gene.5	8.51243	7.37162	10.447	8.61182	9.98717	6.92929	12.1054	10.9678	8.63948	12.7803	10.7071	13.2678	15.1299	14.5225	15.5132	11.0913	9.9094	12.574	13.3335	11.4577	10.9216	11.9612	10.9495	10.5447	14.3739	16.9081	16.7432	13.2339	14.649	17.836	11.7946	14.6129	11.5576	17.8251	18.0583	11.7946	7.31549	10.5157	13.3083	20.1265
ctg1030_gene.6	10.5883	11.4342	9.64921	8.1197	10.1307	7.70911	12.9099	10.1793	10.0244	11.802	10.0876	12.6896	12.5571	14.0794	12.6243	12.8963	12.7808	14.8567	13.5518	14.0399	10.7271	12.9825	12.8269	11.967	23.5901	20.5463	27.0948	14.5207	16.2724	15.0459	14.1319	14.647	16.391	16.9139	18.7744	14.1319	11.3112	15.0291	17.1776	21.1724
ctg1030_gene.8	23.9808	26.7957	27.3612	19.1703	19.6649	15.1474	19.8667	16.6172	19.2032	21.6082	17.1144	20.0199	22.2123	21.7168	20.9268	12.2371	13.3905	12.9676	19.9415	20.6938	17.421	12.9874	12.5403	13.5923	38.161	35.7959	32.9377	19.5684	18.4366	18.8025	21.6262	19.1068	18.7237	17.679	24.2683	21.6262	22.4041	22.5348	26.7979	28.5576
ctg10311_gene.3	0	0	0	0	0	0	0	0	0	0	0	0	0	0	0	0	0	0	0	0	0	0	0	0	0	0	0	0	0	0	0	0	0	0	0	0	0	0	0	0
ctg10312_gene.1	22.5118	21.8205	23.0891	17.569	20.1703	18.0529	23.3076	22.0722	20.8529	22.9602	19.9523	18.9471	17.2825	17.3519	17.0904	19.1504	17.2293	17.652	21.7776	24.8584	23.5899	13.0051	12.8937	15.1926	16.9089	22.7349	23.0977	17.9203	22.9956	17.853	16.9538	14.7333	12.095	14.3117	19.2209	16.9538	11.7247	12.8951	15.2194	19.2725
ctg10313_gene.1	3.38813	3.47151	3.72625	12.8108	6.52336	9.86639	48.4154	45.3941	52.2308	9.59925	8.98657	11.833	6.75426	7.45007	4.97412	253.618	282.883	273.067	4.46217	4.09141	2.13363	17.9463	17.0713	21.2714	0.782865	10.6944	2.89212	44.6894	74.1254	48.1945	1.55644	1.64393	0.615001	0.645701	0	1.55644	0.748604	0.772722	1.14595	0.264652
ctg10313_gene.2	9.42726	11.0258	16.3601	26.5106	10.6714	21.2633	255.59	250.629	347.129	21.9964	23.3652	41.7509	21.7262	21.5339	17.3495	211.559	220.576	206.946	8.52453	11.4998	8.41746	72.4035	74.0507	73.3629	3.34651	12.2162	4.0126	8.67834	16.059	6.96876	0	0	0	0.170008	0.119175	0	0	0.35676	0	0
ctg10313_gene.3	13.2537	16.1243	11.4177	64.2089	50.5046	63.1142	106.176	111.915	136.103	7.73282	11.7534	30.6516	29.2565	33.8473	32.4861	151.551	173.63	168.087	10.3939	20.1327	6.59548	60.4577	72.8759	61.3698	73.2753	36.8329	26.8913	161.587	194.865	178.363	37.3091	44.0494	18.3419	21.2857	5.28806	37.3091	17.8225	30.8895	25.2918	2.7148
ctg10313_gene.4	22.1435	21.9804	29.4583	98.4456	89.3161	111.268	202.726	213.905	259.866	18.9653	26.6449	43.9226	47.17	47.011	43.7816	248.634	274.762	274.48	10.8713	18.5844	7.33962	106.181	119.18	124.783	156.934	113.92	58.3105	377.384	432.011	397.021	84.002	81.7738	33.8838	54.0144	6.2478	84.002	45.6407	65.2614	45.6503	7.48846
ctg10313_gene.5	3.8395	4.36368	5.6508	21.7138	15.105	25.5158	40.1347	34.0512	48.177	1.36907	3.48521	2.20314	8.72492	8.25112	8.46088	43.3212	48.161	47.3173	0.77926	1.14964	0.370717	17.9466	16.781	17.7497	34.5053	19.4552	11.4252	70.1061	76.4093	55.3668	14.4876	11.7598	6.91231	8.97997	0.58502	14.4876	7.6754	10.5905	6.6681	0.953174
ctg10313_gene.6	0	0	0	0	0	0	0	0	0	0	0	0	0	0	0	0	0	0	0	0	0	0	0	0	0	0	0	0	0	0	0	0	0	0	0	0	0	0	0	0
ctg10313_gene.7	1.14898	1.09414	1.35521	0.819693	1.11721	0.731748	0.812664	1.14454	1.10607	0.764323	0.404154	0.800745	1.38961	1.72164	1.87166	0.553398	0.657013	0.450337	0.505083	0.778652	0.441007	0.480612	0.76961	0.605818	1.7644	1.00847	0.746348	3.68759	1.85417	2.31821	0.475928	0.499782	0.230766	0.384811	0.518012	0.475928	0.114273	0.155151	0.190186	0.279325
ctg10316_gene.6	0	0	0	0	0	0	0	0	0	0	0	0	0	0	0	0	0	0	0	0	0	0	0	0.074764	0	0	0	0	0	0	0	0	0	0.136962	0	0	0	0	0	0
ctg10316_gene.1	0	0	0	0	0	0	0	0	0	0	0	0	0	0	0	0	0	0	0	0	0	0	0	0	0	0	0	0	0	0	0.111216	0	0	0	0	0.111216	0	0	0	0
ctg10316_gene.2	213.787	222.439	211.958	182.453	196.916	183.791	11.271	11.2273	10.695	10.3821	8.91847	12.7054	220.363	222.256	216.988	32.2882	30.2453	30.9948	17.5013	14.0441	12.6744	252.617	235.764	257.406	2.55601	19.1642	13.1547	208.275	157.741	208.644	68.2004	65.8693	49.5898	59.6927	49.7212	68.2004	62.8097	44.2873	51.2682	10.7256
ctg10316_gene.3	0	0	0	0.648996	0	0	0	0	0.335568	0	0	0	0	0	0	0	0	0	0	0	0	0.42379	0	0.267781	0.984713	0	0	0	0.428814	0	0	0	0	0	0	0	0	0	0	0
ctg10316_gene.4	0	0	0	0	0	0	0	0.189113	0	0	0	0	0	0	0	0	0	0	0	0	0	0	0	0	0	0	0	0	0	0	0	0	0	0	0	0	0	0	0	0
ctg10318_gene.1	0.279344	0.798547	1.29898	0	0	0	49.2048	22.6898	0.670272	0	0	1.0878	0	0	0.158246	0.326912	1.20582	0	0.237727	0.202565	0.397203	0	0	0	0	0	0	0	0	0	0	0	0	0	0	0	0	0	0	0
ctg10318_gene.2	9.89464	14.1194	14.7536	2.52962	4.66845	4.72593	23.7122	20.0527	3.26749	27.0426	3.33111	17.9939	9.09801	6.74523	10.2902	16.3685	17.1454	12.5268	8.90637	10.0311	10.9583	2.43837	3.93609	2.89883	0	0	0.575443	0.273753	1.426	1.34317	0.738873	2.04305	0.87713	1.09723	1.26317	0.738873	0.730108	0	0.544174	1.20888
ctg1031_gene.1	0	0	0	0	0	0	0	0	0	0	0	0	0	0	0	0	0	0	0	0	0	0	0	0	0	0	0	0	0	0	0	0	0	0	0	0	0	0	0	0
ctg1031_gene.2	0	0	0	0	0	0	0	0	0	0	0	0	0	0	0	0	0	0	0	0	0	0	0	0	0	0	0	0	0	0	0	0	0	0	0	0	0	0	0	0
ctg1031_gene.4	0.44842	0.521676	0.22948	0.060974	0.311935	0.127185	0.100022	0	0.115282	0.060894	0	0	0.062039	0	0.132007	0	0.114972	0.076115	0	0	0.059795	0.223534	0.261005	0.077012	0.06956	0.414557	0.228941	0.981788	0.301054	0.337921	0.09549	0.174879	0.136706	0.740913	0.267024	0.09549	0.080088	0	0	0
ctg1031_gene.5	5.49084	5.20202	5.28397	9.64885	10.1189	8.85164	37.4139	38.343	29.5038	24.3435	25.1024	21.9024	10.2114	9.481	9.60209	24.3662	21.6101	21.5448	24.6247	22.1847	23.3518	8.15909	7.90772	9.88305	19.2181	25.8185	21.8976	17.8636	16.9861	13.1087	7.31085	8.14626	4.74102	8.50226	8.1843	7.31085	2.33164	5.02912	9.33258	10.1298
ctg1031_gene.6	5.901	7.98608	5.85356	11.2152	11.2021	10.2189	51.1828	59.6026	57.7725	28.815	26.1658	26.3137	15.9417	13.2553	13.0747	38.705	33.6384	39.288	31.8992	27.5725	32.6032	12.0642	11.5112	11.7356	41.2907	41.1668	36.074	20.7595	25.0913	23.4864	16.3406	16.5814	12.7341	15.7589	17.0372	16.3406	13.801	12.559	16.9968	16.0843
ctg1031_gene.7	0	0	0	0	0	0	0	0	0	0	0	0	0	0	0	0	0	0	0	0	0	0	0	0	0	0	0	0	0	0	0	0	0	0	0	0	0	0	0	0
ctg1031_gene.9	0	0.456705	0	0	0.318935	0	0.516151	0	0.652089	0.409365	0.336193	0	0.306244	0.444149	0.39286	0	0.310591	0.520648	0.534051	0.281852	0.570099	0	0.383085	0.493733	0	0	0	0.100528	0	0	0.374103	0.382968	0.270217	0.246181	0.280681	0.374103	0.229893	0.307251	0.360308	0.35007
ctg1031_gene.10	23.3017	22.2256	20.4964	13.8018	15.1736	14.0256	18.1722	17.5037	17.0066	15.2295	17.1955	17.4724	14.7445	17.7699	16.2835	16.678	18.8859	15.6164	20.1204	26.4403	19.2852	18.8895	17.8623	17.7329	18.493	12.4114	12.4764	13.8826	12.8654	13.0171	15.5278	13.8722	15.6091	14.346	15.5958	15.5278	16.1921	12.2073	12.8726	18.6578
ctg1031_gene.12	12.8138	12.3637	15.0452	9.65981	7.23967	8.17225	11.2242	8.93255	11.9059	11.1674	8.54384	9.82991	9.32601	10.479	6.75065	9.08091	9.76704	9.52595	12.5764	11.8908	8.91191	9.17834	11.6823	11.417	6.4593	4.71165	6.04768	7.5507	11.0806	9.10569	5.82571	8.42584	6.87436	7.03485	8.24934	5.82571	4.16565	6.03704	5.74171	12.1395
ctg1031_gene.13	3.52463	3.95031	3.34762	2.02901	2.41136	2.15809	1.86504	3.28503	2.22839	3.25935	2.32143	3.93671	3.45962	3.03947	2.91365	1.62866	1.76331	1.5311	1.75189	2.18318	2.1896	1.90536	2.39873	1.91585	4.85144	2.11366	1.83633	2.81944	2.38535	2.53516	2.5326	2.31497	1.54893	1.54317	2.43016	2.5326	0.989637	0.788524	1.25404	2.31944
ctg1031_gene.14	21.6478	20.4068	21.2852	18.7662	20.0486	15.4278	21.0663	15.5625	17.878	19.7862	19.7653	20.8404	24.2194	27.5743	23.3301	21.6204	21.2216	24.6126	16.4999	15.8157	13.8862	18.7234	20.036	18.5183	34.3036	29.7593	35.2101	30.6016	29.4322	31.291	31.1358	35.367	27.3115	25.212	32.594	31.1358	19.7931	24.6983	21.971	17.873
ctg1031_gene.15	0	0	0	0	0	0	0	0	0	0	0	0	0	0	0	0	0	0	0	0	0	0	0	0	0	0	0	0	0	0	0	0	0.128316	0	0	0	0	0	0	0
ctg1031_gene.16	0	0	0	0	0	0	0	0	0	0	0	0	0	0	0	0	0	0	0	0	0	0	0	0	0	0	0	0	0	0	0	0	0	0	0	0	0	0	0	0.116634
ctg1031_gene.17	0	0	0	0	0	0	0	0	0	0	0	0	0	0	0	0	0	0	0	0	0	0	0	0	1.13813	0	0	0	0	0	0	0	0	0.217908	0	0	0	0	0	0
ctg1031_gene.19	36.1038	36.0289	35.5593	30.3374	27.0244	23.2619	33.5532	36.3087	38.5741	28.5402	35.1506	34.5956	40.6985	40.6661	38.1919	41.7593	37.5063	43.4427	29.2738	26.5219	23.8365	28.8688	34.362	36.2772	78.7309	59.9617	57.0298	68.5173	75.4637	80.5694	66.3851	70.417	54.4283	50.817	66.2852	66.3851	61.516	61.068	48.6348	35.1008
ctg1031_gene.20	0.177834	0.15682	0.171056	0.509498	0	0	0	0	0	0	0	0	0.639358	0.709199	0	0	0	0	0	0	0	0.726389	0.735761	0.768335	0	0	0	0	0	0	0	0	0	0	0	0	0	0	0	0
ctg10322_gene.1	93.3262	82.0696	96.7975	74.4143	65.774	126.04	14.9697	18.1363	13.2739	65.4757	27.2742	31.9662	92.6828	86.789	93.8513	6.82066	4.32619	5.79961	39.4977	35.5871	48.551	34.7272	34.0472	31.884	7.73096	11.0039	24.7908	8.14162	4.99121	4.76756	14.0408	15.4698	6.13798	5.17183	7.17661	14.0408	11.5435	4.7523	5.79799	6.20654
ctg10328_gene.1	296.335	270.387	314.676	222.474	189.973	243.289	900.985	911.764	951.693	505.445	435.817	506.971	309.633	318.173	331.261	799.413	916.639	849.79	380.246	467.644	391.658	234.791	224.933	229.415	1229.81	845.613	856.883	553.983	533.845	479.877	874.957	866.484	634.391	583	513.594	874.957	751.043	670.447	495.833	539.423
ctg1032_gene.2	10.298	10.0273	10.9168	110.414	103.754	140.676	1.86075	1.61969	1.6927	12.6131	19.5853	15.6412	6.78686	6.12279	7.55298	1.09021	1.11373	1.98255	4.3712	5.12358	4.32375	53.5247	48.4866	46.7875	1.60405	19.44	6.53466	23.676	52.1511	53.115	416.886	416.413	906.463	1193.77	1651.71	416.886	621.404	606.945	962.989	1464.86
ctg1032_gene.5	0	0	0	0	0	0	0	0	0	0	0	0	0	0	0	0	0	0	0	0	0	0	0	0	0	0	0	0	0	0	0	0	0	0	0	0	0	0	0	0
ctg1032_gene.3	43.3478	46.4388	46.3861	50.028	54.5681	54.3754	70.1453	73.6021	74.1762	71.4863	62.3409	55.4	51.8824	52.2318	56.1493	72.2154	77.9367	78.0218	83.1461	84.7624	88.2304	53.1181	51.1503	54.8991	63.9327	81.9342	92.9542	83.6306	83.9685	75.6118	87.1197	93.9428	79.612	85.2655	78.1911	87.1197	59.1564	72.4474	76.9584	77.0402
ctg10331_gene.1	4.56681	6.18827	5.45683	5.71209	5.0398	1.91864	1.80323	1.24318	1.37381	5.56759	6.62782	4.14691	14.1846	10.6823	12.2904	4.71383	4.28569	2.31416	4.18108	2.4495	2.33754	10.4022	8.78453	9.52125	6.87288	9.82054	12.848	19.1611	18.94	14.2025	22.9817	23.8205	10.9811	13.036	13.0623	22.9817	9.01611	10.477	5.60988	3.89575
ctg10331_gene.4	13.4437	12.3233	15.213	10.4328	10.6192	2.28476	4.89029	1.73589	1.31248	9.87472	9.40779	7.83216	38.4791	38.4278	32.2614	5.56462	4.91628	5.13097	11.4579	10.6449	6.40287	23.9062	18.0914	21.2663	30.4325	45.3935	31.3198	23.7489	25.4575	21.5007	27.4446	24.921	16.4251	17.4024	20.5261	27.4446	10.1899	4.51017	5.05339	6.11791
ctg10332_gene.1	15.8109	10.2775	14.336	9.92765	7.54185	9.24184	15.8578	19.8291	16.8027	14.9895	12.2391	14.4894	17.2841	14.3963	18.1016	20.1691	19.9702	20.7668	13.5582	15.0229	12.0631	12.574	13.631	12.1992	25.4874	22.0722	28.6041	24.5804	27.7222	29.0274	23.6736	23.8959	23.5504	22.6939	23.6444	23.6736	21.7917	18.0301	15.3632	17.0753
ctg10334_gene.2	5.69268	6.72444	9.86481	3.2556	4.6101	6.33506	0.250239	0.529648	0.141896	0.189044	0.089325	0.08816	6.49864	6.62033	4.72045	0.234846	0.108216	0.209861	0	0	0.330504	6.76044	6.84013	6.5748	0	0	0.148652	0	0	0.152817	0.459728	0.892212	0.524747	0.656759	0.455996	0.459728	0.550198	0.630911	0.29092	0.074044
ctg10337_gene.1	17.1797	14.9572	16.386	9.46411	8.85552	7.63811	13.3263	12.6344	12.398	14.8297	12.78	11	8.65875	9.88316	9.65721	7.88007	6.02449	5.93385	9.16467	6.90891	5.99095	5.29658	5.64046	5.99221	5.47303	9.51339	10.6896	15.3042	17.4807	18.2005	15.8396	13.4972	17.3047	16.4744	17.9594	15.8396	15.8837	15.256	14.6343	18.9357
ctg10337_gene.2	0	0	0	0	0	0	0	0	0	0	0	0	0	0	0	0	0	0	0	0	0	0	0	0	0	0	0.329284	0	0	0	0	0	0	0	0	0	0	0	0.057337	0
ctg10337_gene.4	0	0	0	0	0	0	0	0	0	0	0	0	0	0	0	0	0	0	0	0	0	0	0	0	0	0	0	0	0	0	0	0	0	0	0	0	0	0	0.45251	0
ctg10337_gene.5	0	0	0	0	0	0	0	0	0	0	0	0	0	0.161779	0	0	0	0	0	0	0	0	0	0	0	0	0	0.235642	0	0	0	0.725004	0.190171	0.10127	0.664669	0	0	0	0.183652	0.297536
ctg10339_gene.1	0.436638	0.297691	0.903647	0.162366	0.07846	0.739435	0	0	0	0	0	0	0.034402	0	0	0	0	0	0	0	0	0	0	0.400364	1.31637	1.91269	0.32001	0.150326	0.324366	0	0	0	0.262482	0	0	0	0	0	0	0
ctg10339_gene.2	19.1465	20.153	18.1011	16.993	17.3558	12.8197	22.1995	20.6126	20.5343	27.8258	22.7457	22.8795	19.8447	18.2336	16.1991	19.2341	18.8113	19.2197	16.2538	19.4254	13.9877	14.6871	13.5484	13.8365	43.9569	37.0549	40.7775	38.1489	33.9867	37.2949	21.1209	18.5319	18.5858	19.8391	17.2465	21.1209	15.2848	16.4921	16.4303	13.2525
ctg10346_gene.3	18.9067	21.3375	20.9691	11.5629	15.4335	10.966	20.9871	23.9411	21.7649	53.2517	38.3079	39.5888	20.3103	19.1037	22.1492	23.0122	24.5845	21.1387	47.5193	45.4106	39.9053	10.8976	11.3678	11.0237	15.04	12.1262	19.0204	8.77886	8.7679	8.60485	22.7244	23.3034	23.2794	26.8097	22.9987	22.7244	14.0064	13.2845	11.0372	18.6281
ctg10346_gene.4	0	0	0	0	0	0	0	0	0	0	0	0	0	0	0	0	0	0	0	0	0	0	0	0	0	0	0	0	0	0	0	0	0	0	0	0	0	0	0	0
ctg10346_gene.19	0	0	0	0	0	0	0	0	0	0	0	0	0	0	0	0	0	0	0	0	0	0	0	0	0	0	0	0	0	0	0	0	0	0	0	0	0	0	0	0
ctg10346_gene.5	0.693321	0.71578	0.461233	2.48692	2.3448	0.908969	0.646996	1.90042	1.95434	0.450849	0.362633	0.908882	0.989331	1.83717	1.93875	0.878639	0.358615	0	1.27545	0	1.46412	2.32008	2.64803	3.87875	0	1.27827	2.14954	0.421713	0.921669	1.2645	3.56312	0.648645	2.98183	2.20194	1.25445	3.56312	2.76091	2.04384	2.83449	2.30626
ctg10346_gene.7	0.958662	1.18219	1.69109	1.40957	3.57499	1.51291	2.38369	2.12226	2.41316	5.78986	3.75112	3.50544	2.65744	1.72643	2.3668	2.11898	1.37855	2.62425	2.80799	2.55118	3.28609	1.87298	1.65331	1.98588	3.38441	4.01164	3.34394	0	0.22768	0.297026	11.8145	11.5019	12.1382	13.2833	8.41908	11.8145	4.92228	4.24275	3.07399	6.93039
ctg10346_gene.23	0	0	0	0	0	0	0	0	0	0	0	0	0	0	0	0	0	0	0	0	0	0	0	0	0	0	0	0	0	0	0	0	0	0	0	0	0	0	0	0
ctg10346_gene.8	11.3219	12.8908	12.1578	13.1438	14.1426	11.0147	13.8673	14.5604	13.5144	12.1007	12.5481	11.3726	14.1907	12.9792	12.3228	11.9562	11.7427	12.0798	10.9003	11.2039	11.3304	12.4215	11.31	12.1271	9.04866	10.9811	13.3106	9.24956	10.7551	8.79526	10.9403	12.6782	11.4591	15.274	17.4752	10.9403	5.71292	9.46589	11.9344	16.5616
ctg10346_gene.9	9.70393	8.30232	11.3771	2.80076	1.53682	4.15053	14.6459	13.4931	15.6095	8.00352	4.74835	5.22423	6.37876	7.416	6.79323	5.75372	7.70728	4.93192	6.96463	10.039	6.53434	2.02834	0.735314	2.45735	12.9391	15.1624	14.4868	8.51574	10.8598	11.0929	4.65895	3.90737	3.41284	1.58234	4.0088	4.65895	5.70212	2.59254	0.323083	2.62547
ctg10347_gene.1	0	0	0	0	0	0	0	0.290045	0	0.679613	1.81275	3.94464	0	0	0	2.64519	4.34627	2.77425	2.6511	2.9545	1.06329	0.115287	0	0	0	0	0	0	0	0	0	0	0	0	0	0	0	0	0	0
ctg10348_gene.3	0	0	0	0	0	0	0	0	0	0	0	0	0	0	0	0	0	0	0	0	0	0	0	0	0	0	0	0	0	0	0	0	0	0	0	0	0	0	0	0
ctg10348_gene.5	3.95847	3.8161	4.02209	3.03756	3.93861	3.527	10.4435	11.0372	10.0965	18.0139	14.1723	13.0085	1.49713	2.9443	2.64576	7.07007	8.6936	8.40322	15.5643	15.16	14.5685	2.90418	3.03715	3.20283	10.4067	7.2905	9.60823	6.17137	7.62065	7.23016	6.22147	4.65364	8.19317	4.56643	7.50192	6.22147	5.26079	4.346	3.87134	6.90946
ctg10348_gene.9	0	0	0	0	0	0	0	0	0	0	0	0	0	0	0	0	0	0	0	0	0	0	0	0	0	0	0	0	0	0	0	0	0	0	0	0	0	0	0	0
ctg10348_gene.6	7.53812	6.18755	9.65382	50.3109	38.3234	45.4052	0.431833	0.924089	0.804209	0.318556	0.373331	0.168793	65.8586	60.2534	49.8956	0.562913	0.142576	0	0.074621	0.247974	2.49499	282.392	255.252	262.699	0.245239	18.6638	8.86121	9.66809	25.4677	6.15053	21.4648	24.9951	12.54	22.6386	15.2197	21.4648	1.1663	2.10558	1.89291	0.549948
ctg10348_gene.7	16.4444	15.1821	16.1979	18.1288	17.9734	24.7624	18.0294	17.512	15.3813	10.8854	10.4556	10.9527	17.2417	17.7165	16.4697	11.2818	10.2891	12.0377	12.6394	13.198	18.6223	16.3352	16.202	15.3357	15.6115	15.8015	15.3649	9.49795	9.51909	8.99343	7.36829	8.79474	8.29592	10.4916	10.9584	7.36829	5.09542	7.4556	10.2859	9.86872
ctg10348_gene.8	29.9627	29.4049	28.4791	17.2927	17.7069	15.1337	21.4347	23.6691	25.6369	26.835	21.5108	25.5279	23.0117	26.2002	25.7675	20.3839	22.3012	16.6278	21.4379	30.116	20.8969	14.4168	13.6207	13.6158	58.9784	45.8261	38.3971	47.9731	49.2787	47.3346	26.5191	26.5289	26.1442	26.3861	20.297	26.5191	19.7095	21.5317	20.7847	11.9509
ctg10349_gene.3	0	0	0	0	0	0	0	0	0	0	0	0	0	0	0.046873	0	0	0	0	0	0.084929	0	0	0	0	0	0	0	0	0	0	0	0	0	0	0	0	0	0	0
ctg10349_gene.2	0.108535	0.315147	0.204583	0.126722	0	0.161254	0.479959	0.276284	0.183057	1.5516	0.545695	0.719459	0.282134	0.267866	0.307194	0.047671	0.049947	0.022342	0.757745	0.621324	0.729931	0.094682	0	0.195284	0.749473	1.01161	1.7288	2.88745	2.59352	2.94027	0.608857	0.833274	0.488551	0.222895	0.390638	0.608857	0.104723	0.247973	0.051558	0.418267
ctg1034_gene.1	37.8729	40.4331	33.2817	52.4203	52.935	36.535	37.5568	41.6315	53.1531	28.5693	29.5118	35.8778	36.0512	35.1864	35.422	29.867	32.1844	30.4202	34.9951	36.0871	32.3553	36.8278	39.562	41.233	24.0018	33.0207	29.3979	14.6887	15.2906	13.5883	16.7297	17.1419	21.8837	21.853	20.8162	16.7297	13.8495	13.8143	23.0064	31.6813
ctg1034_gene.2	16.3558	15.971	17.6979	25.3978	26.3535	20.2926	16.1517	14.9178	17.6185	14.9601	14.4214	17.2393	17.755	16.1705	16.5476	13.1128	11.9367	12.9393	17.8161	14.975	15.114	19.589	19.6488	21.132	6.43173	12.9885	11.5905	6.35424	7.05797	5.95086	6.61371	6.91612	8.10524	7.69741	9.46982	6.61371	2.67422	4.54592	10.0871	13.5908
ctg1034_gene.3	99.5907	96.3732	103.558	69.2141	73.1485	88.1969	56.2278	55.9684	56.051	56.734	44.0979	44.8046	91.6503	94.954	92.7113	29.803	36.4469	32.9119	42.2725	51.696	41.5444	52.7786	50.105	47.0342	219.899	156.635	179.159	154.386	137.445	137.048	94.9159	90.361	70.4093	68.1753	84.4472	94.9159	56.017	76.4418	60.6461	45.2568
ctg1034_gene.4	0	0	0	0	0	0	0	0	0	0	0	0	0	0	0	0	0	0	0	0	0	0	0	0	0	0	0	0	0	0	0	0	0	0	0	0	0	0	0	0
ctg1034_gene.5	0.338225	0.387778	0.157697	0.292325	0.26599	0.275229	11.5825	11.5648	12.4288	81.7155	68.8439	63.8687	0.686725	0.72343	0.524638	26.0249	21.8357	22.6864	48.3165	51.0001	49.5194	0.695908	0.715129	0.689157	4.70488	6.22614	4.77876	4.49862	4.81819	3.71723	3.26448	3.79613	2.2308	2.09279	1.5697	3.26448	1.22057	2.35516	1.52774	1.15289
ctg1034_gene.6	0	0.278861	0.274274	0.201844	0	0	4.54612	3.92408	5.4415	29.3433	24.7317	20.6109	0	0.174644	0.293749	10.1912	8.73293	8.42393	16.9753	21.8749	17.6521	0.371154	0.399591	0.690972	3.31661	1.7794	1.37292	2.49941	1.37994	1.58099	1.47907	2.19913	1.04486	0.900667	1.04474	1.47907	0.717518	1.3334	0.73577	0.134823
ctg1034_gene.7	7.78501	8.35247	7.46368	16.7694	13.9898	27.8774	4.84888	6.40398	7.17157	40.2375	68.7303	37.3461	2.03661	2.72093	2.10189	22.7298	28.5041	19.1618	31.4092	36.7015	27.9994	12.8926	10.9052	7.9547	4.02416	1.52926	0.884937	2.44586	1.06611	1.38305	43.6163	45.0594	18.0522	7.25384	4.08484	43.6163	9.1631	4.74822	3.62144	3.69902
ctg10350_gene.4	73.9057	71.2353	75.3353	11.5596	17.3046	14.5463	71.7476	77.0455	71.0117	401.727	219.319	102.387	92.6575	86.7489	80.7241	91.8816	96.8425	86.2215	376.941	275.378	340.477	11.1178	9.87953	9.60202	320.441	220.68	174.213	99.1189	87.7968	93.2464	111.586	110.21	82.4704	92.495	126.572	111.586	56.3006	40.3706	22.8395	130.691
ctg10351_gene.14	0	0	0	0	0	0	0	0	0	0	0	0	0	0	0	0	0	0	0	0	0	0	0	0	0	0	0	0	0	0	0	0	0	0	0	0	0	0	0	0
ctg10351_gene.15	0	0	0	0	0	0	0	0	0	0	0	0	0	0	0	0	0	0	0	0	0	0	0	0	0	0	0	0	0	0	0	0	0	0	0	0	0	0	0	0
ctg10351_gene.2	0	0	0	0	0	0	0	0	0	0	0	0	0	0	0	0	0	0	0	0	0	0.147911	0	0	0	0	0	0	0	0	0	0	0	0	0	0	0	0	0	0
ctg10351_gene.4	0.833868	1.0133	0.516099	0.733028	0.664647	0.424836	0.747492	0.978236	1.06732	2.31237	1.32712	1.67963	1.23378	0.645154	1.05455	0.999606	1.2914	0.382664	5.29209	3.80213	10.8052	1.4292	1.62731	1.32463	0.746298	1.21201	0.888742	1.23749	0.424688	0.976229	1.24486	1.70022	0.93378	0.932065	1.70009	1.24486	0.650423	0.607108	0.546492	0.795326
ctg10351_gene.5	2.13961	2.00012	1.58261	1.52667	2.19165	1.17064	1.63887	2.34942	3.5186	5.10562	4.29236	5.35104	0.209253	1.17755	1.51777	0.239931	1.90996	1.0427	10.2947	6.253	19.5067	2.70493	3.54296	0.258881	2.80239	0	1.4562	1.69169	0.117667	0.063934	3.54118	2.88569	1.85399	2.01976	1.78527	3.54118	1.80448	1.14009	0.093399	1.45677
ctg10351_gene.6	0	0.187807	0	0	0	0.17664	0	0	0	0	0	0	0	0	0	0	0.249847	0	0	0	0.352812	0	0	0	0	0.309398	0	0	0	0	0	0.171375	0	0	0	0	0.370937	0	0	0
ctg10351_gene.7	0	0	0	0	0	0	0	0	0	0	0	0	0	0	0	0.149681	0	0	0	0	0	0	0	0	0	0	0	0	0	0	0	0	0	0	0	0	0	0	0	0
ctg10351_gene.8	0	0	0	0	0	0	0	0	0	0	0	0.196574	0	0	0	0	0	0	0	0	0	0	0	0	0	0	0	0	0	0	0	0	0.12952	0	0	0	0	0	0	0
ctg10351_gene.9	0	0	0	0	0	0	0	0	0	0.059154	0	0	0	0	0	0	0	0	0	0	0	0	0	0	0	0	0	0	0	0	0.065465	0.122022	0	0	0	0.065465	0	0	0	0
ctg10352_gene.1	0	0	0.2265	0.313848	0	0.109841	0	0	0	0	0	0	0	0	0	0	0	0	0	0.214479	0	0.255687	0.164785	0.526764	0	0	0	0	0	0	0	0	0	0	0	0	0	0	0	0
ctg10352_gene.2	0	0	0	0	0	0	0	0	0	0	0	0	0	0	0	0	0	0	0	0	0	0	0	0	0	0	0	0	0	0	0	0	0	0	0	0	0	0	0	0
ctg10354_gene.1	0.658549	0.220752	1.2579	0	0.152219	0.215734	8.77521	5.98104	4.0057	6.24123	3.22635	7.56473	2.09214	1.475	0.860882	10.4968	15.3516	11.7528	11.0888	8.55663	8.05955	0.814824	0.681782	1.24396	0	0	0	0	0	0	0.197849	0	0.074795	0	0	0.197849	0.800243	0.253281	0	0
ctg10354_gene.2	0	0.256181	0	0	0	0	0	0	0	0	0.395287	0	0	0	0	0	0	0.232719	0.878715	0.379652	0.218899	0	0	0	0	0	0	0	0	0	0	0.348151	0.166719	0	0	0	0.162494	0.306507	0	0
ctg10359_gene.4	0	0	0	0	0	0	0	0	0	0	0	0	0	0	0	0	0	0	0	0	0	0.227638	0	0	0.513881	0	0	0.056128	0.288859	0.224724	0.094498	0.190922	0	0	0	0.094498	0	0	0	0
ctg1035_gene.2	21.5633	23.0724	21.7685	17.3157	19.6557	14.0454	17.6508	17.0967	17.8614	16.3277	13.8062	16.9114	23.011	27.5406	26.4842	16.9674	17.4247	15.4062	15.0828	17.3408	10.5983	19.8106	22.8176	18.0007	47.939	42.0398	48.7542	19.8379	24.0394	20.8233	36.8158	42.1318	35.9178	35.4562	36.0548	36.8158	34.0184	35.5917	31.2353	22.303
ctg1035_gene.4	0	0	0	0	0	0	0	0	0	0	0	0	0	0	0	0	0	0	0	0.050131	0	0	0	0	0	0	0	0	0	0	0	0	0	0	0	0	0	0	0	0
ctg1035_gene.5	5.03779	4.12426	5.25197	3.97766	5.9695	5.58402	4.51074	5.3078	2.62679	4.96842	4.667	4.19429	6.8901	6.49609	9.49173	4.93975	3.11208	2.73063	2.48721	4.40024	2.50372	6.44172	6.15923	2.61449	10.4458	5.44116	10.1362	3.48411	4.50469	2.33908	7.98885	8.97039	7.57535	9.33266	8.46877	7.98885	4.02919	7.11221	7.42773	6.31209
ctg1035_gene.6	133.81	126.135	120.292	23.1522	24.7718	19.4194	18.1272	15.4593	14.293	27.4313	27.897	28.6795	144.133	143.733	152.629	20.8568	24.031	19.0532	30.8414	37.0926	18.8213	35.7533	43.1779	40.8756	12.9183	19.9391	16.6482	21.1772	18.566	21.8921	32.6209	29.7711	29.3659	38.754	44.9158	32.6209	29.7255	23.5604	14.3798	31.9669
ctg1035_gene.26	0	0	0	0	0	0	0	0	0	0	0	0	0	0	0	0	0	0	0	0	0	0	0	0	0	0	0	0	0	0	0.025438	0	0.012987	0	0.311806	0.025438	0.127986	0.336227	0.233201	0.175622
ctg1035_gene.7	0	0	0	0	0	0	0	0	0	0	0	0	0	0	0	0	0	0	0	0	0	0	0	0	0	0	0	0	0	0	0	0	0.122315	0	0	0	0	0.266567	0.183968	0.046972
ctg1035_gene.9	46.2533	54.1685	52.4482	62.4405	68.7377	47.9795	46.4437	45.0723	43.1757	49.7573	46.9717	44.6011	51.6572	48.4236	48.2219	36.3974	34.8274	36.1498	46.8149	40.0141	48.9719	43.064	43.9205	43.4879	27.5852	32.0668	34.9524	34.9646	36.0704	35.1913	45.1819	49.6809	47.0364	67.3981	58.8776	45.1819	25.2819	66.6412	89.6061	50.4319
ctg1035_gene.51	0	0	0	0	0	0.602334	0	0	0	0	0	0	0	0	0	0	0	0	0	0	0	0	0	0	0	0	0	0	0	0	0	0	0	0	0.31615	0	0	0	0	0
ctg1035_gene.52	0	0	0	0	0	0	0	0	0	0	0	0	0	0	0	0	0	0	0	0	0	0	0	0	0	0	0	0	0	0	0	0	0	0	0	0	0	0	0	0
ctg1035_gene.12	0	0	0	0	0	0	11.6321	11.2623	8.25077	0	0	0	0	0	0	0	0	0.354396	0	0	0	0	0	0	0	0	0	0	0	0	0	0	0	0	0	0	0	0	0	0
ctg1035_gene.13	0	0	0	0	0	0	16.1918	13.5146	12.1931	0	0	0	0	0	0	0.379101	0	0	0	0	0	0	0	0	0	0	0	0	0	0	0	0	0	0	0	0	0.213364	0	0	0
ctg1035_gene.14	0.017777	0	0.133133	0	0	0	0	0	0	0	0	0	0	0.128929	0	0	0	0	0	0	0	0	0	0	0	0	0	0	0	0	0	0	0	0	0	0	0	0	0	0
ctg1035_gene.16	42.0904	40.1936	40.28	22.2548	20.6852	19.4867	21.9561	22.1618	19.1145	15.8036	17.2671	18.9629	34.4773	35.9164	36.5626	19.153	22.4669	17.359	18.1709	20.7435	9.68645	22.8837	25.7334	25.7412	14.8691	13.4753	13.0024	14.7696	14.2815	10.4159	16.3903	16.567	18.2816	20.3838	22.4086	16.3903	5.82524	5.34917	7.71299	8.44278
ctg1035_gene.20	1.70114	1.32713	1.69847	1.52191	1.13943	0.4613	1.40408	3.00245	2.72647	1.10117	1.79506	2.5572	4.36603	1.84691	3.55159	4.50935	4.2672	4.21715	0.404032	0.708397	0.161224	1.26419	2.24005	1.73676	1.63642	3.81868	3.40078	2.28599	1.39461	1.42165	0.862089	1.90956	1.92361	1.74025	2.28327	0.862089	1.42763	1.82263	1.83628	1.13597
ctg1035_gene.53	0	0	0	0	0	0	0	0	0	0	0	0	0	0	0	0	0	0	0	0	0	0	0	0	0	0	0	0	0	0	0	0	0	0	0	0	0	0	0	0
ctg1035_gene.54	0	0	0	0	0	0	0	0	0	0	0	0	0	0	0	0	0	0	0	0	0	0	0	0	0	0	0	0	0	0	0	0	0	0	0	0	0	0	0	0
ctg1035_gene.55	0	0	0	0	0	0	0	0	0	0	0	0	0	0	0	0	0	0	0	0	0	0	0	0	0	0	0	0	0	0	0	0	0	0	0	0	0	0	0	0
ctg1035_gene.31	0	0	0	0	0	0	0	0	0	0.297689	0	0.445264	0	0	0	0	0	0	0	0	0	0	0	0	0	0	0	0	0	0	0	0	0	0	0	0	0	0	0	0
ctg1035_gene.24	8.74499	6.9469	7.06687	5.5879	7.04599	5.46537	6.00329	7.43341	5.7968	5.48154	5.84235	5.87452	14.3703	15.2461	13.0554	5.39026	5.43142	5.93551	7.87558	6.18238	5.74935	9.11575	9.29386	10.1618	8.06124	13.4451	11.0388	7.63439	6.67893	6.76005	11.6439	12.5092	15.8916	19.035	17.464	11.6439	3.78014	7.4084	10.5729	19.2073
ctg1035_gene.25	3.58604	4.1207	4.73739	2.47388	2.15974	2.36052	3.87516	2.88002	4.89482	2.89027	2.22087	2.45384	6.28247	8.15694	7.2804	2.59173	2.65836	2.79671	3.24783	3.94682	3.11947	4.72786	3.65518	3.73743	4.71607	6.24055	6.70475	3.81086	5.1221	3.13295	9.15282	8.03059	10.4196	11.5315	7.14344	9.15282	4.54453	4.65302	5.54697	7.97566
ctg10360_gene.1	3.44412	3.39005	3.51808	6.70355	7.00469	7.04653	21.1984	23.2622	27.8599	12.9086	24.4435	19.6567	2.46306	2.26387	3.34906	70.0281	61.3827	74.573	11.8107	16.0226	13.865	5.66774	7.03756	6.98221	4.64891	4.44781	5.72025	5.26608	5.98921	5.96917	3.1111	2.14265	1.68531	1.35325	2.25822	3.1111	1.27216	1.1811	0.596077	0.570545
ctg10364_gene.1	0	0	0	0	0	0	0	0	0	0	0	0	0	0	0	0	0	0	0	0	0	0	0	0	0	0	0	0	0	0	0	0	0	0	0	0	0	0	0	0
ctg10364_gene.2	0	0	0	0	0	0	0	0	0	0	0	0	0	0	0	0	0	0	0	0	0	0	0	0	0	0	0	0	0	0	0	0	0	0	0	0	0	0	0	0
ctg10367_gene.1	5.77091	5.98805	5.53793	5.05082	5.91263	4.54732	7.76877	7.57313	6.67292	6.4022	6.48889	7.46301	8.28918	7.43472	6.83278	6.06422	5.6486	6.13818	6.7065	5.77117	6.998	5.16218	5.39839	6.22116	7.44443	11.7125	10.4523	6.8121	7.80364	7.03456	10.6936	12.4469	8.42644	9.45589	12.6457	10.6936	4.66981	7.77451	8.79803	12.3263
ctg10367_gene.2	0	0	0	0	0	0	0	0	0	0	0	0	0	0	0	0	0	0	0	0	0	0	0	0	0	0	0	0	0	0	0	0.03763	0	0	0.005637	0	0	0	0	0
ctg10367_gene.4	0	0	0	0	0	0	0	0	0	0	0	0	0	0	0	0	0	0	0	0	0	0	0	0	0	0	0	0	0	0	0	0	0	0	0	0	0	0	0	0
ctg10367_gene.5	0	0	0	0	0	0	0	0	0	0	0	0	0	0	0	0	0	0	0	0	0	0	0.195287	0	0	0	0	0	0	0	0	0	0	0	0	0	0	0	0	0
ctg10367_gene.6	0.118632	0.201045	0	0	0	0	0	0	0	0	0	0	0	0.574946	0	0	0	0	0	0	0	0	0	0	0	0	0	0	0	0	0	0	0	0	0	0	0	0	0	0
ctg10368_gene.1	19.0069	17.3247	23.9432	22.7264	15.8575	35.5279	32.6284	35.9909	40.8727	29.8595	23.3389	29.187	9.74411	12.672	11.8615	32.3401	37.2665	34.8108	44.65	47.5535	48.8062	9.01995	10.4014	7.49906	11.1975	6.32567	5.5011	10.357	10.1142	3.96169	3.47793	3.41314	0.599976	1.84072	1.78226	3.47793	2.67983	1.26159	0.76514	0.524041
ctg10368_gene.2	0	0	0	0	0	0	0	0	0	0	0	0	0	0	0	0	0	0	0	0	0	0	0	0	0	0	0	0	0	0	0	0	0	0	0	0	0	0	0	0
ctg10368_gene.3	11.075	11.8859	12.0172	9.0723	9.38675	10.0694	10.1773	9.99668	12.2366	8.4496	8.40935	9.25625	15.0183	13.7925	14.7793	9.52574	8.8534	8.41053	11.3032	8.11503	9.28604	8.22819	8.35287	8.08872	32.1325	27.0009	28.6797	22.7035	21.0953	21.7398	16.3044	17.0223	14.4226	19.5639	17.9717	16.3044	12.9087	13.2457	12.4873	13.9355
ctg10369_gene.1	39.8783	47.6011	57.5975	21.6635	17.5383	22.6982	1410.09	847.213	296.31	71.0569	62.9331	69.3583	62.1249	66.2463	65.4196	687.165	603.819	536.639	28.8294	34.5834	28.7957	22.8037	25.0789	21.9906	0	0	0	0.497396	0.430446	0.185632	0	0	0	0	0	0	0	0	0	0
ctg10369_gene.6	0	0	0	0	0	0	0	0	0	0	0	0	0	0	0	0	0	0	0	0	0	0	0	0	0	0	0	0	0.161266	0	0	0	0	0	0	0	0	0.097442	0	0
ctg1036_gene.1	16.5826	14.2915	15.0747	16.0081	16.3216	13.1288	25.3286	26.1498	24.1824	35.7796	29.5009	31.5973	22.4809	20.4319	23.1319	24.4799	22.2101	25.4277	29.9432	28.4465	31.987	17.5029	16.4295	16.8631	50.1336	43.8315	35.2072	38.7533	44.0178	42.3365	48.1288	47.7907	47.8207	45.1009	53.9625	48.1288	39.929	46.6836	35.2266	44.3002
ctg1036_gene.2	7.73574	7.83207	7.92101	7.58339	9.64137	6.0012	12.2465	10.3569	11.041	18.874	14.8363	18.8887	10.8685	12.4481	12.3617	11.9318	12.266	10.9177	19.2111	16.2516	15.3976	11.5856	8.9857	11.0952	18.9417	27.2103	25.7446	22.9343	26.0172	29.2835	22.4566	25.6134	22.7673	24.1815	27.4047	22.4566	14.9873	24.5911	19.205	26.473
ctg1036_gene.3	2.56166	4.16954	3.32068	4.51606	6.40198	3.2343	6.11883	6.94167	5.04877	11.354	13.1324	11.471	8.29994	7.54603	6.97248	7.58746	7.6793	6.4557	14.2143	7.4648	9.82169	5.07466	6.13767	6.02515	12.4839	17.7094	25.1198	12.6332	14.8629	14.4747	11.9896	14.4715	11.923	13.9059	17.3844	11.9896	6.76592	13.1384	10.7567	16.0465
ctg1036_gene.4	6.46075	7.10962	7.6945	6.6927	9.86354	6.7765	15.6151	11.6911	12.5595	22.3457	19.2934	21.3382	15.0756	14.1896	10.4455	13.6612	16.6803	16.1325	19.3748	16.2874	16.9405	8.25706	11.6517	8.82285	25.8511	32.7122	24.0972	32.496	30.5972	32.7329	15.6877	18.7755	13.4799	21.6126	20.7582	15.6877	6.32757	19.1952	15.3306	18.6738
ctg10371_gene.1	0	0	0	0	0	0	0	0	0	0	0	0	0	0	0	0	0	0	0	0	0	0	0	0	0	0	0	0	0	0	0	0	0	0	0	0	0	0	0	0
ctg10371_gene.2	0	0	0	0	0	0	0	0	0	0	0	0	0	0	0	0	0	0	0	0	0	0	0	0	0	0	0	0	0	0	0	0	0	0	0	0	0	0	0	0
ctg10375_gene.1	16.4425	18.1884	21.7977	23.0997	23.913	21.6517	41.7988	34.6242	31.4874	42.2872	34.5403	41.5103	27.1328	26.8749	27.1359	30.8776	32.845	34.5351	45.2564	43.5235	40.5495	21.6791	21.9557	24.5888	76.8466	63.9417	73.9729	81.1433	71.1646	68.1267	27.9024	30.1866	25.3538	29.6559	23.4421	27.9024	16.1704	23.3525	19.2627	11.5633
ctg10376_gene.1	7.58951	7.56569	7.99092	12.3695	13.0685	13.1549	51.0276	39.7412	54.5263	8.33523	10.1877	10.5658	6.74094	7.11008	5.95806	11.325	10.5453	11.305	12.8605	8.06402	9.22274	27.8373	27.9117	29.065	11.3605	16.246	16.7402	12.7611	17.962	11.9247	21.2201	23.0212	17.4575	22.6954	24.3003	21.2201	11.7114	9.51696	10.9424	13.358
ctg1037_gene.1	11.4771	10.8556	10.9072	11.0619	10.0647	8.88926	14.4516	14.2893	14.382	13.2606	9.00336	12.2072	16.243	13.3999	12.8528	10.9874	9.87458	10.6137	14.1738	12.7513	12.3497	12.6184	13.4488	13.9462	43.2457	36.0173	39.1324	21.3025	20.6808	19.1293	24.5479	22.0704	23.8188	24.7272	21.7905	24.5479	14.9513	20.2336	24.3455	22.555
ctg1037_gene.17	0	0	0	0	0	0	0	0	0	0.239617	0.030422	0.071648	0	0	0	0	0	0	0	0	0	0	0	0.156991	0	0	0	0.018794	0.004667	0	0.0347	0.227778	0.157646	0.287433	0.241523	0.0347	0.257802	0.107513	0.260984	0.303629
ctg1037_gene.2	0.346268	0.60839	0.536434	0.447003	0.229463	0.369555	0.299436	0.681651	0.725835	0.528988	0.256132	0.226952	0.676005	0.607283	0.48806	0.41771	0.634293	0.402116	0.309748	0.541093	0.351949	0.623821	0.569863	0.371087	1.31471	0.689882	0.826952	0.579283	0.852211	0.852714	0.69222	0.400601	0.479219	0.85243	0.438919	0.69222	0.185424	0.449161	0.723128	0.623325
ctg1037_gene.3	0	0	0	0	0	0	0	0	0	0	0	0	0	0	0	0	0	0	0	0	0	0	0	0	0.494811	0	0	0	0	0	0	0	0	0	0	0	0	0	0	0
ctg1037_gene.5	4.04623	4.80734	4.00853	4.57857	6.23776	5.62161	8.67367	7.51351	7.43043	7.82395	7.04802	7.20406	9.00103	6.59724	7.59718	6.1913	5.81176	5.84061	7.44311	6.92757	7.93047	6.38216	6.1472	6.10464	25.4759	29.5953	29.3607	13.8837	14.7377	12.913	8.58282	12.8693	9.29896	12.447	12.666	8.58282	2.19234	8.43231	9.11702	13.3556
ctg1037_gene.10	0	0	0	0	0	0	0	0	0	0	0	0	0	0	0	0	0	0	0	0	0	0	0	0	0	0	0	0.096339	0	0	0.124862	0	0	0	0	0.124862	0	0	0	0
ctg10380_gene.1	7.75897	6.38067	6.07112	7.33421	7.09658	6.40563	7.49851	10.293	8.57003	48.9744	43.1617	55.0323	3.28041	1.92813	2.40816	16.7313	14.7936	18.7003	20.2013	34.284	23.9804	3.82746	4.41697	3.13609	0	0.175404	0.136414	0	0.079028	0	32.7594	28.7437	34.743	13.0111	0.801318	32.7594	1.67947	2.71385	1.44636	0
ctg10381_gene.1	0	0	0	0	0	0	0	0	0	0	0	0	0	0	0	0	0	0	0	0	0	0	0	0	0	0	0	0	0	0	0	0	0	0	0	0	0	0	0	0
ctg10383_gene.1	31.1715	31.5686	40.902	25.0068	22.1031	35.1111	93.2526	87.4103	87.9438	117.908	109.842	136.278	26.0484	25.1327	22.3765	71.6823	77.1939	72.0047	100.326	104.389	87.0511	21.8858	20.2877	18.0457	89.6896	60.9796	51.7715	89.1445	90.3538	92.6976	60.4104	57.8246	48.4257	37.1846	43.9122	60.4104	40.5801	24.7743	25.8725	23.7908
ctg10383_gene.6	0	0	0	0	0	0	0	0	0	0	0	0	0	0	0	0	0	0	0	0	0	0	0	0	0	0	0	0	0	0	0	0	0	0.129903	0	0	0	0	0	0
ctg10383_gene.3	0.100215	0	0	0.57428	0.253852	1.22923	0.214347	0	0.617622	0.097546	0	0.410172	0	0	0.106084	25.4363	19.8454	18.1028	0.098533	0.299363	0	1.25507	1.13374	0.962993	0	0	0	0	0	0	0	0.222554	0	0	0	0	0	0	0	0
ctg10383_gene.4	0	0	0	0	0	0	0	0	0	0	0	0	0	0	0	0	0	0	0	0	0	0	0	0	0	0	0	0	0	0	0	0	0	0	0	0	0	0	0	0
ctg10385_gene.1	0	0	0	0	0	0	0	0	0	0	0	0	0	0	0	0	0	0	0	0	0	0	0	0	0	0	0	0	0	0	0	0	0	0	0	0	0	0	0	0
ctg10389_gene.1	3.41876	5.12849	4.5679	3.23086	3.56682	3.27529	10.9256	11.1786	9.26979	8.23796	8.37162	8.25297	7.30412	5.98725	7.24816	10.218	8.0269	9.46066	8.14638	6.91198	8.02561	5.60167	5.60279	5.33621	12.4099	13.452	12.2344	7.17277	8.35496	8.17027	7.06778	8.27886	8.11272	9.23304	9.55421	7.06778	5.09813	6.86414	9.55857	9.44678
ctg1038_gene.1	31.5663	36.8745	25.8616	32.6724	36.6189	25.8948	36.1566	39.3713	39.1534	61.0278	47.4741	41.5266	38.4877	39.1214	36.0657	45.6015	41.0887	45.268	42.1531	50.9314	40.1572	29.821	34.7455	27.9957	89.0535	83.2103	87.7083	50.6142	52.6534	44.1602	75.0482	77.514	78.6304	88.5776	73.0832	75.0482	56.9555	67.386	61.0454	58.1133
ctg10390_gene.1	0	0	0	0	0	0	4.343	7.30246	7.6128	0	0	0	0	0	0	16.7198	13.6903	16.9702	0	0	0	0.101165	0	0	0	0	0	0	0	0	0	0	0	0	0	0	0	0	0	0
ctg10392_gene.2	0	0	0	0	0	0	0	0	0	0	0	0	0	0	0	0	0	0	0	0	0	0	0	0	0	0	0	0	0	0	0	0	0	0	0	0	0	0	0	0.116233
ctg10394_gene.1	0.452804	1.11187	0.534972	0.447086	0.797207	0.424789	1.4332	0.629014	0.847975	1.15902	0.911814	0.715382	0.572946	0.806058	0.765731	0.949308	1.36129	0.858014	0.411031	0.899659	1.01926	0.322911	0.795213	0.848566	3.04465	3.14069	1.78111	2.20258	1.18997	1.99038	2.28833	1.69432	3.154	5.22839	3.92245	2.28833	1.42091	3.91312	7.51199	9.67767
ctg10394_gene.3	0	0	0	0	0	0	0	0	0	0	0	0	0	0	0	0	0	0	0	0	0	0	0	0	0	0	0	0	0	0	0	0	0	0	0	0	0	0	0	0
ctg10395_gene.1	56.4261	59.6096	54.3696	25.5221	27.8873	27.4263	10.666	10.0624	10.0979	11.3587	11.977	13.7971	35.8076	33.5131	38.6135	8.36573	8.18675	9.37457	11.4057	10.9526	11.3182	25.8932	26.5148	28.0866	11.8814	17.3284	14.7092	29.9847	28.0384	28.9268	12.4718	15.0707	14.6761	13.6721	14.9288	12.4718	11.3143	11.4835	8.42788	11.6134
ctg10395_gene.7	0	0	0	0	0	0	0	0	0	0	0	0	0	0	0	0	0	0	0	0	0	0	0	0	0	0	0	0	0	0	0.259286	0	0	0	0	0.259286	0	0	0	0
ctg10395_gene.2	141.489	138.827	149.466	65.4707	71.5613	44.7028	66.5291	69.3235	82.3273	55.0571	51.904	50.9403	66.3757	70.1799	63.7525	32.4833	41.0087	31.6419	26.8355	36.9456	24.3004	29.0183	27.7585	27.592	61.8012	27.6952	38.5259	33.1339	30.0595	43.5136	30.114	22.4931	21.9198	20.9447	20.9333	30.114	31.0525	27.8956	19.6867	18.2085
ctg10395_gene.3	6.2923	8.31998	5.54821	4.73749	4.70783	3.34033	7.51713	7.25108	8.11848	6.91146	6.12726	7.50528	6.00871	6.76205	5.64422	7.25364	9.1132	9.47372	9.09874	7.32066	5.32336	5.88729	4.88532	3.70776	5.93082	7.71392	6.9907	20.4189	18.6058	18.2173	7.56846	9.01139	7.11397	6.31753	8.01629	7.56846	5.8486	6.81326	7.30016	7.49296
ctg10395_gene.9	0	0	0	0	0	0	0	0	0	0	0	0	0	0	0	0	0	0	0	0	0	0	0	0	0	0	0	0	0	0	0	0	0	0	0	0	0	0	0	0
ctg10395_gene.10	0	0	0	0	0	0	0	0	0	0	0	0	0	0	0	0	0	0	0	0	0	0	0	0	0	0	0	0	0	0	0	0	0	0	0	0	0	0	0	0
ctg10395_gene.11	0	0	0	0	0	0	0	0	0	0	0	0	0	0	0	0	0	0	0	0	0	0	0	0	0	0	0	0	0.163379	0	0	0	0	0	0	0	0	0	0	0
ctg10396_gene.1	0	0	0	0	0	0	0	0	0	0	0	0	0	0	0	0	0	0	0	0	0	0	0	0	0	0	0	0	0	0	0	0	0	0	0	0	0	0	0	0
ctg10396_gene.2	0	0	0	0	0	0	0	0	0	0	0	0	0	0	0	0	0	0	0	0	0	0	0	0	0	0	0	0	0	0	0	0	0	0	0	0	0	0	0	0
ctg10396_gene.3	0	0	0	0	0	0	0	0	0	0	0	0	0	0	0	0	0	0	0	0	0	0	0	0	0	0	0	0	0	0	0	0	0	0	0	0	0	0	0	0
ctg10396_gene.4	0	0	0	0	0	0	0	0	0	0	0	0	0	0	0	0	0	0	0	0	0	0	0	0	0	0	0	0	0	0	0	0	0	0	0	0	0	0	0	0
ctg10396_gene.5	0	0	0	0	0	0	0	0	0	0	0	0	0	0	0	0	0	0	0	0	0	0	0	0	0	0	0	0	0	0	0	0	0	0	0	0	0	0	0	0
ctg10398_gene.1	136.582	135.287	132.41	89.6424	86.9015	57.167	24.3072	24.2631	32.156	30.4545	29.4427	29.5809	78.1698	86.2764	77.7924	21.1773	24.1007	23.3183	36.2733	31.5865	42.8831	63.4422	64.7316	56.5604	40.5585	152.067	98.1919	42.614	44.524	41.2132	41.0929	39.7603	54.7911	48.1514	58.3595	41.0929	42.1792	42.0175	45.7281	48.0098
ctg10399_gene.1	0	0	0	0	0	0	0.856403	0.652864	2.09566	0	0	0	0	0	0	0	0	0	0	0	0	0	0	0	0	0	0	0	0	0	0	0	0	0	0	0	0	0	0	0
ctg1039_gene.1	218.463	196.127	223.566	176.982	185.57	207.654	149.028	141.194	157.725	140.498	120.415	122.711	215.493	207.939	215.385	150.917	168.717	144.291	114.916	142.124	123.564	177.379	183.735	187.114	410.608	279.03	299.993	310.07	305.038	296.944	307.433	317.524	286.51	255.009	320.154	307.433	380.238	287.06	283.945	209.218
ctg103_gene.1	2.07624	2.40885	2.33845	2.43665	2.40398	1.23597	1.51176	0.832631	2.12228	1.36615	1.29844	2.33033	2.0468	1.56455	1.80917	1.69505	1.60831	1.38511	1.56782	1.5756	0.923777	1.03866	0.980961	1.61257	0.799241	1.56438	1.21598	0.448581	0.72246	0.707258	0.959961	1.44026	0.687746	0.852644	1.27286	0.959961	0.303274	0.631338	0.705776	0.709382
ctg103_gene.3	24.8392	29.7868	25.9317	19.121	21.2518	21.0791	14.4352	15.4489	14.6755	15.2383	18.2611	19.7818	22.5586	19.9486	18.5766	19.0915	18.2517	19.1403	12.7724	14.1167	14.452	14.5962	13.5422	14.8625	8.62114	13.1656	13.783	9.12402	10.263	9.56729	10.286	10.9829	8.59025	7.83307	10.153	10.286	4.89449	9.26703	8.016	8.46489
ctg103_gene.5	29.6249	34.8636	31.1987	27.2889	25.7808	25.8877	17.792	19.7641	23.9398	13.8184	22.7776	20.3193	27.2161	25.7945	23.6963	24.1826	20.9601	18.571	13.2417	16.7709	14.8979	16.4744	19.7131	15.5903	13.403	16.7106	12.2378	7.46266	13.9256	12.5587	17.1374	15.7708	13.722	13.7842	16.4578	17.1374	14.8428	15.6326	10.2718	10.724
ctg103_gene.7	10.0061	10.4377	10.8592	9.33401	9.89965	1.44683	8.42487	8.27918	9.52334	5.03634	5.76358	6.3212	4.38021	6.52809	3.79615	6.15199	5.99257	5.9035	2.29889	2.7434	1.97971	6.4044	3.13324	3.37972	8.30308	6.95687	8.84908	4.3984	5.31483	6.54785	8.35247	7.35443	5.79821	5.04753	7.52632	8.35247	5.51802	4.7616	11.5544	9.82262
ctg103_gene.8	31.7699	28.2402	31.0112	19.7086	27.2853	8.82522	19.989	22.2168	27.4338	14.4478	14.2716	13.7277	15.9002	18.2214	17.0736	15.5076	14.6293	15.4901	5.95241	7.29394	5.62248	13.5889	14.689	11.1222	14.4579	7.14118	8.47891	9.08092	8.09817	7.74521	13.438	11.8805	8.80757	9.06649	11.6636	13.438	13.3056	8.07421	17.695	13.3059
ctg103_gene.12	0	0	0	0	0	0	0	0	0	0	0	0	0	0	0	0	0	0	0	0	0	0	0	0	0	0	0	0	0	0	0	0	0	0	0	0	0	0	0	0
ctg103_gene.9	5.38476	5.31469	4.18247	2.839	2.14276	0.80981	0.654482	0.648038	0.525413	0	0	0.106363	3.01731	2.735	2.21083	0.237053	0.587145	0.105413	0.457288	0.083943	0.055885	1.01305	0.926964	1.30406	0	0	0	0	0	0	0	0	0	0	0	0	0	0.08693	0	0
ctg10403_gene.1	4.1309	3.61862	5.30789	6.7485	4.9179	4.97855	11.0652	10.7243	9.66616	10.9499	12.0799	12.3013	5.01946	6.84141	7.23823	8.24243	11.2829	10.631	9.29571	9.08068	7.20206	6.1297	6.59314	8.92868	18.125	11.7335	16.9761	15.675	19.051	17.0588	8.09156	8.64958	6.88671	12.1444	10.0762	8.09156	7.60376	7.07022	6.02107	9.28308
ctg10403_gene.2	1.13676	1.73638	1.30849	1.84308	1.91752	0	4.4075	5.01478	3.13773	1.54341	3.50067	2.94211	5.23851	5.61787	3.65833	4.52906	6.21303	5.12092	0.94755	0.868438	0.466093	4.16321	3.38708	3.95189	9.41973	10.3584	11.8462	14.5158	13.7086	13.2018	14.0175	13.0212	8.86782	9.04517	10.5808	14.0175	7.31875	8.10568	8.3142	5.85204
ctg10404_gene.1	0	0	0	0	0	0	0	0	0	0	0	0	0	0	0	0	0	0	0	0	0	0	0	0	0	0	0	0	0	0	0	0	0	0	0	0	0	0	0	0
ctg10405_gene.1	6.43053	4.54242	6.82784	6.10655	6.60321	4.31482	8.1738	4.06049	8.72999	9.37237	8.47813	7.3634	4.08054	3.37925	2.49627	3.37205	4.19739	4.24046	5.53411	4.07154	5.22943	4.07245	3.31616	2.69241	5.91467	2.72212	0.49795	7.64464	8.99961	6.63528	2.72131	2.25274	3.0375	1.52087	1.68007	2.72131	2.88378	2.41197	1.40172	1.9349
ctg10406_gene.3	0	0	0	0	0	0	0	0	0	0	0	0	0	0	0	0	0	0	0	0	0	0	0	0	0	0	0	0	0	0	0	0	0	0	0	0	0	0	0	0
ctg10406_gene.5	0	0	0	0	0	0	0	0	0	0	0	0	0	0	0	0	0	0	0	0	0	0	0	0	0	0	0	0	0	0	0	0	0	0	0	0	0	0	0	0
ctg10406_gene.6	0	0	0	0	0	0	0	0	0	0.069036	0	0	0	0	0	0	0	0	0	0	0.068706	0	0	0	0	0	0	0	0	0	0	0	0	0	0	0	0	0	0	0
ctg10409_gene.1	254.934	260.31	253.971	236.663	231.033	251.07	118.4	109.081	131.465	87.5203	106.747	100.728	165.436	158.256	165.243	84.3249	79.5694	83.8482	94.6968	83.6838	88.2462	245.611	250.591	246.43	135.095	144.384	140.825	215.681	222.649	202.646	208.043	208.006	196.129	191.14	209.713	208.043	181.369	173.935	190.385	169.591
ctg1040_gene.1	37.2547	38.4076	35.9676	43.82	45.036	37.5737	33.8298	31.5083	39.5368	29.4513	37.7244	28.2434	49.9652	48.0016	53.9892	34.1063	28.9301	32.3564	15.2488	17.8431	11.8926	47.5167	50.5402	49.0538	0.355457	4.9463	1.60498	19.9311	18.1264	14.8379	3.24903	2.91631	2.24606	1.40916	3.73835	3.24903	7.21643	4.50601	3.59921	2.33902
ctg1040_gene.2	0	0	0	0	0	0	0	0	0	0	0	0	0	0	0	0	0	0	0	0	0	0	0	0	0	0	0	0	0	0	0	0	0	0	0	0	0	0	0	0
ctg10410_gene.1	0	0	0	0	0	0	0	0	0	0	0	0	0	0	0	0	0	0	0	0	0	0	0	0	0	0	0	0	0	0	0	0	0	0	0	0	0	0	0	0
ctg10410_gene.2	0	0	0	0	0	0	0	1.1154	1.98358	0.462177	0.196515	0.678187	0	0	0	4.26245	4.23004	3.44692	0.646659	1.59487	0.352647	0	0	0	0	0	0	0	0	0	0	0	0	0	0	0	0	0	0	0
ctg10412_gene.2	0	0.351254	0	0.127151	0.242052	0	0.473406	0.813538	0.948068	0.248762	0.630731	0.69092	0	0	0	0.227006	0.428922	0.416656	0	0.182681	0	0	0.071221	0	0	0.250461	0	0	0	0	0	0.151222	0	0	0	0	0	0	0	0
ctg10415_gene.2	27.682	23.7965	27.1536	45.0656	39.4712	64.4391	5.8158	5.04127	7.06923	2.53802	2.64706	2.3565	22.9943	22.2656	22.7575	2.78465	1.82052	3.4189	2.16084	2.31334	1.617	33.9786	32.7001	33.0058	4.57757	6.12236	3.84545	6.76355	8.90686	5.30237	28.4663	29.3026	26.4932	15.8552	10.6673	28.4663	17.2293	12.2075	11.4063	7.20282
ctg10416_gene.1	13.1422	13.5091	12.2715	7.84247	7.13104	5.27134	20.0835	22.3587	20.955	20.4012	18.9744	21.7364	11.1307	14.5031	15.1017	19.9484	21.0687	20.5756	18.7077	23.7059	13.8858	7.77741	6.70648	9.23585	25.5071	25.9593	20.3113	18.6403	16.8893	17.9793	24.0857	22.5239	18.1833	18.7417	23.8226	24.0857	22.685	18.9316	18.1538	19.2906
ctg10416_gene.3	0	0	0	0	0	0	0	0	0	0	0	0	0	0	0	0	0	0	0	0	0	0	0	0	0	0	0	0	0	0	0	0	0	0	0	0	0	0	0	0
ctg10416_gene.4	0	0	0	0	0	0	0	0	0.21982	0	0	0	0	0	0	0	0	0	0	0	0	0	0	0	0	0	0.036657	0.175143	0	0	0	0	0	0	0.095468	0	0	0.083892	0	0.335134
ctg10416_gene.2	46.1666	47.4782	46.5232	90.8503	97.0683	140.62	38.1083	35.0384	40.0431	181.192	261.6	205.708	39.6239	34.8296	35.3645	60.7728	47.6609	72.2302	115.08	156.279	126.802	57.8567	61.4666	57.5602	15.8519	16.6968	18.2427	5.99966	6.03184	7.5065	26.0125	29.0913	23.07	14.5252	7.12499	26.0125	120.877	46.663	18.1644	11.4928
ctg10417_gene.1	15.9163	19.7185	15.0682	20.7933	22.898	21.9399	11.5423	11.4329	12.15	9.68854	9.89865	11.6674	21.2703	17.8195	17.7728	9.10239	8.00585	10.026	15.2058	9.98674	14.0888	24.5243	24.5417	25.3738	8.17299	13.2988	12.4003	8.97339	11.1024	7.40278	16.3506	18.6566	13.6605	20.3681	23.7947	16.3506	5.36313	17.2683	22.0014	28.6625
ctg10417_gene.2	21.0528	23.7968	18.6532	24.4316	24.2204	25.539	13.6897	14.2431	16.7856	12.9176	14.1887	13.7952	24.0416	19.9423	23.5777	11.4079	12.0734	11.9311	15.7297	12.8706	19.3306	29.7333	31.11	25.923	19.3351	23.8653	22.7715	12.4169	13.3626	9.87197	28.6916	25.9112	25.8564	33.8196	29.308	28.6916	18.9385	29.3999	33.5194	40.8043
ctg10417_gene.3	0	0	0	0	0	0	0	0	0	0	0	0	0	0	0	0	0	0	0	0	0	0	0	0	0	0	0	0	0	0	0	0	0	0	0	0	0	0	0	0
ctg10418_gene.1	14.4396	15.6557	14.5997	22.8309	19.6143	21.3847	40.6271	41.6294	47.126	13.7456	14.1304	16.507	18.8029	16.2424	18.0852	18.7252	19.8478	21.0902	10.0488	10.2391	10.7719	12.6599	13.6567	11.5246	15.7696	11.8415	12.216	10.8962	9.82344	10.1219	13.5485	13.4685	12.4189	9.11547	6.69329	13.5485	11.2835	18.2759	12.5646	3.33905
ctg10418_gene.2	0.172275	0	0	0.05308	0	0	0	0	0.112798	0.325092	0	0	0	0	0.092573	0.07215	0	0.162018	0	0	0	0.013213	0	0	0	0	0	0	0.154366	0	0	0.275725	0	0	0	0	0.099907	0.196018	0.137733	0
ctg10418_gene.3	0	0	0	0	0	0	0	0	0	0	0	0	0	0	0	0	0	0	0	0	0	0	0	0	0	0	0	0	0	0	0	0	0	0	0	0	0	0	0	0
ctg10418_gene.4	0	0	0	0	0	0	0	0	0	0	0	0	0	0	0	0	0	0	0	0	0	0	0	0	0	0	0	0	0	0	0	0	0	0	0	0	0	0	0	0
ctg10418_gene.5	0	0	0	0	0	0	0	0	0	0	0	0	0	0	0	0	0	0	0	0	0.073382	0	0	0	0	0.166021	0	0	0	0	0	0	0	0	0	0	0	0	0	0
ctg10419_gene.1	12.4858	12.4273	12.2129	16.3546	17.3996	18.9568	8.32609	9.10147	7.38844	19.1916	32.6793	25.2011	8.7776	7.46592	8.92218	13.2506	13.2514	13.745	15.8512	14.8455	9.87522	12.361	11.1118	10.5676	0.656496	0.911469	0.544454	0.353178	0.316179	0.706455	14.522	15.1286	20.4038	8.33473	4.23876	14.522	10.5379	11.0617	5.59292	15.3186
ctg10419_gene.2	1.99486	2.4928	2.58561	1.43505	1.10573	2.08522	4.88865	4.18741	3.72822	4.48753	5.5024	4.8693	3.06161	3.24624	3.31461	4.28704	3.83315	4.37508	4.09603	4.14274	3.44531	1.8338	1.39493	1.98979	2.54986	4.85352	3.53579	2.09083	2.42502	2.72903	2.03683	2.03151	2.08448	2.77909	3.65087	2.03683	0.584305	1.5622	2.09076	4.63573
ctg10419_gene.3	0	0	0	0	0	0	0	0	0	0	0	0	0	0	0	0	0	0	0	0	0	0	0	0	0	0	0	0	0	0	0	0	0	0	0	0	0	0	0	0
ctg1041_gene.1	1.27114	1.04006	0.837429	1.63254	2.75059	0.942664	7.87561	6.11703	5.02546	2.74366	3.79743	3.03579	2.16795	1.20276	1.91715	2.74954	3.20881	3.0946	2.40507	2.1906	1.83505	2.06508	1.04592	2.01315	8.42375	5.12957	4.54356	4.75994	4.49922	3.80369	4.37126	4.65657	3.78741	4.56198	3.47107	4.37126	2.67665	4.14413	3.13179	2.82403
ctg1041_gene.4	0.088108	0.519383	0.452574	0.889166	1.1716	0.608157	3.23782	2.90621	2.67024	2.04558	2.11117	2.08482	0.692572	1.06362	1.0076	1.48875	1.19229	1.50624	0.847163	1.07492	0.860664	0.707673	0.853265	0.644287	2.13784	3.0008	2.89414	2.11989	3.30464	2.10323	1.80028	2.38067	2.35577	2.60168	1.79419	1.80028	0.488981	1.69131	2.10275	2.11969
ctg1041_gene.6	0.773676	0.702512	1.06547	0.447056	0.337885	0.447803	1.46418	1.34482	1.60149	0.613081	0.386594	0.130692	0.931728	0.95124	1.22787	0.606317	0.556139	0.554564	0.655021	0.541029	0.813169	0.367185	0.643801	0.176606	0.512932	0.34112	0.238333	0.413433	0.642481	0.875686	0.172933	0.428427	0.158355	0.302645	0.346433	0.172933	0.17416	0.427625	0.628542	0.34446
ctg1041_gene.8	0.033232	0	0.105556	0.392704	0.304118	0.245225	0.886198	0.97923	0.726629	0.553457	0.622016	0.60111	0.436415	0.114903	0.277005	0.378509	0.287211	0.550174	0.363423	0.19266	0.231771	0.182642	0.322598	0.189385	0.474511	0.567803	0.757543	1.14621	0.980411	0.898688	0.407999	0.601705	0.457959	0.685476	0.475196	0.407999	0.091161	0.356965	0.607417	0.499576
ctg1041_gene.9	0.076673	0	0	0.246763	0	0	0.677991	0.324534	0.369179	0.329074	0.116445	0.229854	0.409516	0.264026	0.158527	0.403208	0.458565	0.178547	0.185042	0	0.251328	0.268443	0	0.458106	0	0	0.617731	0.327482	0.519806	0.432595	0.281365	0.319174	0.305981	0.296211	0.240502	0.281365	0.095994	0.070447	0.534247	0.228038
ctg1041_gene.36	0	0	0	0	0	0	0	0	0	0	0	0	0	0	0	0	0	0	0	0	0	0	0	0	0	0	0	0	0	0	0	0	0.068078	0	0	0	0	0	0.078835	0
ctg1041_gene.12	0	0	0	0	0	0	0	0	0	0	0	0	0	0	0	0	0	0	0	0	0	0	0	0	0	0	0	0	0	0	0	0.07101	0	0	0	0	0	0	0	0
ctg1041_gene.13	0	0	0	0	0	0	0	0	0	0	0	0	0	0	0	0	0.096844	0	0	0	0	0	0	0	0	0	0	0	0	0	0	0	0	0	0	0	0	0	0	0
ctg1041_gene.15	0	0	0	0	0	0	0	0	0	0	0	0	0	0	0	0	0	0	0	0	0	0	0	0	0	0	0	0	0	0	0	0	0	0	0	0	0	0	0	0
ctg1041_gene.16	15.6778	12.555	16.6758	43.6995	36.2347	56.0285	1.2997	1.64355	2.69891	4.61519	3.99323	5.63826	29.6605	32.8718	35.2183	3.30592	3.62188	2.93037	6.02134	6.47064	5.95342	49.7401	54.8701	47.6644	4.5547	8.66338	2.90781	3.15033	1.2254	3.81241	1.02744	0.860739	1.81489	2.27958	0.577148	1.02744	1.15562	2.24817	2.59371	1.95114
ctg1041_gene.19	0	0	0	0	0	0	0	0	0	0	0	0	0	0	0	0	0	0	0	0	0	0	0	0	0	0	0	0	0	0	0	0	0	0	0	0	0	0	0	0
ctg10420_gene.1	58.1494	53.8036	62.7838	49.1467	47.5026	42.2864	38.8322	38.6888	41.3909	38.4812	36.6408	34.4417	32.7206	41.4913	41.7946	25.1841	26.7404	30.8093	37.5115	32.9739	29.037	40.4195	44.1736	45.2314	66.5202	57.1843	57.6405	73.4816	80.8619	66.9644	58.1959	61.434	55.0533	56.0955	73.6172	58.1959	51.4946	53.2893	62.2517	55.3476
ctg10420_gene.2	27.8825	30.7816	34.5512	28.1621	27.5725	21.9808	18.271	24.3514	26.0491	19.6641	18.0048	16.7056	23.3606	25.0623	22.7452	16.0935	17.4194	16.0037	18.3743	18.9477	15.4197	22.933	25.1166	29.2556	38.9933	29.4905	31.1377	32.5367	41.158	31.8949	50.872	46.6958	47.1745	44.3588	58.5828	50.872	46.8004	46.1604	40.1972	38.0139
ctg10420_gene.3	3.9546	5.49889	3.58685	5.50858	2.75513	2.10394	8.39512	6.35876	5.94367	11.7342	8.94284	11.6647	8.77225	10.83	11.9166	11.4123	12.0878	12.1993	21.5014	21.5412	13.3265	6.9102	6.95325	7.29699	24.9519	19.4217	22.5624	23.6873	19.5327	17.6512	7.08232	7.41372	7.86837	9.08776	8.70617	7.08232	7.15482	6.49836	7.30252	9.93605
ctg10420_gene.6	0	0	0	0	0	0	0	0	0	0	0	0	0	0	0.129067	0	0	0	0	0	0	0	0	0	0	0	0	0	0	0	0	0	0	0	0	0	0	0	0	0
ctg10429_gene.1	0	0	0	0	0	0	0	0	0	0	0	0	0	0	0	0	0	0	0	0	0	0	0	0	0	0	0	0	0	0	0	0	0	0	0	0	0	0	0	0
ctg10429_gene.3	0	0.825455	0.217101	0.537942	0.710087	0.140378	7.63412	8.95892	9.14434	5.06186	7.34034	14.7973	2.2824	2.45779	3.24645	10.5118	13.9359	12.9432	8.99713	3.74361	3.08474	2.88885	1.74113	4.02225	0.288448	0.119926	0.538386	7.00982	7.18514	5.6339	4.83963	6.59453	2.48376	1.47827	0.662636	4.83963	0.860334	0.905587	0.40305	0.958902
ctg1042_gene.1	1.2069	1.27913	2.3638	1.8939	2.4933	0.995539	14.915	12.8995	10.1891	25.7522	22.9748	19.3328	3.6364	4.6248	2.92634	10.5605	8.52595	12.2238	24.911	16.2808	19.308	4.9611	2.28584	3.53723	7.52043	6.60395	6.15547	4.90901	4.77702	4.17006	3.22108	2.17271	2.79613	5.39609	3.4676	3.22108	1.75922	4.30692	4.49704	3.56718
ctg1042_gene.2	0.368791	0.906706	0.196507	0.668227	0.675653	0.713553	4.54619	5.18495	3.29552	12.1015	10.3836	8.59666	0.895611	0.560207	0.419457	3.35869	4.30747	4.60634	8.05655	8.76605	8.11088	0.534738	1.1868	1.10573	0.929413	2.52476	2.34442	2.46919	2.75173	2.3876	1.64529	2.13831	1.32313	1.83807	1.35788	1.64529	0.918304	1.89511	2.67759	2.04937
ctg1042_gene.4	0	0	0	0	0	0	0	0	0	0	0	0	0	0	0	0	0	0	0	0	0	0	0	0	0	0	0	0	0	0	0	0	0	0	0	0	0	0	0	0
ctg1042_gene.6	1.16271	1.13982	1.65303	1.67374	2.11636	1.58047	9.10742	7.60093	5.87725	19.718	17.2887	15.2975	4.41299	3.12868	1.7478	5.87005	6.61836	5.36198	16.3923	14.7257	16.9774	1.89738	1.79815	2.26745	4.06342	5.52352	4.35854	4.12637	5.38633	4.31028	3.57372	3.6625	3.4914	3.13912	2.96927	3.57372	1.44991	4.64027	3.68046	3.30131
ctg1042_gene.9	1.14919	0.692508	1.68096	1.94406	1.08419	1.78392	7.88982	9.23716	5.77859	17.0773	15.1005	13.8106	2.67059	2.83094	2.65657	8.41971	6.31592	7.35042	17.5508	14.3264	14.2521	4.55448	3.68682	3.06398	4.15913	5.21109	4.92198	2.35742	5.50028	3.62125	4.93907	5.3532	5.23638	5.6808	3.43456	4.93907	2.21829	4.12614	5.42982	4.51065
ctg1042_gene.11	0.944973	0.799544	1.85057	1.04442	1.1704	1.47291	7.08696	6.63006	7.78748	17.3258	14.4146	11.7023	2.30234	2.93293	2.67571	8.95513	7.89136	7.68238	17.7993	15.9804	18.2128	2.18719	1.59625	1.69986	6.58082	4.86546	3.5418	2.11111	5.33462	2.90416	3.36696	4.69484	4.70278	4.39849	3.27299	3.36696	3.04253	5.39599	4.38369	4.53455
ctg1042_gene.13	1.14487	0.950961	1.35639	1.69527	1.37393	1.35437	5.10532	8.59175	7.94391	13.6717	10.4374	11.5625	1.77028	2.08328	2.39521	4.46169	5.45066	4.57659	9.19468	11.2283	12.5434	2.82869	2.59304	2.20335	2.23086	2.66449	3.8832	2.63681	3.61834	3.37328	4.04184	3.56296	4.17253	3.82729	3.81275	4.04184	4.81985	5.12499	4.43803	3.17343
ctg10431_gene.1	15.1742	15.9783	17.2696	17.8368	18.0515	15.4077	23.8515	22.1456	19.246	31.7838	32.7352	33.4175	18.5543	19.9333	18.7206	23.5178	22.5748	23.5907	30.0989	32.0165	27.7162	14.7444	15.6807	15.7932	16.8608	18.2838	20.6294	22.5562	24.382	24.6626	17.5386	18.2083	17.2234	15.3996	15.7694	17.5386	10.432	13.0798	14.3183	17.8182
ctg10431_gene.2	0	0	0	0	0	0	0	0	0	0	0	0	0	0	0	0	0	0	0	0	0	0	0	0	0	0	0	0	0	0	0	0	0	0	0	0	0	0	0	0
ctg10431_gene.3	0	0	0.048616	0	0	0	0	0	0	0	0	0	0	0	0	0	0	0	0	0	0	0	0	0	0	0	0	0	0	0	0	0	0	0	0	0	0	0	0	0
ctg10431_gene.4	0	0	0	0	0	0	0	0	0	0	0	0.154478	0	0	0	0	0	0	0	0	0	0	0	0	0	0	0	0	0	0	0.470271	0	0	0	0	0.470271	0	0.111028	0.15359	0.039288
ctg10433_gene.2	1.65349	2.05128	3.11405	1.89539	1.04382	1.04915	0.58383	1.06353	0.837336	3.24214	1.57914	1.06925	3.14163	4.32229	6.69253	2.13103	1.96623	3.18391	2.18662	2.37467	0.410073	1.47335	2.53655	4.8771	43.818	18.6534	27.4289	3.01859	2.10491	1.39065	1.58319	1.65951	1.70114	2.28076	1.76167	1.58319	0	2.82639	1.15902	0.942853
ctg10433_gene.10	0	0	0	0	0	0	0	0	0	0	0	0	0	0	0	0	0	0	0	0	0	0	0	0	0	0	0	0	0	0	0	0	0	0	0	0	0	0	0	0
ctg10433_gene.11	0	0	0	0	0	0	0	0	0	0	0	0	0	0	0	0	0	0	0	0	0	0	0	0	0	0	0	0	0	0	0	0	0	0	0	0	0	0	0	0
ctg10433_gene.6	2.81498	2.25752	4.46476	5.85326	6.49443	8.16269	33.4396	22.795	25.5075	17.0104	23.3661	25.2979	4.53998	5.87282	5.93325	26.0866	26.6487	23.3893	21.6317	17.4966	17.3927	11.5529	7.62603	4.77186	8.20097	7.82124	4.15146	3.32191	1.85057	1.91136	4.81563	3.63942	1.20319	1.2414	1.94895	4.81563	3.04572	2.65353	0.721648	1.58688
ctg10435_gene.2	37.5578	44.4675	36.1003	60.4337	63.9553	49.5999	51.4459	49.2122	61.6816	34.0539	40.8582	39.6892	53.1368	42.8067	46.1474	38.1414	32.4694	36.0052	38.1026	28.7621	39.87	46.3303	39.1526	44.4712	39.0537	31.7883	31.3854	35.5452	41.0131	34.7018	17.0771	18.7603	13.8462	13.4373	19.2859	17.0771	12.836	14.0923	12.3762	15.5759
ctg10435_gene.4	0	0	0	0	0	0	0	0	0	0	0	0	0	0	0	0	0	0	0	0	0	0	0	0	0	0	0	0	0	0	0	0	0	0	0	0	0	0	0	0
ctg10439_gene.1	10.7192	12.9296	9.96217	38.0836	41.7337	30.9974	43.7916	40.7316	39.7175	35.7797	48.3842	36.338	3.72571	3.76687	4.30257	146.535	147.445	165.651	20.9287	31.8123	34.4531	70.1225	68.8218	65.4133	0	0	0.079806	0	0	0	0	0	0	0.090421	0	0	0.073825	0	0	0
ctg10440_gene.7	0	0	0	0	0	0	0	0	0	0	0	0	0	0	0	0	0	0	0	0	0	0.019387	0	0	0	0	0	0	0.009325	0	0	0	0	0	0	0	0	0	0	0
ctg10440_gene.8	0	0	0	0	0	0	0	0	0	0	0	0	0	0	0	0	0	0	0	0	0	0	0	0	0	0	0	0	0	0	0	0	0	0	0	0	0	0	0	0
ctg10440_gene.10	0	0	0	0	0	0	0	0	0	0	0	0	0	0	0	0	0	0	0	0	0	0	0	0	0	0	0	0	0	0	0	0	0	0	0	0	0	0	0	0
ctg10440_gene.2	0	0	0	0	0	0	0	0	0	0	0	0	0	0	0	0	0	0	0	0	0	0	0	0	0	0	0	1.0012	1.8193	0.817123	0.594267	0.222937	0.830755	0.568317	0.371686	0.594267	0.453325	1.58915	0.89799	0.190652
ctg10440_gene.4	0	0	0	0	0	0	0	0	0	0	0	0	0	0	0	0	0	0	0	0	0	0	0	0	0	0	0	0.284041	0.342569	0	0.048205	0.090769	0.215794	0.173767	0.170501	0.048205	0.063688	0.416819	0.66663	0.062737
ctg10440_gene.5	0	0	0	0	0	0	0	0	0	0	0	0	0	0	0	0	0	0	0.089025	0	0	0	0	0	0	0	0	0	0.470995	0	0.154327	0.111146	0.127017	0	0.054265	0.154327	0	0.095745	0.094108	0.091697
ctg10440_gene.6	0	0	0	6.19536	5.88664	7.85856	0.043737	0.008281	0.019989	0	0	0	0.062152	0.048705	0.055546	0	0	0	0	0	0.020946	14.9743	13.4571	13.6676	85.3427	133.649	129.399	123.061	146.982	126.14	129.568	140.084	114.617	99.0788	101.434	129.568	76.2311	105.661	90.9169	36.7332
ctg10443_gene.1	5.22373	3.4478	3.17709	7.31214	7.59439	6.46457	497.886	364.357	162.233	6.26963	2.94288	5.20903	2.15823	1.90175	2.23826	18.5983	22.187	18.428	5.94348	4.88528	6.39494	2.15089	3.12403	2.93548	11.7693	94.0322	93.2524	44.7958	43.486	60.9364	63.5383	60.9108	72.4811	61.1427	51.4952	63.5383	68.8726	62.5949	69.2906	93.3947
ctg10443_gene.2	0	0	0	0	0	0	0	0	0	0	0	0	0	0	0	0	0	0	0	0	0	0	0	0	0	0	0	0	0	0	0	0	0	0	0	0	0	0	0	0
ctg10447_gene.1	21.5629	23.6008	20.6447	19.101	19.4402	19.0949	43.9052	46.9748	46.6999	27.8229	21.9896	22.2525	20.9608	22.2862	19.7639	22.8299	23.8378	23.517	20.9124	20.1755	22.7062	12.8922	12.0005	12.8011	21.9556	17.9182	24.8831	21.5712	21.1094	18.1127	19.6769	20.7638	17.9959	14.7563	20.8799	19.6769	10.9961	16.4128	14.269	15.5192
ctg10447_gene.3	0	0	0	0	0	0	0	0	0	0	0	0	0	0	0	0	0	0	0	0	0.266428	0	0.098676	0.138964	0	0	0	0	0	0.501576	0.505086	1.1434	0	0.038405	0.203369	0.505086	0.023471	0.245154	0.202602	0.031105
ctg10448_gene.2	142.408	119.775	134.651	108.135	115.566	90.1152	83.3164	97.7422	100.214	68.5879	48.2205	67.8485	164.405	177.143	179.684	83.2581	102.694	95.7689	57.681	69.9287	53.476	110.315	115.806	114.311	47.5286	44.541	51.4766	197.823	173.78	134.426	47.5528	31.3327	37.9796	38.4851	35.2102	47.5528	47.5008	48.6027	37.7901	27.8874
ctg10448_gene.6	0	0	0	0	0	0	0	0	0	0	0	0	0	0	0	0	0	0	0	0	0	0	0	0	0	0	0	0	0	0	0	0	0	0	0	0	0	0	0	0
ctg10448_gene.3	0.799935	1.3266	1.20964	0.507908	0.869812	0.25783	1.86426	3.49466	1.67015	0.728259	0.519188	1.23347	1.56078	1.786	1.24224	0.385215	0.720918	0.979415	0.594823	0.401319	0.329544	0.425747	0.154898	1.03708	1.21023	0.557057	0.865355	0	0.168225	0.255906	0.25301	0.304948	0.313079	0.329704	0.153188	0.25301	0	0	0	0.122963
ctg1044_gene.1	0	0	0	0	0	0	0	0	0	0	0	0	0	0	0	0	0	0	0	0	0	0	0	0	0	0	0	0	0	0	0	0	0	0	0	0	0	0	0	0
ctg1044_gene.14	0	0	0	0	0	0	0	0	0	0	0	0	0	0	0	0	0	0	0	0	0	0	0	0	0	0	0	0	0	0	0	0	0	0	0	0	0	0	0	0
ctg1044_gene.2	7.94782	7.05267	9.19724	7.5973	7.72204	7.43965	7.58318	11.7425	11.6284	10.5365	8.84957	9.89459	13.8013	11.29	11.4309	7.19773	8.04385	9.11289	10.5443	10.6847	8.89475	10.7535	7.81435	10.6058	14.1879	13.3648	13.3471	16.4796	19.6723	15.9193	18.5909	18.9157	20.1425	15.3398	13.817	18.5909	16.6309	16.3208	11.9617	10.9323
ctg1044_gene.6	0	0	0	0	0	0	0	0	0	0	0	0	0	0	0	0	0	0	0	0	0	0	0	0	0	0	0	0	0	0	0	0	0	0	0	0	0	0	0	0
ctg1044_gene.7	23.6156	25.3491	24.9395	14.4053	20.8355	18.4972	14.2241	13.2531	19.1428	12.8711	17.4391	19.0278	24.8635	27.4799	26.1549	16.3753	19.1452	19.7484	14.2228	23.3247	16.8352	16.1493	18.0719	16.4199	58.0214	39.8166	44.3685	28.1069	36.7775	33.794	38.7719	38.1836	30.712	33.0316	30.5865	38.7719	45.4645	30.7669	26.528	21.7142
ctg1044_gene.8	30.9799	28.1891	29.8752	21.0573	25.3813	18.0189	30.5505	27.9024	29.4929	19.6384	16.8114	19.3297	29.2192	31.3393	28.5263	23.3301	24.3204	24.3002	18.6415	20.3221	14.8074	16.5716	16.2732	17.2375	24.5841	27.343	30.473	28.5206	24.4966	24.9898	17.0804	21.3743	15.4687	17.0317	17.8013	17.0804	13.8163	18.2535	12.8579	11.7852
ctg1044_gene.9	26.7288	30.0598	29.4041	33.9965	35.182	33.8257	2.22249	2.0819	1.06622	4.25652	3.98408	8.97388	56.3859	60.1862	54.6727	1.97171	3.18749	2.43501	1.99241	2.24576	1.67955	34.308	33.3979	36.4451	16.2918	32.5	21.058	22.1564	30.4807	22.6063	16.9125	18.3651	13.5151	8.42338	5.42554	16.9125	52.7188	22.6305	14.5334	4.05736
ctg1044_gene.11	1.28071	1.43396	1.16514	5.57972	5.20384	4.21258	8.91282	9.10218	7.23848	5.40037	4.06823	7.7458	2.77999	3.1372	3.11431	9.40666	8.85694	9.21139	2.46545	2.43071	2.35971	4.8197	3.72595	5.0281	37.1917	37.3215	39.2632	23.6692	34.236	29.11	15.6035	13.7385	11.7014	11.3289	11.8247	15.6035	73.1059	42.1454	31.387	13.2023
ctg10451_gene.1	0	0	0	0	0	0	0	0.10754	0	0	0.286922	0.420903	0	0	0	6.03495	6.1768	6.31935	0.799401	0.143692	0.178234	0	0.126669	0.104591	0	0	0	0	0	0	0	0	0	0	0	0	0	0	0	0
ctg10451_gene.2	0	0	0	0	0	0	0.114787	0.163199	0.051123	0.073802	0.511941	0.647736	0	0	0	5.93688	5.02192	6.14617	0.746098	0.195437	0.181038	0	0	0.259936	0	0	0.037626	0	0	0	0	0	0	0	0	0	0	0	0	0
ctg10451_gene.5	0	0	0	0	0	0	0.110673	0	0.063885	0	0.053734	0.05268	0.030004	0	0	0.04458	0	0	0.033042	0	0	0	0	0	0	0	0	0	0	0	0	0	0	0	0	0	0	0	0	0
ctg10452_gene.1	0	0	0	0	0	0	0	0	0	0	0	0	0	0	0	0	0	0	0	0	0	0	0	0	0	0	0	0	0	0	0	0	0	0	0	0	0	0	0	0
ctg10454_gene.2	0	0	0	0	0	0	0	0	0	0	0	0	0	0	0	0	0	0	0	0	0	0	0	0	0	0	0	0	0	0	0	0	0	0	0	0	0	0	0	0
ctg10458_gene.1	38.9131	32.7897	39.2472	21.412	20.7959	28.3868	18.4391	12.7447	15.1123	18.3426	18.6187	13.5378	23.766	27.886	25.3978	8.49354	8.34827	9.78342	20.5776	19.699	24.5013	21.4782	24.4854	22.7779	14.8006	12.0622	13.4913	15.6039	17.25	19.0668	27.8813	24.8673	37.8034	43.1682	39.5108	27.8813	19.7916	22.6847	31.6436	43.7396
ctg10459_gene.1	3.99316	3.90037	4.55464	13.905	12.5507	14.0142	1.87345	2.16496	2.31578	0.245851	0.785958	0.603615	0.716915	0.774996	0.891029	0.671493	0.892461	0	0	0.405148	0.456191	5.32963	5.01269	5.80078	0	0	0	0	0	0	0.133385	0.111196	0.139264	0.095373	0	0.133385	0	0	0	0
ctg1045_gene.1	0	0	0	0.050526	0	0	0	0	0	0	0	0	0	0	0	0	0	0	0	0	0	0.061745	0.111871	0.133491	0	0.596575	0.048273	0	0	0	0	0	0	0	0	0	0.03536	0	0.050434	0
ctg1045_gene.2	2.36911	2.68387	2.38316	1.20969	0.736899	0.635209	0.668563	0.209923	1.05429	0.69516	0.680453	1.26577	9.40529	10.3222	10.8343	1.50756	1.79394	1.18499	1.06003	1.35193	0.299901	3.88627	2.78241	3.28647	3.54381	7.7744	7.60285	3.44332	4.97569	3.09527	0.49731	0.295622	0.139192	0.052856	0.13165	0.49731	0.088629	0.191867	0	0
ctg1045_gene.4	0	0	0	0	0	0	0	0	0	0	0	0	0	0	0	0	0	0	0	0	0.02821	0	0	0	0	0	0	0	0	0	0	0	0	0	0	0	0	0	0	0.174523
ctg1045_gene.6	1.20402	1.55377	0	1.68379	2.64109	1.68092	7.83561	4.99071	5.89984	11.0498	8.36175	9.00416	1.7177	2.273	1.34337	3.28997	2.85129	3.80397	7.89306	7.33926	6.72099	0.71637	2.04187	1.93601	0	1.26936	1.52918	2.22914	1.91934	2.92168	1.81475	0.381844	1.63263	1.97298	2.08413	1.81475	1.4876	1.58054	1.63358	1.82994
ctg1045_gene.7	1.91657	1.52536	2.05002	2.0401	4.28501	0.927314	12.3357	9.70264	8.40946	24.1969	18.7873	13.8842	1.9428	2.65714	4.01374	6.04597	7.37045	7.34236	14.3896	10.4215	10.5935	3.19392	3.12085	3.76484	0	2.93861	2.14765	3.11945	5.2166	4.09133	2.08654	2.44857	2.42109	2.17373	2.04657	2.08654	0.342929	2.08376	1.86932	1.54814
ctg1045_gene.8	0	0	0	0	0	0	0	0	0	0	0	0	0	0	0	0	0	0	0	0	0	0	0	0	0	0	0	0	0	0	0	0	0	0	0	0	0	0	0	0
ctg1045_gene.17	0	0	0	0	0	0	0	0	0	0	0	0	0	0	0	0	0	0	0	0	0	0	0	0	0	0	0	0	0	0	0	0	0	0	0	0	0	0	0	0
ctg10462_gene.2	0.556851	0.395534	0.32599	0.302654	0.038609	0.316178	0.165768	0.451882	0	0.302762	0	0.079303	2.26663	4.17955	3.74602	0.250216	0.599976	0	0	0.42239	0	2.53586	1.45712	1.86154	0	0	0	0	0	0	0	0	0	0	0	0	0	0	0	0
ctg10462_gene.3	0.104513	0.121941	0.108819	0.528159	0.602625	0.067259	0.762963	0.481742	0.605983	2.21917	2.78846	3.16992	0.138308	0	0	0.284109	0.093539	0.41399	0.677118	0.552017	0.305462	0.266257	0.340912	0.173948	0.1722	0.423764	0.332814	0.161911	0.42011	0.606752	2.40557	3.79353	1.94644	0.518456	0.464343	2.40557	0.228456	0.336423	0.209526	0.434202
ctg10462_gene.4	0.343137	0.547737	1.06987	1.22811	0.723261	0.523941	0.437956	0.623385	0.987672	0.143091	0.479762	0.139678	0.896876	1.36686	1.82168	0.207125	0.645408	0	0	0.070228	0	1.18213	1.10983	1.19596	0	0.07057	0	0	0	0	0.043966	0	0.249808	0	0	0.043966	0	0	0	0
ctg10465_gene.2	26.6922	22.7562	17.1407	72.73	81.1409	88.8919	28.2906	31.6029	21.6147	365.554	281.714	196.251	11.5689	10.5524	9.81735	8.51517	13.3045	11.2533	268.564	225.611	196.43	35.0624	31.7389	34.2008	0	0	0.255274	0	0	0	0.576868	0.495071	0.589834	0.301875	0.376665	0.576868	0.574957	0	0	0
ctg10467_gene.1	0.209079	0.549708	0.484338	0.198674	0	0.225195	1.41535	2.21087	1.16347	0.891043	2.55815	1.75261	0.325997	0.311201	0	1.09583	1.77231	1.6574	0.877904	2.54275	0.159055	0.238327	0.968633	0.573504	0	0	0	0	0	0	0	0.243349	0	0.05679	0	0	0.432085	0.189225	0	0.222691
ctg10468_gene.2	40.9501	33.2717	43.7239	98.8147	102.211	142.783	9.92952	11.9088	9.34787	30.1844	51.3729	28.5787	11.308	14.7554	12.1137	106.831	131.338	100.505	5.15718	23.0365	23.4044	104.915	103.111	101.834	2.57448	3.44755	3.78559	5.85668	2.24281	5.09374	25.5768	27.2219	15.0313	16.8687	13.2487	25.5768	57.7021	39.0963	31.2628	17.0526
ctg1046_gene.1	20.032	16.7694	18.6529	10.8342	12.0011	7.18252	7.43198	7.76059	6.67	9.49195	6.77078	4.91395	22.4651	21.0257	19.2643	4.68022	6.21927	4.33068	9.43017	8.7066	8.23287	11.9775	11.7034	11.518	26.1599	24.679	24.6441	11.5682	14.5191	11.2368	12.5017	13.6865	10.4279	11.3361	13.9536	12.5017	11.6026	12.2725	9.92561	10.6908
ctg1046_gene.2	22.6616	17.8161	23.1031	40.6294	40.5301	22.1274	36.0081	35.2296	24.3429	21.0532	24.3477	34.3402	44.8051	42.2954	42.5731	9.58007	15.4093	11.0669	33.3844	26.3167	25.615	47.211	32.7046	40.8389	24.3342	27.0274	21.4865	46.8927	44.0237	41.845	24.022	24.7289	27.4416	25.0094	31.5308	24.022	15.7713	14.2544	18.0201	28.928
ctg1046_gene.3	26.817	25.6635	27.4639	42.9964	53.1043	20.2966	43.1305	38.0822	35.4911	28.429	29.0077	30.5746	50.561	44.4078	39.9815	11.8962	11.2655	9.38765	32.4877	24.9495	22.7167	47.2162	38.0954	43.5014	37.9906	39.5553	47.2828	44.5224	44.8908	40.9908	39.7466	37.7198	36.5481	34.9135	41.9536	39.7466	28.1508	20.1506	28.4159	45.3717
ctg1046_gene.22	0	0	0	0.088736	0.377985	0	0	0	0	0	0	0.158876	0	0	0	0	0	0	0	0	0	0	0	0	0	0	0	0	0	0	0	0	0	0	0	0	0	0	0	0
ctg1046_gene.4	0.082745	0	0	0.120141	0.238475	0.164561	0	0	0	0	0	0	0.60723	0.167091	0.512401	0.072698	0	0	0	0	0	0.195753	0.221671	0.252567	0	0	0	0	0	0	0	0.093106	0	0	0	0	0	0	0	0.070387
ctg1046_gene.5	0	0	0	0	0.375112	0	0	0	0	0	0.371118	0	0	0	0	0	0	0	0	0	0	0	0	0	0	0	0	0	0	0	0	0	0	0	0	0	0	0	0	0
ctg1046_gene.6	104.289	105.35	119.263	139.347	145.474	100.945	104.764	97.6035	104.347	113.159	98.441	116.868	119.275	133.906	124.554	114.681	136.848	122.193	122.32	134.345	102.805	121.988	113.441	116.538	380.255	234.333	241.85	177.005	186.297	197.53	198.535	200.891	165.66	171.856	209.05	198.535	301.88	171.293	182.119	139.605
ctg1046_gene.24	0	0	0	0	0	0	0	0	0	0	0	0	0	0	0	0	0	0	0	0	0	0	0	0	0	0	0	0	0	0	0	0	0	0	0	0	0	0	0	0
ctg1046_gene.7	0	0	0	0.16392	0.632227	0.175594	0.061374	0	0	0	0.059498	0.13839	0	0	0	0	0	0	0	0.056193	0	0.205744	0.520784	0.351817	0	0.350026	0.214474	0	0	0	5.64053	5.20322	36.178	28.2732	29.4993	5.64053	1.06359	0.525889	0.391005	3.24952
ctg1046_gene.8	0	0	0	0	0	0	0	0	0	0	0	0	0	0	0	0	0	0	0	0	0	0	0	0	0	0	0	0	0	0	0	0	0	0	0	0	0	0	0	0
ctg1046_gene.9	0	0	0	0	0	0	0	0	0.120809	0	0	0	0	0	0	0	0	0	0	0	0	0	0	0	0	0	0	0	0	0	0	0	0	0	0	0	0	0	0	0
ctg1046_gene.28	0	0	0	0	0	0	0	0	0	0	0	0	0	0	0	0	0	0	0	0	0	0	0	0	0	0	0	0	0	0	0	0	0	0	0	0	0	0	0	0
ctg1046_gene.30	0	0	0	0	0	0	0	0	0	0	0	0	0	0	0	0	0	0	0	0	0	0	0	0	0	0	0	0	0	0	0	0	0	0	0	0	0	0	0	0
ctg1046_gene.12	103.541	109.647	106.427	99.392	105.129	86.7822	47.9109	48.9293	51.2043	44.3098	46.7538	45.645	110.562	105.589	97.3124	43.7418	39.753	45.8934	51.9123	47.0482	48.3607	87.5113	87.9032	91.1865	180.118	186.824	196.869	132.903	141.833	151.396	99.4385	107.101	93.4167	68.4246	111.436	99.4385	99.377	108.29	101.42	68.2849
ctg1046_gene.13	0	0	0	0	0	0	0.163139	0.13423	0	0.115532	0	0	0.811875	0.673666	0.361975	0	0	0	0.610052	0.287376	0	0	0	0.194131	2.94613	0.419618	1.1507	4.71455	4.7715	8.51358	2.51048	4.25117	3.06174	2.4752	1.7494	2.51048	4.18264	1.92063	3.40473	1.44294
ctg1046_gene.14	6.87977	7.06868	6.89463	17.4727	23.8501	13.2615	10.443	9.05067	7.00611	23.321	10.0645	10.0065	9.10188	7.37659	8.46863	3.42003	5.079	3.90401	17.8227	13.8824	9.60899	7.72266	8.19368	8.91317	0	0.602467	0.48015	3.71916	4.02586	3.37062	12.1331	11.1649	29.1245	35.8646	38.557	12.1331	19.6373	17.4993	34.9034	77.9005
ctg1046_gene.16	20.13	21.8973	22.8306	14.0697	18.0809	12.5124	5.98989	5.85612	6.04189	8.43333	6.65339	5.6587	22.4345	18.6761	20.7257	4.9052	5.9558	5.76905	5.75294	6.83427	5.49331	13.3066	11.0886	11.809	1.48192	1.86288	2.87795	2.50593	2.40826	2.13008	8.436	10.2835	22.3777	27.2693	22.0613	8.436	3.42991	10.0892	14.3775	32.1504
ctg1046_gene.17	21.6482	22.2242	21.1643	15.592	17.1907	12.0282	5.87013	6.80417	6.18063	5.0814	7.47465	6.35323	18.7629	18.2158	20.6255	5.63095	4.63523	4.63946	7.68135	7.06749	5.38475	11.6472	12.1728	9.33656	2.76756	1.70315	2.85818	2.47266	2.37794	2.2438	6.72182	6.88089	14.2761	18.9914	15.0268	6.72182	3.80332	8.11098	8.46169	24.1925
ctg1046_gene.20	62.0242	64.0562	58.6982	42.7746	45.9532	26.3039	16.1517	16.9054	18.1618	16.5921	16.2136	19.8516	54.9561	51.8579	53.3689	15.4477	15.8068	15.5944	21.8947	20.1766	17.5211	30.7561	33.6738	28.6293	6.34536	5.29467	4.13659	6.55809	7.46797	6.41617	24.2566	23.1853	55.8013	63.1564	42.5131	24.2566	18.5795	28.2107	35.7075	74.7816
ctg10471_gene.2	9.2981	10.3289	9.06348	4.23074	5.17739	1.75872	34.439	22.9878	13.8887	99.6686	147.781	179.518	5.04468	3.3226	3.99769	28.1625	26.4765	24.9852	31.6199	40.5614	22.5317	4.16928	4.02306	4.86887	1.54496	2.43858	2.59251	5.78265	3.66212	3.8355	12.2792	11.1429	10.5355	6.10302	5.35733	12.2792	11.3363	8.88937	3.86303	3.10112
ctg10471_gene.3	26.6298	17.4832	20.1876	16.0044	18.5754	16.6143	42.8129	44.4886	48.4343	35.652	22.339	29.7674	30.297	23.6194	20.6682	43.2211	61.9573	50.156	32.1366	35.2161	32.1774	12.9688	15.9901	15.3609	37.9751	35.7545	36.6563	30.2816	27.1145	25.4193	17.8436	21.4268	13.4065	21.079	23.2362	17.8436	20.857	14.4278	16.8988	20.7143
ctg10472_gene.1	4.96691	3.99651	3.3602	2.48846	3.89876	2.46387	13.3928	12.2981	16.2234	24.2587	20.5439	21.7372	1.51193	2.61101	2.44024	16.5865	19.7617	16.3897	19.5027	26.695	20.6093	2.33612	5.51075	5.65511	12.6389	13.9058	16.5698	14.2828	13.8892	13.2069	16.8177	14.1641	16.0336	14.352	11.4308	16.8177	11.846	10.2656	11.9936	13.3466
ctg10472_gene.5	0	0	0	0	0	0	0	0	0	0	0	0	0	0	0	0	0	0	0	0	0	0	0	0	0	0	0	0	0	0	0	0	0	0	0	0	0	0	0	0
ctg10472_gene.2	1.48483	1.30521	0.98888	1.20402	2.2343	1.07303	1.53006	0.926535	0.475634	0	0.242974	0.47887	4.67844	3.99521	3.89207	0.609136	0.316837	0.057566	0.082027	0.436505	0	1.28963	1.80187	2.91967	0	0.679736	0.055854	0	0.220035	0	1.37535	0.64908	0.447554	0	0.317054	1.37535	0	0.155309	0.168702	0
ctg10472_gene.3	27.7975	26.8517	27.0145	116.455	129.476	142.721	53.1816	53.8776	63.421	27.6296	30.797	33.1432	26.7304	27.18	28.8512	97.0758	81.861	88.5588	25.3712	32.6671	31.0173	115.759	122.173	113.113	38.2386	29.275	35.5708	20.7611	21.0993	19.2274	17.2846	16.9685	8.1292	6.39522	12.7044	17.2846	24.6063	13.6278	7.22375	1.37402
ctg10474_gene.1	0	0	0	0	0	0	0	0	0	0	0	0	0	0	0	0	0	0	0	0	0	0	0	0	0	0	0	0	0	0	0	0	0	0.128806	0	0	0	0	0	0.091958
ctg10474_gene.2	16.6329	16.186	17.5112	7.62834	7.55292	5.34343	11.1173	13.8915	13.3211	18.7669	18.3738	15.5274	6.41299	14.0258	14.8336	13.7289	14.2379	10.5439	17.5056	19.1674	16.1706	7.36425	8.71631	5.50371	24.3061	6.97103	11.3704	12.3637	8.40742	10.9859	6.83468	10.0908	9.21862	8.83359	10.2123	6.83468	11.6579	11.1863	7.92641	9.62027
ctg10475_gene.1	0	0	0	0	0	0	0	0	0	0	0	0	0	0	0	0	0	0	0	0	0	0	0	0	0	0	0	0	0	0	0	0	0	0	0	0	0	0	0	0
ctg10477_gene.4	0	0	0	0	0	0	0	0	0	0	0	0	0	0	0	0	0	0	0	0	0	0	0	0	0	0	0	0	0	0	0	0	0	0	0	0	0	0	0	0
ctg10477_gene.2	0.754492	0.673849	0.659831	1.46151	0.916106	0.822284	2.74828	4.36653	6.00919	2.09851	4.07522	4.69055	0.225532	0.141219	0	3.67858	3.10967	2.01003	6.09696	8.287	3.84206	1.21563	1.41049	1.67183	0	0.157356	0	0	0.036111	0	0	0	0	0.138644	0	0	0	0	0	0
ctg10477_gene.3	3.20769	2.35405	3.4325	7.45503	6.91484	8.41655	21.8759	31.0287	32.2393	8.95309	9.73066	16.7906	2.93527	3.68221	2.28737	20.8482	21.5095	20.0976	12.3758	15.5541	24.2188	19.923	18.5946	18.4653	0.30411	0	0.03351	0.053171	0	0.38471	0	0.277685	0	0.336167	0	0	0.708483	0.895341	0.480093	0.131066
ctg1047_gene.1	1.41308	1.79868	0.446305	1.2528	0.510507	0.467078	21.0661	23.2561	26.6894	12.3545	14.4058	14.4204	0.903499	0.684731	0.503918	15.9919	12.858	14.5959	6.2946	6.40634	6.21035	0.957314	0.932217	0.51455	0.422516	3.15331	1.20366	0.286803	0.700364	0.282913	2.34661	2.91737	1.1977	1.65242	1.2098	2.34661	0.629551	0.374714	0.128406	0.108792
ctg1047_gene.2	0	0	0	0	0	0	0	0	0	0	0	0	0	0	0	0	0	0	0	0	0	0	0	0	0	0	0	0	0	0	0	0	0	0	0	0	0	0	0	0
ctg10480_gene.1	25.9768	25.219	30.8357	25.7198	22.8775	21.9934	8.64689	8.00442	11.5359	24.8498	29.0736	43.7226	25.6715	29.9387	31.2153	8.83488	10.2024	9.51974	35.1242	40.0864	39.2777	15.8846	20.3765	19.7395	12.7231	11.4605	12.3148	8.42269	7.24572	6.82448	12.4824	13.2659	11.7369	19.1065	13.7365	12.4824	5.96272	13.0813	22.4479	24.1004
ctg10482_gene.1	3.07486	3.11104	4.0835	3.26216	4.26671	4.57034	35.3757	32.1819	35.525	19.1342	15.3833	17.8781	10.6104	10.2828	9.44261	19.32	21.2864	22.5142	18.2151	20.5051	14.2494	5.89869	6.53017	6.46826	17.007	14.0312	14.9931	8.99341	9.44791	10.2453	6.98562	10.1835	4.78288	3.61284	8.96719	6.98562	6.64229	3.78993	3.32192	3.95626
ctg10482_gene.2	0	0	0	0	0.074906	0.042103	0.225611	0.220315	0.290152	0.115905	0	0	0	0	0	0.150011	0.262232	0.201273	0.117472	0.105044	0.145924	0	0	0	0	0	0	0.335284	0.324187	0.1614	0	0.072407	0	0	0	0	0	0	0	0
ctg10482_gene.3	0	0	0	0	0	0	0	0	0.103529	0.175111	0	0	0	0	0	0	0	0	0	0	0	0	0	0	0	0	0	0	0	0	0	0	0	0	0	0	0	0	0	0
ctg10482_gene.4	0	0	0	0	0	0	0	0	0	0	0	0	0	0	0	0	0	0	0	0	0	0	0	0	0	0	0	0	0	0	0	0	0	0	0	0	0	0	0	0
ctg10482_gene.5	0	0	0	0	0	0	0	0	0	0	0	0	0	0	0	0	0	0	0	0	0	0	0	0	0	0	0	0	0	0	0	0	0	0	0	0	0	0	0	0
ctg10487_gene.2	260.482	245.81	240.836	163.212	136.366	210.955	16080.4	11304.5	8106.94	16.7235	13.9191	71.7849	291.254	306.826	330.459	15857.9	13660.1	13371.9	1.30717	37.093	5.95795	294.016	305.943	288.861	0.647137	0.411862	0.210082	64.6568	189.181	56.6734	0	0	0	0	0.098485	0	0	0	0	0
ctg10488_gene.2	0	0	0	0	0	0	0	0	0	0	0	0	0	0	0	0	0	0	0	0	0	0	0	0	0	0	0.058048	0	0	0	0	0	0	0	0	0	0	0	0	0
ctg10489_gene.1	2.15109	1.46885	3.91578	8.29035	11.7013	12.5076	1.7025	4.12531	5.33279	16.2792	35.6349	33.9424	1.72229	1.01215	1.39497	26.3551	25.645	23.4497	17.9841	14.7501	16.8276	4.63009	7.25353	4.54909	1.20138	0.676073	1.28436	1.15701	0.803823	1.79168	0	0	0	0	0	0	0	0	0	0
ctg1048_gene.1	4.09576	3.87195	3.28475	2.50023	2.45229	2.75553	8.48404	9.16422	10.1634	4.7271	4.60221	5.08116	7.77237	6.33875	6.59546	7.24103	7.81193	8.11954	4.772	5.58744	5.30395	4.02736	4.50234	5.04102	12.5139	15.3136	16.2169	10.0216	10.1289	9.99423	10.5051	9.45758	9.06598	6.45528	6.64371	10.5051	5.60829	10.3238	7.03553	4.64444
ctg1048_gene.10	0	0	0	0	0	0	0	0	0	0	0	0	0	0	0	0	0	0	0	0	0	0	0	0	0	0	0	0	0	0	0	0	0	0	0	0	0	0	0	0
ctg1048_gene.3	2.40701	3.15528	2.81553	1.9674	2.74236	2.49424	8.55288	4.7304	6.01918	3.92055	3.87129	4.4547	5.35002	6.28476	5.28953	6.57703	6.82396	4.68783	4.50822	2.71726	3.2775	4.16955	2.8656	3.73057	8.52438	14.8682	17.7942	9.05453	8.62292	6.60741	5.6225	6.15627	3.78673	4.50542	4.56582	5.6225	1.34753	4.35473	4.39161	2.4082
ctg1048_gene.4	0.360274	0	0	0	0.450134	0	1.6692	1.84542	3.10179	0	0	0	1.29425	1.04421	1.00074	4.99223	3.96193	2.73617	0	0	0.224949	0.991002	0.329181	0.579441	0	0	0	0	0	0	0	0	0	0.180694	0	0	0	0	0	0
ctg1048_gene.9	0	0	0	0	0	0	0	0	0	0	0	0	0	0	0	0	0	0	0	0	0	0	0	0	0	0	0	0	0	0	0	0	0	0	0	0	0	0	0	0
ctg1048_gene.5	1.07574	0.638677	0.34772	4.18489	3.76449	4.47259	5.27592	3.67878	5.68175	0	0.576147	0	3.04941	1.84546	2.65968	4.27173	2.86841	4.56879	0	0	0.25904	3.68089	6.8403	5.76476	7.1969	3.5937	7.74422	8.82313	8.99107	8.68886	10.2017	9.44131	6.57923	7.60251	3.3984	10.2017	6.53817	8.46504	6.38498	3.18754
ctg10491_gene.2	0	0	0	0	0	0	0	0	0	0	0	0	0	0	0	0	0	0	0	0	0	0	0	0	0	0	0	0	0	0	0	0	0	0	0	0	0	0	0	0
ctg10491_gene.3	0	0	0	0	0	0	0	0	0	0	0	0	0	0	0	0	0	0	0	0	0	0	0	0	0	0	0	0	0	0	0	0	0	0	0	0	0	0	0	0
ctg10494_gene.1	19.8755	22.6747	22.0424	29.8024	33.8215	27.992	28.6436	27.8555	24.912	31.8478	35.3866	32.023	30.578	26.028	27.481	31.6742	30.6572	31.3569	27.9057	27.7036	24.0931	22.5235	19.6564	21.4987	25.5669	26.7954	25.4798	32.9953	34.4769	33.8567	17.7167	17.6234	17.2213	15.6671	16.3258	17.7167	13.4996	18.6989	15.3482	13.6682
ctg10494_gene.3	0	0	0	0	0	0	0	0	0	0	0	0	0	0	0	0	0	0	0	0	0	0	0	0	0	0	0	0	0	0	0	0	0	0.067078	0	0	0	0	0	0
ctg10494_gene.4	0	0.066603	0	0	0	0	0	0.130946	0.056787	0.061355	0.035606	0.04457	0	0	0.121112	0.092108	0	0	0	0	0	0	0.054837	0	0	0	0.005869	0	0	0	0	0	0	0	0	0	0	0	0	0
ctg10494_gene.6	0	0	0	0	0	0	0	0	0	0	0	0	0	0	0	0	0	0	0	0	0	0	0	0	0	0	0	0	0	0	0	0	0	0	0	0	0	0	0	0
ctg10495_gene.1	16.01	16.9824	16.8619	22.9281	25.7805	15.0547	25.5075	19.6331	14.66	28.4818	31.6223	36.8411	23.32	23.9498	25.3729	16.5951	17.625	18.0253	33.2764	32.6519	24.6637	48.4981	43.5121	46.4219	6.32538	8.85511	9.47912	21.1076	20.9653	21.527	41.3599	39.9878	43.0411	48.1803	55.6946	41.3599	36.5632	29.1041	24.7232	41.7164
ctg10497_gene.1	3.57784	5.07891	4.5991	5.94883	5.5168	7.33323	12.1972	11.6139	11.4936	13.6672	12.9198	14.4112	5.07434	6.11743	5.13818	12.4626	11.3842	13.6713	11.3634	10.7014	8.59034	4.62795	4.63592	3.94843	13.1499	29.3707	18.6609	14.454	12.2027	12.8966	14.8504	16.1266	12.0999	10.3712	10.5155	14.8504	3.90409	13.5997	13.0249	8.43023
ctg10497_gene.4	0	0	0	0	0	0	0	0	0	0	0	0	0	0	0	0	0	0	0	0	0	0	0	0	0	0	0.155868	0	0.196256	0.032708	0	0	0	0	0	0	0	0	0	0
ctg10498_gene.1	24.6719	20.97	23.5786	77.2751	73.5672	76.5341	40.785	44.0617	49.5455	73.6798	125.06	80.5968	28.3627	28.6911	25.7037	39.8405	43.4164	47.8176	60.9151	60.7379	46.3177	230.135	225.185	194.406	15.7846	10.9094	12.6446	18.2734	15.7329	21.4607	161.071	165.22	206.295	260.266	82.6594	161.071	442.637	672.077	374.742	319.783
ctg10498_gene.2	6.1137	5.12835	5.36475	10.1712	11.7711	9.87551	1.93202	2.6788	3.16381	13.2359	14.78	6.4688	3.96935	2.14905	2.88202	2.49165	2.82101	3.91045	7.45305	5.12155	2.13496	25.9868	26.5119	27.2539	0	0.089261	0.120835	1.10601	1.15719	2.00524	45.0833	44.1911	54.2143	44.6287	10.6346	45.0833	239.526	157.948	73.7134	83.2798
ctg1049_gene.1	0.322523	0	0.218602	1.32685	1.05274	2.24046	0	0.295182	0.38221	0	0	0	0.104116	0.734872	0	0	0	0	0	0	0	0.8324	0.113283	0.181804	3.35704	2.66532	0.578442	4.09485	5.12975	1.89413	0.112343	0.23068	0.18354	0.118384	0.112032	0.112343	0.578803	0.326517	0.15287	0.401074
ctg1049_gene.14	0	0	0	0	0	0	0	0	0	0	0	0	0	0	0	0	0	0	0	0	0	0	0	0	0	0	0	0	0	0	0	0	0	0	0	0	0	0	0	0
ctg1049_gene.15	0	0	0	0	0	0.091996	0	0	0	0	0	0	0	0	0	0	0	0	0	0	0	0	0	0	0	0	0	0	0	0	0	0	0	0	0	0	0	0	0	0
ctg1049_gene.7	0	0	0	0	0	0	0	0	0	0	0	0	0	0	0	0	0	0	0	0	0	0	0	0	0	0	0	0	0	0	0	0	0	0	0	0	0	0	0	0
ctg1049_gene.2	33.6303	38.5163	34.6624	22.8343	28.7322	28.4412	36.7289	42.5192	38.3193	33.4169	31.3004	26.4336	25.6787	28.1859	25.8925	26.3942	37.7479	34.7492	30.4466	33.6758	34.4076	19.7715	21.6647	20.1726	106.356	106.176	107.274	53.4236	52.139	51.0502	83.0335	72.0292	66.4081	69.8557	76.6992	83.0335	79.027	68.9912	72.7311	73.8058
ctg1049_gene.8	0.067342	0	0	0	0	0	0	0	0	0	0	0	0	0	0	0	0	0	0	0	0	0	0	0	0	0	0	0	0	0	0	0	0	0	0	0	0	0	0	0
ctg1049_gene.3	55.4687	52.6309	49.5774	40.2484	39.2458	54.0227	37.7747	35.8955	36.0025	33.4137	27.0538	29.694	45.1208	49.6487	57.4733	29.8501	32.927	29.7861	38.4041	40.6674	40.8943	49.6614	50.5201	50.1378	43.2076	39.7739	37.8312	30.1591	31.3163	29.8376	39.7657	43.6075	44.5722	49.1022	48.3345	39.7657	42.8324	41.9236	46.3563	55.3336
ctg1049_gene.6	0	0	0	0	0	0	0.125863	0.141594	0.315906	0	0	0	0	0	0	0	0	0	0	0	0	0	0	0	0	0	0	0	0	0	0	0	0	0	0	0	0	0	0	0
ctg104_gene.26	0	0	0	0	0	0	0	0	0	0	0	0	0	0	0	0	0	0	0	0	0	0	0	0	0	0	0	0	0	0	0	0	0	0	0	0	0	0	0	0
ctg104_gene.10	7.53136	7.78525	10.8442	5.30146	6.51678	7.74729	131.786	138.66	118.766	103.237	80.231	89.1583	6.57913	7.20394	5.81258	81.2603	97.7367	78.589	60.052	54.7015	44.1144	8.34942	8.04557	9.60942	17.7313	15.9532	16.3436	23.5931	22.9852	23.1801	31.8814	30.0555	22.7818	13.5441	13.9486	31.8814	17.3032	14.9744	17.4879	16.5696
ctg104_gene.11	6.49241	4.21441	5.62894	5.83378	8.44391	4.27266	3.5812	3.35811	4.11529	10.9894	4.92008	2.83024	7.62299	6.39164	5.89764	5.30574	5.73618	4.04946	15.3435	11.6388	10.9136	7.43745	6.5516	6.12209	202.413	117.202	157.091	166.447	169.581	217.125	70.2978	68.1092	73.8247	93.4529	64.8373	70.2978	66.4895	101.2	234.505	244.792
ctg104_gene.12	0	0.182178	0.364428	1.1739	1.25327	1.30073	4.68194	5.57875	3.28883	4.14219	2.17857	1.01251	2.08095	3.23075	2.65787	10.3728	13.6071	12.0482	15.2897	11.7078	10.6379	2.79482	3.1973	5.3596	21.5414	12.7747	17.9086	16.2422	18.9638	25.2491	13.8803	13.4153	13.9913	15.4404	19.1463	13.8803	8.10492	10.6705	29.8803	27.058
ctg104_gene.13	0.866077	0.86672	0.958018	1.10926	1.20707	1.31128	113.852	124.102	108.79	187.916	108.651	109.278	2.96211	3.14122	2.61097	75.2249	92.4859	70.256	153.757	143.074	129.054	0.897775	0.857883	1.29666	12.4282	10.0227	9.63566	33.5074	38.8907	41.4333	8.40464	8.90019	10.3561	13.0859	16.2301	8.40464	2.16045	3.66596	7.4854	21.6143
ctg104_gene.14	14.2933	12.2342	11.79	5.93127	7.79294	5.69186	15.8325	14.7045	14.8583	9.01743	10.4887	8.42519	16.9849	14.3267	11.9503	13.4761	19.4027	12.9841	12.275	9.93543	9.9824	8.74933	10.3446	14.5505	14.3923	13.5037	13.6856	7.65033	9.28309	8.16026	11.0015	9.60102	10.0197	9.10993	16.364	11.0015	15.2008	11.6276	12.7162	15.7505
ctg104_gene.16	0	0	0	0	0	0	0	0	0	0	0	0	0	0	0	0	0	0	0	0	0	0	0	0	0	0	0	0	0	0	0	0	0	0	0	0	0	0	0	0
ctg104_gene.18	0	0	0	0	0	0	0	0	0	0	0	0	0	0	0	0	0	0	0	0	0	0	0	0	0	0	0	0	0	0	0	0	0	0	0	0	0	0	0	0
ctg104_gene.19	0	0	0	0	0	0	0	0	0	0	0	0	0	0	0	0.05114	0	0	0	0	0	0	0	0	0	0	0	0	0	0	0	0	0	0	0	0	0	0	0	0
ctg104_gene.21	32.4435	30.6487	32.0537	16.5633	16.6613	21.3648	12.3758	11.948	13.7516	6.16501	4.5765	5.10043	33.7335	31.9162	34.5976	9.08517	8.77338	10.2161	12.7539	11.4923	13.9755	27.5814	24.4083	23.8264	13.9761	19.7615	20.1583	19.5865	17.4433	15.0455	20.4461	23.1474	25.2303	21.2296	20.7689	20.4461	12.9667	10.3507	7.55758	14.1158
ctg104_gene.22	59.0448	51.0412	59.6833	32.4306	34.0064	34.9081	19.4959	22.4572	19.5736	18.474	17.1908	19.4042	22.7831	21.7324	23.0221	12.7847	9.28834	12.2729	14.6088	16.1997	16.2539	22.9794	20.4995	23.5389	46.0173	30.4451	33.385	23.1179	28.1773	29.3238	49.1826	52.6795	44.0341	48.136	57.4127	49.1826	65.1865	41.8223	39.999	34.9448
ctg104_gene.23	1.88613	1.52923	0.730758	0.597538	0.215042	0.319573	2.75561	2.81854	3.82496	2.4603	1.75708	2.26536	0.71041	0.564011	0.905656	1.32953	1.35806	1.15192	1.9363	1.17949	0.963701	0.854034	0.094295	0	1.58533	0.398034	2.30313	3.67793	3.65908	3.1487	0.791984	1.40437	1.38628	0.983656	0.674753	0.791984	1.63294	0.988189	0.737522	0.164552
ctg104_gene.25	1.40643	1.39996	1.04714	0.811749	1.13154	0.897857	1.4599	1.2135	1.11494	0.571178	0.751046	0.740001	1.97432	1.52433	1.93155	0.309799	0.42492	0.931042	0.764762	0.711984	0.683101	1.16073	1.06582	0.806292	1.49478	2.26851	1.96457	2.50048	1.98595	1.709	1.23387	1.88586	1.26264	2.55622	2.74083	1.23387	0.523124	1.22666	2.84773	3.5114
ctg10502_gene.1	0	0	0	0	0	0	0	0	0	0	0	0	0	0	0	0	0	0	0	0	0	0	0	0	0	0	0	0	0	0	0	0	0	0	0	0	0	0	0	0
ctg10502_gene.2	0	0	0	0	0	0	0	0	0	0	0	0	0	0	0	0	0	0	0	0	0	0	0	0	0	0	0	0	0	0	0	0	0	0	0	0	0	0	0	0
ctg10509_gene.1	6.45144	6.51976	8.14812	5.33549	6.49732	5.49035	6.65183	7.68829	7.80232	28.9036	16.6197	13.5643	7.0971	7.54479	7.54495	7.48283	8.37223	8.15268	14.72	10.4895	12.0156	7.7126	7.4768	7.75004	7.72251	9.43337	6.96711	6.74958	5.60909	5.81466	17.7092	18.9185	14.0194	14.0829	15.4572	17.7092	9.31415	14.7768	12.6219	13.7713
ctg10509_gene.2	3.33226	3.39098	4.31888	2.60243	1.56799	0.879994	2.86423	1.40365	4.09099	4.86579	4.49128	5.36782	1.86086	3.51768	4.37972	3.88023	3.22069	2.71454	2.60889	3.05172	1.76909	2.40664	1.09062	0.557946	4.38077	2.80046	0.902373	3.03677	2.85705	5.69932	4.03611	4.70484	0.798967	1.12262	2.18447	4.03611	0.741633	0.363646	0.145749	0.2404
ctg10509_gene.3	0	0.394266	0	0	0	0	0	0	0	2.36571	0.817424	1.56567	0	0	0.578027	0.62177	0.590342	0.571639	16.5514	10.4173	8.76361	0	0	0	0	0	0	0	0	0	0	0	0	0	0	0	0	0	0	0
ctg10509_gene.4	0	0	0	0	0	0	0	0	0	0	0	0	0	0	0	0	0	0	0	0	0	0	0	0	0	0	0	0	0	0	0	0	0	0	0	0	0	0	0	0
ctg1050_gene.1	5.6052	5.94449	6.20805	7.92646	8.10952	8.68764	7.97006	8.4694	8.22205	7.98448	7.42631	8.76599	5.45728	5.09971	6.69049	4.51731	4.93581	3.97029	6.05746	5.69896	5.09139	5.01322	4.33249	4.57072	2.93276	5.03356	7.01661	5.27207	5.07376	4.81638	10.746	10.5241	6.40356	5.18809	7.40867	10.746	5.28585	4.45175	2.84341	4.01558
ctg1050_gene.2	52.0214	49.8964	56.8154	33.1066	24.0743	41.6898	58.1347	44.9499	27.0877	192.018	151.084	192.459	412.377	444.884	438.571	28.1053	58.7212	42.2602	265.522	154.519	343.485	296.921	289.622	278.684	7.60553	6.83664	8.87664	1299.61	455.291	655.78	391.025	394.831	682.851	567.278	796.537	391.025	55.8026	97.1908	127.285	461.623
ctg1050_gene.7	0	0	0	0	0	0	0	0	0	0	0	0	0	0	0	0	0	0	0	0	0	0	0	0	0	0	0	0	0	0	0	0	0	0	0	0	0	0	0	0
ctg1050_gene.5	5.52258	6.83617	6.2959	3.94747	3.36618	4.3543	15.8279	15.1827	13.8121	13.3348	12.8878	13.4029	5.72722	6.03821	5.69077	12.6803	12.8632	10.8431	12.7712	11.2402	10.3871	5.2495	4.46267	5.5445	14.8574	17.2488	21.2823	14.1253	15.3313	14.6287	14.0927	12.7467	9.32619	6.33567	11.9067	14.0927	7.83101	8.33631	5.99266	11.0778
ctg10513_gene.2	0.533575	0.989489	1.1257	0	0	0	392.421	343.527	187.789	435.497	560.477	534.558	0	0	0	28.0359	25.7712	23.5695	42.3837	60.5971	47.6841	0.071072	0.090683	0	0	0	0	0.08199	0	0	0.044966	0	0	0.047384	0	0.044966	0	0	0	0.179967
ctg10513_gene.8	0	0	0	0	0	0	0	0	0	0	0	0	0	0	0	0	0	0	0	0	0	0	0	0	0	0	0	0	0	0	0	0	0	0	0	0	0	0	0	0
ctg10513_gene.3	0.359352	0.494817	0.480541	0.590545	0.591494	0.628546	212.145	166.211	85.6922	248.339	281.702	234.173	1.10828	0.997889	1.18134	128.246	111.351	118.824	272.302	179.436	227.23	3.47831	3.46216	2.89979	0.050231	1.42631	1.4072	1.43128	1.37516	1.94194	1.73693	2.0737	1.39741	1.54466	1.45814	1.73693	0.359787	1.36087	1.26979	5.51538
ctg10513_gene.4	1.19347	1.05936	1.07189	5.33687	3.13453	6.36097	23.939	27.4334	26.3724	2.19631	5.26753	3.87115	3.12107	4.50566	3.71349	21.9085	22.935	23.0906	2.19461	2.02437	1.67191	9.49736	9.13774	8.11604	0.733255	1.70792	1.52693	9.35876	7.7439	6.43602	0.935908	1.27842	0.421276	0.172706	0.059889	0.935908	0.155982	0.236821	0.109202	0
ctg10513_gene.5	32.5458	31.754	33.9748	8.01972	8.71405	14.6944	45.3018	40.215	35.8343	36.7713	42.6603	42.2307	38.3746	40.0384	41.4487	21.7646	22.3529	18.6577	29.5287	32.1305	24.1126	8.94056	9.92869	9.27643	7.29181	7.32506	6.40422	15.3813	19.4201	19.4453	2.34882	1.76701	1.71534	2.08055	2.94491	2.34882	3.81367	0.83427	0.969212	2.89045
ctg10513_gene.21	0	0	0	0	0.166035	0.365545	0	0	0	0	0	0	0.082346	0.1311	0.480832	0	0	0	0.302718	0.0158	0	0	0.064397	0	0	0	0	0	0	0	0	0	0	0	0	0	0	0	0.016074	0
ctg10514_gene.1	0	0	0	0	0	0	0	0	0	0	0	0	0	0	0	0	0	0	0	0	0	0	0	0	0	0	0	0	0	0	0	0	0	0	0	0	0	0	0	0
ctg10514_gene.2	0	0	0	0	0	0	0	0	0	0	0	0	0	0	0	0	0	0	0	0	0	0	0	0	0	0	0	0	0	0	0	0	0	0	0	0	0	0	0	0
ctg10514_gene.4	0	0	0	0	0	0	0.287178	0.907514	1.80532	8.31049	10.4114	17.3286	0	0	0	1.94386	1.33124	1.16418	3.90056	5.51265	1.53987	0	0	0	0	0	0	0	0	0	0	0	0	0	0	0	0	0	0	0
ctg10515_gene.1	0	0	0	0	0	0	0	0	0	0	0	0	0	0	0	0	0	0	0	0	0	0	0	0	0	0	0	0	0	0	0	0	0	0	0	0	0	0	0	0
ctg10515_gene.2	285.293	273.487	275.548	133.379	122.688	121.477	79.8107	81.1841	98.6906	62.2165	54.5123	59.6378	189.623	207.078	205.48	62.8304	68.0512	59.0241	51.9401	53.9274	49.8299	126.894	132.34	122.482	116.307	106.656	108.932	116.864	118.119	109.772	112.958	109.625	118.4	116.574	119.467	112.958	79.1161	87.4409	70.9086	80.2187
ctg10519_gene.1	0	0	0	0	0	0	0	0	0	0	0	0	0	0	0	0	0	0	0	0	0	0	0	0	0	0	0	0	0	0	0	0	0	0	0	0	0	0	0	0
ctg10519_gene.3	0	0	0	0	0	0	0	0	0	0	0	0	0	0	0	0	0	0	0	0	0	0	0	0	0	0	0	0	0	0	0	0	0	0	0	0	0	0	0	0
ctg10519_gene.4	0	0	0	0	0	0	0	0	0	0	0	0	0	0	0	0	0	0	0	0	0	0	0	0	0	0	0	0	0	0	0	0	0	0	0	0	0	0	0	0
ctg1051_gene.1	0	0	0	0	0	0	0	0	0	0	0	0	0	0	0	0	0	0	0	0	0	0	0	0	0	0	0	0	0	0	0	0	0	0	0	0	0	0	0	0
ctg10520_gene.2	0	0	0	0	0	0	0	0	0	0	0	0	0	0	0	0	0	0	0	0	0	0	0	0	0	0	0	0	0	0	0	0	0	0	0	0	0	0	0	0
ctg10522_gene.1	0.443416	0.079596	0.117555	0	0.116057	0.188469	153.962	124.292	82.755	8.17197	7.38372	5.44255	0.091173	0.37413	0	32.2036	32.3177	26.2392	1.80371	2.41306	2.78478	0.109503	0.69672	0.317033	100.442	44.8446	44.6209	10.2706	12.2571	9.56397	0.394081	0.331291	0.383688	0.994172	0.786152	0.394081	0	0	0	0
ctg10524_gene.1	0	0	0	0	0	0	0	0	0	0	0	0	0	0	0	0	0	0	0	0	0	0	0	0	0	0	0	0	0	0	0	0	0	0	0	0	0	0	0	0
ctg10524_gene.2	8.05968	8.30199	6.60142	61.0546	67.9048	44.2063	9.92995	12.7029	22.293	9.31248	17.8695	18.1694	9.21843	7.54203	8.97138	8.83296	8.76704	11.6514	12.4884	15.1038	21.0698	59.4666	55.693	56.9637	2.2163	5.58509	5.17283	13.0821	13.7647	19.1587	2.89149	3.96585	4.25096	2.92991	0.254786	2.89149	0.800449	0.75673	0.227408	0.3304
ctg10524_gene.4	0	0	0	0	0	0	0	0	0	0	0	0	0	0	0	0	0	0	0	0	0	0	0	0	0	0.303463	0	0	0.374138	0.252078	0	0	0	0	0	0	0	0	0	0
ctg10524_gene.5	0	0	0	0	0	0	0	0	0.594834	0	0	0	0	0	0	0.124027	0	0	0.122187	0	0	0	0	0	0	2.01778	2.01655	0.466902	1.71782	1.65197	0.170387	0.221949	0	0	0.368366	0.170387	0	0	0	0
ctg10525_gene.1	0.12784	0.551511	0.755378	0	0.65089	0	0.918063	0.86579	0.781681	1.48253	4.57794	2.46278	0.390878	0.750737	0.877124	1.64369	1.64726	0	2.85261	2.96913	0.664156	0	0	0.609073	0	0	0	0.533836	0.303055	0.831959	0.530745	0.325922	0	0.460016	0	0.530745	0.277441	0.1878	0	0.133012
ctg10525_gene.3	0	0	0	0	0	0	0	0	0	0	0	0	0	0	0	0	0	0	0	0	0	0	0	0	0	0	0	0	0	0	0	0	0	0	0	0	0	0	0	0
ctg10526_gene.1	0	0	0	0	0	0	0	0	0	0	0	0	0	0	0	0	0	0	0	0	0	0	0	0	0	0	0	0	0	0	0	0	0	0	0	0	0	0	0	0
ctg10526_gene.2	0	0	0	0	0	0	0	0	0	0	0	0	0	0	0	0.527668	0.163804	0.455922	0	0	0	0	0	0	0	0	0	0	0	0	0	0	0	0	0	0	0	0	0	0
ctg10527_gene.1	0	0	0	0	0	0	0	0.101066	0	0.049814	0	0	0	0	0	0.13934	0	0	0	0	0	0	0	0	0	0	0	0	0	0	0	0	0	0	0	0	0	0	0	0
ctg10527_gene.4	0.231841	0.531749	0.26413	1.36651	1.79081	0.79266	1.19097	1.60947	1.6151	0.469333	0.710579	0.780637	1.30279	1.32935	1.05288	1.54655	2.07918	2.03842	1.2895	1.44399	0.746692	1.58261	1.92722	1.78613	5.48726	5.11449	6.17516	3.47684	3.9132	3.96744	2.9079	3.61031	2.95429	2.40552	2.22822	2.9079	1.44681	1.97978	1.72163	1.92661
ctg10528_gene.1	188.171	204.875	166.205	121.134	127.701	124.183	99.6782	109.564	118.699	98.5018	87.4164	86.7883	181.903	181.698	187.59	78.6166	79.1462	77.7616	79.0326	89.1161	93.3413	106.272	103.142	99.5965	217.75	162.735	170.363	156.445	157.117	179.419	106.224	109.14	83.949	87.9767	108.15	106.224	87.6135	84.7007	63.6508	54.9232
ctg10528_gene.2	4.99624	6.04323	6.06777	2.38197	2.67786	4.11801	5.96408	3.66787	3.58874	27.8096	18.9492	16.2844	6.92775	6.3997	6.03082	3.23356	2.92977	3.02223	16.1223	22.4628	12.0949	1.87735	2.62942	3.6182	1.56723	1.43134	1.48837	51.2942	35.0959	42.8695	14.4653	14.5264	14.5938	7.74442	7.10283	14.4653	4.83195	5.12918	1.77219	2.75007
ctg10528_gene.6	0	0	0	0	0	0	0.255974	0.232868	0.433388	0	0.050846	0.074279	0	0	0	0	0.059342	0	0	0	0	0	0	0	0	0	0	0	0.227704	0	0.266707	0.330216	0.199556	0	0	0.266707	0.110592	0.137547	0	0
ctg10528_gene.8	0	0	0	0	0	0	0	0	0	0	0	0	0	0	0	0	0	0	0	0	0	0	0	0	0	0	0	0	0	0	0	0	0	0	0	0	0	0	0	0
ctg10530_gene.1	27.6036	29.3168	33.3779	22.2396	20.9447	29.4714	27.8849	28.5142	43.2734	18.5802	12.3726	16.8921	15.1061	17.5312	14.8201	19.2871	17.8736	18.5547	9.31365	14.5879	9.81144	10.3957	10.4022	12.6365	67.3421	30.4042	41.0288	22.9486	21.8206	21.2233	17.894	15.2373	13.0884	15.2272	20.2015	17.894	11.7392	9.82474	5.33763	5.81977
ctg10530_gene.3	11.4156	10.1624	13.0498	15.6523	14.5623	9.91486	27.5071	27.6826	27.0312	20.3843	19.8926	26.4273	18.0291	19.9763	19.433	39.3416	36.4701	34.6798	19.8893	21.1046	19.2445	16.6902	16.6205	13.9889	37.4066	43.8453	36.7925	23.6606	25.8218	29.2322	24.5617	22.7284	24.726	21.9024	16.7985	24.5617	24.7088	24.5849	19.4985	10.7253
ctg10531_gene.2	0	0	0	0	0	0	0	0	0	0	0	0	0	0	0	0	0	0	0	0	0	0	0	0	0	0	0	0	0	0	0	0	0	0	0	0	0	0	0	0
ctg10532_gene.1	0	0	0.076318	0	0	0	0	0	0	0	0	0	0	0.074653	0	0.198268	0.403872	0.308306	0	0	0	0	0	0	0	0	0	0	0.057078	0	0	0	0	0	0	0	0	0	0	0
ctg10534_gene.1	0	0	0	0	0	0	0	0	0	0	0	0	0	0	0	0	0	0	0	0	0	0	0	0	0	0	0	0	0	0	0	0	0	0	0	0	0	0	0	0
ctg10535_gene.2	0	0	0	0	0	0	0	0	0	0	0	0	0	0	0	0	0	0	0	0	0	0	0	0	0	0	0	0	0	0	0	0	0	0	0	0	0	0	0	0.15861
ctg10535_gene.1	0.156704	0	0	0	0	0.176253	0	0	0	0	0	0.356032	0.257344	0	0	0	0	0	0	0	0	0.206517	0	0	0	0	0	0	0.237273	0	0	0	0	0	0	0	0	0	0	0
ctg10536_gene.1	0.614053	0.853737	1.21926	4.46145	2.83616	5.08889	6.57822	10.3587	23.3053	0	0	0	0.606573	0.137402	0	0.268803	0.392792	0.288194	0	0	0	3.445	4.18526	3.92481	0	0	0	0.610444	10.8373	0.781555	1.58172	1.67884	0	0.373023	0	1.58172	0	0.479965	0	0
ctg10536_gene.3	0.307027	0.045127	0	2.50055	5.74171	10.4846	46.691	38.7214	79.6613	0	0	0	0.522326	0.256382	0.274641	1.0372	1.55044	0.635973	0	0	0	2.9117	3.99007	2.12784	0	0	0	0	0	0	0.435793	0	0.244609	0	0	0.435793	0	0	0	0
ctg10536_gene.5	0	0	0	0	0	0	0	0	0	0	0	0	0	0	0	0	0	0	0	0	0	0	0	0	0	0	0	0	0	0	0	0	0	0	0	0	0	0	0	0
ctg10536_gene.6	0	0	0	0	0	0	0	0	0	0	0	0	0	0	0	0	0	0	0	0	0	0	0	0	0	0	0	0	0	0	0	0	0	0	0	0	0	0	0	0
ctg10537_gene.1	0.4876	0.175749	0.399781	0.087369	0	0	3.911	5.37097	4.41474	7.38755	23.4164	31.1738	0.189139	0	0	14.7949	15.6409	16.9615	6.58955	5.23019	0.332694	0.113582	0.099809	0.117394	0	0	0	15.4799	8.43277	12.9621	0.571716	0.459263	0.158028	0	0	0.571716	0	0	0	0
ctg10538_gene.1	0	0	0	0	0	0	0	0.039848	0	0.006415	0.049939	0	0.054463	0	0	0.019894	0	0	0	0.026162	0.106037	0	0	0.017578	0	0	0	0	0	0	0.058767	0.008015	0	0.034679	0.036335	0.058767	0	0.041198	0	0
ctg1053_gene.1	120.603	116.97	107.09	47.9393	51.7671	42.9377	16.0112	13.4873	15.2699	2.20599	3.14799	3.42423	45.361	43.4072	40.5276	6.82558	9.18401	6.81242	1.09471	2.80115	1.03757	33.7595	34.5529	35.4553	364.728	320.882	375.29	264.532	213.118	249.659	257.122	263.63	199.72	112.815	224.977	257.122	274.752	214.604	226.993	168.606
ctg1053_gene.2	22.8683	19.9627	19.0055	10.7055	9.12192	10.1635	11.9772	12.3888	15.5992	7.27388	6.76108	5.95661	12.9514	11.7607	11.3096	11.9527	13.497	8.3597	14.0505	13.6419	13.3067	10.2906	11.1508	14.2172	7.00043	11.0412	6.62185	8.854	8.78629	8.27772	6.11318	7.45982	8.05627	10.3641	9.67135	6.11318	8.86823	9.4845	9.99289	12.3125
ctg1053_gene.3	0	0	0	0	0	0.203714	1.46473	0.407512	1.40905	0	0	0	0	0	0	2.84777	4.43351	3.53226	0	0	0	0	0.465294	0.540127	0	0	0	0	0	0	0	0	0	0	0	0	0	0	0	0
ctg1053_gene.4	189.666	189.739	199.639	135.871	132.039	120.485	91.3893	84.3915	77.7073	132.762	109.457	126.853	200.172	205.579	201.989	81.6291	90.4569	87.2666	108.133	125.884	92.6891	147.108	157.825	160.58	69.5379	64.7685	82.1866	78.1835	89.8264	94.0419	61.7986	67.7059	66.9366	76.8124	86.9184	61.7986	46.1782	49.7631	60.1229	93.3068
ctg1053_gene.6	17.0381	14.7972	16.0656	13.2214	16.5175	13.5513	16.5195	14.2166	11.8119	14.2848	14.0206	15.0963	9.07649	8.82661	8.05063	7.04274	8.0524	7.9432	13.2304	12.5906	11.9098	8.19924	8.0593	7.4782	3.26396	5.51549	5.2112	2.97615	2.85936	3.23806	4.1976	4.70759	7.42658	6.95166	7.24639	4.1976	4.59514	5.13078	7.57524	6.96491
ctg10541_gene.2	6.46562	6.48509	5.94028	2.88277	1.68905	4.47496	3.45807	4.16514	3.24023	5.55316	4.79216	4.6599	3.7176	4.49632	2.38946	1.42846	2.01496	1.6757	4.25055	4.68142	2.35401	1.38893	2.68108	1.59857	3.79234	11.3929	7.16719	9.29107	8.45285	10.8003	12.4452	12.1455	12.6471	5.5167	10.7006	12.4452	9.39132	4.7484	3.77407	6.49476
ctg10541_gene.3	0	0	0	0	0	0	0	0	0	0	0	0	0	0	0	0	0	0	0	0	0	0	0	0	0	0	0	0	0	0	0	0	0	0	0	0	0	0	0	0
ctg10543_gene.1	8.80517	10.2096	13.0735	14.3658	19.1006	11.8855	9.6791	9.64505	13.1892	6.71195	5.30338	6.84609	9.82997	7.71761	9.6884	6.03433	5.31203	4.21428	6.13002	8.01583	4.98924	7.81516	8.86295	9.22122	4.66358	4.19148	2.65091	7.72864	5.72363	8.1008	4.70756	3.38841	3.80843	3.93215	4.53052	4.70756	3.59887	2.07727	2.56891	3.30699
ctg10547_gene.1	0	0	0	0	0	0	0	0	0	0	0	0	0	0	0.035393	0	0	0	0	0	0	0	0.857284	0.59554	0	0	0	0	0	0	0	0	0	0	0	0	0	0	0	0
ctg10549_gene.1	0	0	0	0	0	0	0	0	0	0	0	0	0	0	0	0	0	0	0	0	0	0	0	0	0	0	0	0	0	0	0	0	0	0	0	0	0	0	0	0
ctg10549_gene.2	0	0	0	0	0	0.408219	0.740857	0	0	0.159129	0	0.334582	0	0	0	0.241591	0.142559	0	0	0	0.430379	1.13521	0.310855	0.280046	0	0	0.353921	0	0	0	0	0	0	0	0	0	0	0	0	0
ctg1054_gene.1	9.44994	10.2962	12.8092	22.4641	19.707	36.4773	0.687227	1.82154	0.450801	6.02684	10.0506	4.8904	5.43887	4.61482	5.47533	2.61282	2.0708	2.44215	4.31773	6.17871	4.50892	7.54392	8.00357	5.64078	0	0	0	0	0.052632	0.201898	34.8604	35.9579	21.9488	7.47312	3.82892	34.8604	6.83197	11.5513	5.38962	2.05876
ctg10552_gene.1	34.229	22.074	22.4931	64.6288	70.8693	58.6704	17.7807	13.8692	16.07	19.3706	28.0742	29.5784	39.4293	44.076	44.2158	72.3251	72.7949	82.197	19.0497	20.5869	13.7302	140.116	135.168	153.2	15.4571	15.1028	14.6894	15.9909	16.6531	20.0708	368.801	335.438	430.738	239.225	165.467	368.801	300.589	498.44	333.495	299.096
ctg10552_gene.2	0.271553	0	0	0	0	0	0	0	0	0	0	0	0	0	0	0	0	0	0	0.130277	0	0	0	0	0	0	0	0	0	0	0	0	0	0	0.128987	0	0	0	0	0.227146
ctg10552_gene.3	0	0	0	0	0	0	0	0	0	0	0	0	0	0	0	0	0	0	0	0	0	0	0	0	0	0	0	0	0	0	0	0	0	0	0	0	0	0	0	0
ctg10552_gene.4	0	0	0	0	0	0	0.215458	0	0	0	0	0	0	0	0	0	0	0	0	0	0	0	0	0	0	0	0	0	0	0	0	0	0	0	0	0	0	0	0	0
ctg10553_gene.2	7.2387	8.35622	6.794	75.7336	71.6953	91.8168	2.72855	3.22355	7.76165	13.2354	14.5439	4.50042	9.11782	7.30751	7.96656	12.3365	12.0031	12.458	25.0109	23.8696	11.382	135.984	132.211	127.819	16.7953	54.6976	43.8573	321.564	298.567	364.159	124.179	126.046	179.082	197.488	65.0494	124.179	360.708	367.347	88.846	92.6942
ctg10553_gene.4	0	0	0	0	0	0	0	0	0	0	0	0	0	0	0	0	0	0	0	0	0	0	0	0	0	0	0	0	0	0	0	0	0	0	0	0	0	0	0	0
ctg10554_gene.1	0	0	0	0	0	0.35555	4.03776	5.58905	2.29694	0	0.219045	0	0.463887	0.621003	0	0.728828	1.08552	0.980383	0.209129	0.307857	0	1.49387	1.86949	1.10647	0	0	0	0	0	0	0	0	0	0	0	0	0	0	0	0
ctg10554_gene.4	0	0	0	0	0	0	3.40005	7.50209	10.1986	0	0	0	0	0	0	0	0	0	0	0	0	0	0	0	0	0	0	0	0	0	0	0	0	0	0	0	0	0	0	0
ctg10556_gene.2	0.05316	0	0	0	0	0	0.057776	0.252692	0.06659	0.044172	0	0	0	0.037963	0	0	0.051086	0	0	0	0	0	0	0	0	0.158678	0.612191	0.104	0.305875	0.267575	0.283893	0.05483	0.094443	0.09168	0.057455	0.283893	0	0.032371	0	0
ctg10556_gene.3	0	0	0	0	0	0	0	0	0	0	0	0	0	0	0	0	0	0	0	0	0	0	0	0	0	0	0	0	0	0	0	0	0	0	0	0	0	0	0	0
ctg10556_gene.4	13.2204	12.118	13.9376	5.92425	7.04978	4.3817	6.77227	8.19021	10.3762	7.84262	4.85987	8.22348	9.55023	11.2709	9.10287	5.94945	6.89691	7.05646	8.51167	9.08957	3.9199	5.95607	8.99241	4.01393	14.5025	11.0369	12.8259	8.66702	10.6669	6.70011	13.0348	11.6934	13.8449	11.3675	13.3852	13.0348	18.1798	15.0932	9.83043	7.2176
ctg10556_gene.5	17.0312	17.6092	20.2128	17.2222	16.3964	16.2444	39.4262	36.6421	34.361	35.8188	35.4823	35.4471	25.1711	26.5292	24.0791	39.117	37.7458	36.9515	29.5689	37.5798	25.4251	25.8558	25.9495	24.5687	19.7901	17.6814	20.8968	30.9779	27.6844	28.9118	23.8649	24.2136	19.9034	16.8715	17.8946	23.8649	14.8557	18.3406	14.0608	14.6064
ctg10556_gene.11	0	0	0	0	0	0	0	0	0	0	0	0.063067	0	0	0	0	0	0	0	0	0.081677	0	0	0	0	0	0	0	0	0	0.175798	0.083139	0	0.376669	0	0.175798	0	0	0.117578	0
ctg10556_gene.13	0	0	0	0	0	0	0	0	0	0	0	0	0	0	0	0	0	0	0	0	0	0	0.031091	0	0.125677	0	0	0	0	0	0	0	0	0	0	0	0	0	0	0
ctg10558_gene.1	0	0	0	0	0	0	0	0	0	0	0	0	0	0	0	0	0	0	0	0	0	0	0	0	0	0	0	0	0	0	0	0	0	0	0	0	0	0	0	0
ctg10558_gene.2	0	0	0	0	0	0.159991	0	0	0	0	0	0	0	0	0	0	0	0	0	0	0	0	0	0	0	0	0	0	0	0	0	0	0	0	0	0	0	0	0	0
ctg10558_gene.3	0	0	0	0	0	0	0	0	0	0	0	0	0	0	0	0	0	0	0	0	0	0	0	0	0	0	0	0	0	0	0	0	0	0	0	0	0	0	0	0
ctg10558_gene.5	0	0	0	0	0	0	0	0	0	0	0	0	0	0	0	0	0	0	0	0	0	0	0	0	0	0	0	0	0	0	0	0	0	0	0	0	0	0	0	0
ctg10558_gene.4	82.5886	74.0209	76.9567	113.233	114.626	92.2084	41.8876	37.8044	54.9994	20.165	20.5737	24.649	73.6322	74.4217	71.3262	26.1192	25.6476	26.9445	27.3672	31.8028	30.5606	102.489	101.889	101.611	39.3036	31.3761	36.1514	22.0572	26.7752	24.078	30.6835	31.0802	32.4464	37.0389	40.0973	30.6835	25.7351	26.4656	29.2331	26.7458
ctg10558_gene.6	0	0	0	0	0	0	0	0	0	0	0	0	0	0	0	0.016884	0	0	0	0	0	0	0	0	0	0	0.080734	0	0	0	0	0	0	0	0	0	0	0	0	0
ctg10559_gene.6	0	0	0	0	0	0	0	0	0	0	0	0	0	0	0	0	0	0	0	0	0	0	0	0	0	0	0	0	0	0	0	0	0	0	0	0	0	0	0	0
ctg10559_gene.2	0	0	0	0	0	0	0	0	0	0	0	0	0	0	0	0	0	0	0	0	0	0	0	0	0	0	0	0	0	0	0	0	0	0	0	0	0	0	0	0
ctg10559_gene.3	0	0	0	0	0	0	0	0	0	0	0	0	0.222262	0	0.087131	0	0	0	0	0	0	0	0.267325	0	0	0.071717	0.047966	0	0	0	0.048272	0.058907	0.051422	0	0.045005	0.048272	0.112508	0.018306	0	0.056307
ctg10559_gene.4	37.8339	38.5398	42.2165	37.7137	47.6696	20.7011	23.2919	24.9825	28.1299	54.9818	73.0826	69.1766	26.6564	24.4203	25.736	52.1562	46.1735	51.7137	42.8782	46.4735	44.4552	30.3103	26.0495	27.8468	29.7571	19.1817	25.6692	15.748	16.1301	15.7505	16.012	15.9117	9.49935	10.1489	9.9703	16.012	1.97086	5.07269	2.87368	2.91643
ctg10559_gene.5	0	0	0	0	0	0	0	0	0	0	0	0	0	0	0	0	0	0	0	0	0	0	0	0	0	0	0	0	0	0	0	0	0	0	0	0	0	0	0	0
ctg10559_gene.9	0	0	0	0	0	0	0	0	0	0	0	0	0	0	0	0	0	0	0	0	0	0	0	0	0	0	0	0	0	0	0	0	0	0	0	0	0	0	0	0
ctg1055_gene.1	0.217937	0.319134	0.383074	1.62318	0.75496	1.61058	12.3488	14.8745	18.4387	0.647487	1.57289	1.47981	1.78997	1.105	1.43939	4.2638	4.31926	5.62408	0.822015	0.723648	0.653511	1.88829	1.7338	2.27176	9.78726	20.5647	16.1959	11.0696	10.3987	9.39473	2.95269	2.85926	0.750327	0.703613	1.48371	2.95269	2.18302	0.442877	0.365767	0.083915
ctg10562_gene.1	3.2127	2.08287	2.59059	8.02522	14.318	8.71869	9.188	14.1998	9.8989	30.1638	60.63	94.7561	1.5586	0.689365	0.993764	19.247	17.2851	31.0994	52.7125	51.535	33.4783	6.90088	6.03689	8.45441	0.317258	1.62512	1.90968	0.222465	0.312644	0.480648	1.26817	1.17897	1.77543	0.824079	0.12066	1.26817	0.048377	0.106029	0	0
ctg10562_gene.2	1.30887	1.16482	1.87982	7.66995	6.20707	8.26025	6.24144	8.24715	4.18389	20.0369	44.9324	64.7763	1.12466	0.315067	0.803328	13.3595	12.7308	20.7764	36.9898	39.1875	25.7886	4.36533	5.04311	4.12632	0.492998	0.53825	2.04877	0.10117	0.473707	1.3311	0.995019	0.498192	1.35487	0.464628	0	0.995019	0	0.096919	0	0
ctg10565_gene.1	0	0	0	0	0	0	0	0	0	0	0	0	0	0	0	0	0	0	0	0	0	0	0	0	0	0	0	0	0	0	0	0	0	0	0	0	0	0	0	0
ctg10565_gene.11	0	0	0	0	0	0	0	0	0	0	0	0	0	0	0	0	0	0	0	0	0	0	0	0	0	0	0	0	0	0	0	0	0	0	0	0	0	0	0	0
ctg10565_gene.2	3.68615	3.29172	3.81227	15.5619	15.1881	20.2576	0.617645	0.276775	0	1.226	0.809556	0.751114	3.07146	3.94118	4.18002	0.282463	0.060907	0	0.530008	0.429708	0.771905	12.5319	12.9032	10.6948	0.972746	1.27787	0.716715	5.64893	6.03357	5.55173	5.40853	4.47771	4.88446	5.20942	3.05514	5.40853	9.7116	5.12596	4.65431	1.39287
ctg10565_gene.3	0	0	0	0	0	0	0	0	0	0	0	0	0	0	0	0	0	0	0	0	0	0	0	0	0	0	0	0	0	0	0	0	0	0	0	0	0	0	0	0
ctg10565_gene.4	6.443	8.03042	7.54386	8.68329	9.08613	15.8818	1.0299	2.45451	3.72059	2.30401	4.02038	6.00903	16.8445	16.023	14.5241	0.864665	0.706986	0.467899	1.56648	1.83577	1.95389	13.1558	12.3472	13.4151	0	0.749152	0	0.503317	4.05146	1.27058	0.193547	0.536381	0.213985	0	0.15441	0.193547	0.155601	0.135686	0	0
ctg10565_gene.7	0.589491	0	0.29853	0	0.333072	0	0.371789	0.698972	0.266438	0	0	0.11212	0.238863	0.573017	0	0.543037	0.754499	1.68296	0	0	0	0	0.323519	0	0	0	0	0	0	0	0	0	0	0	0	0	0	0	0	0
ctg10565_gene.10	5.64574	4.97833	4.74192	8.97295	9.84077	13.6991	22.6867	22.7618	19.1881	17.6036	23.1679	25.4175	6.44335	5.17125	4.01923	17.1428	14.2748	16.9852	18.6758	20.1456	17.8472	7.07945	6.99399	7.30201	0.173644	1.10061	0.064431	2.50431	3.40866	2.06075	5.80342	4.30868	4.3701	5.39873	19.7117	5.80342	16.2807	8.52948	8.1121	10.2654
ctg10567_gene.1	3.45079	4.11837	4.30776	2.22553	2.17349	1.59671	2.48641	2.64663	2.29253	1.36079	1.36732	2.56264	4.93421	3.76134	3.43018	2.59649	2.52049	3.21396	2.24712	2.52154	1.60396	1.84581	2.17832	2.84869	4.30876	8.28746	8.60679	4.33491	3.66632	4.0205	5.81192	7.51422	5.3041	6.25709	5.94662	5.81192	2.57493	5.60754	3.54027	3.49859
ctg10568_gene.1	0.132264	0.277191	0.17087	1.57001	1.20313	1.84488	0.455706	0.454701	0.105787	0.201721	0.717905	0.443628	0.206226	0.109613	0.171405	1.49731	1.30188	1.45733	0.447263	0.493239	0.410566	2.4237	3.72718	2.29393	0.59327	2.17508	1.76086	0.929535	0.894138	2.23125	1.21673	1.10326	1.27115	0.967725	1.04475	1.21673	1.87083	0.760749	0.817348	0.266875
ctg10569_gene.1	0	0	0	2.87496	2.31389	6.91677	24.4557	14.7031	5.98632	0.904992	0.469008	0.27854	1.15377	1.03914	1.54002	1.21166	0.781252	2.15209	0.208889	0.111217	0.090965	1.59768	1.17758	2.16361	0	0.209308	0	0.138354	0	0.255698	0	0	0	0	0	0	0	0	0	0
ctg10569_gene.2	3.94658	3.36001	6.49694	14.4226	13.9644	22.431	52.2296	46.0596	24.0878	14.0518	5.4768	5.79766	35.2407	33.1539	42.31	24.8028	34.2864	25.2215	21.8483	14.8287	15.1369	24.1053	22.1577	21.6139	0	0.637216	0.231781	1.67237	0.237564	3.31669	0.232598	0.10273	0.574437	0.473699	0.025839	0.232598	0.290569	0.252408	0.161618	0
ctg10569_gene.3	2.29486	3.29995	2.62883	15.6949	17.0654	27.8226	15.029	10.5012	7.59061	1.7192	0.349492	2.42352	4.67164	5.49169	5.08579	13.8784	18.0264	9.3809	2.17687	0.927116	1.50068	25.6903	25.5374	19.3045	0	0	0	0	0	0	0	0	0	0	0	0	0	0	0	0
ctg10569_gene.4	56.798	54.045	60.4154	80.0067	70.8657	105.324	15.2071	11.1066	11.7801	0.810476	0.51585	0.833785	121.766	113.164	125.466	3.98462	5.51931	5.44896	1.35913	0.987901	1.02175	67.0858	68.8724	69.4161	0	0.677525	0	2.97615	1.58874	3.67938	1.25225	1.4995	0	0	0	1.25225	0.38329	0	0	0
ctg10569_gene.5	44.7797	41.2354	48.3527	25.3311	21.0852	35.7475	86.9296	78.6421	53.4813	17.3791	8.28487	12.7285	52.8955	53.9856	57.5263	51.7823	62.9992	49.647	19.6084	14.6692	14.0437	25.7621	27.0824	32.572	0	2.65199	2.11806	4.29089	2.64203	3.27404	0.997876	1.48165	0.348504	0	0.210215	0.997876	1.44676	0.100243	0.457222	0
ctg10569_gene.6	7.76654	7.03673	7.65016	7.14855	3.95436	10.6348	5.22161	4.55392	1.16741	15.4893	16.4938	18.4716	3.62614	3.63191	4.15946	6.92096	8.61398	5.52694	9.80676	13.4504	8.847	3.0845	4.94075	4.11243	0	0	0	0	0	0	0	0	0.150083	0	0	0	0	0	0.114016	0.312098
ctg10569_gene.7	0.887341	1.97356	0.921115	2.53017	1.50078	3.91125	86.308	59.8961	31.0995	18.3425	7.39704	8.84433	0.771943	1.21699	2.45471	2.54894	2.93396	3.02423	3.24381	3.64857	3.70186	0.399337	0.307236	0.933977	0	0	0	0	0	0	0.292816	0.886712	1.52297	0.312036	0.245969	0.292816	4.98997	1.12348	0.357961	0.633485
ctg1056_gene.1	0	0.22832	0.636269	1.13458	0.227001	0.413145	0.081738	0.462894	0.287992	0	0	0	2.69589	1.84378	1.31879	0.224997	0.397506	0	0.149792	0	0	1.68212	1.86118	2.21498	0	0	0	0	0	0	0	0	0	0	0	0	0	0	0	0
ctg1056_gene.3	0	0.290015	0	0	0.083573	0	0.192796	0.543242	0.818102	0	0	0.138349	0.067966	0.322347	0	0.163796	0.374877	0.385124	0	0	0	0.645947	0.284618	0.302698	0	0	0	0	0.058494	0	0	0	0	0	0	0	0	0	0	0
ctg1056_gene.4	104.209	108.296	112.651	186.067	186.721	145.123	86.2295	100.163	146.975	68.3404	50.045	54.1458	71.3502	69.2005	74.5143	45.145	46.2758	49.5823	69.339	71.0606	82.8094	129.063	125.82	124.701	22.7041	28.3219	32.8671	47.624	42.4388	42.8181	31.1956	33.192	27.7134	22.2992	13.9695	31.1956	27.5907	22.4691	17.1373	9.26437
ctg1056_gene.5	0.096	0.281411	0.198064	1.05025	0.609921	0.850708	0.313471	0.053256	0	0.142818	0.127683	0.219767	0.379674	0.095472	0.132923	0.040673	0.203185	0	0.370956	0.561468	0.576222	1.64955	1.12729	1.15968	0	0	0	0.096102	0.212001	0	0.727043	0.987569	0.08306	0.250505	0.128051	0.727043	0	0.158455	0	0.235699
ctg1056_gene.6	47.1119	50.2301	56.3009	74.0538	85.5443	68.7284	37.7761	45.1538	49.6509	32.9266	28.1141	24.6379	29.1367	32.5147	32.44	20.3858	23.3035	27.1057	32.4208	36.365	36.9021	51.7816	43.5165	42.9398	5.96466	5.67345	5.96798	17.6725	13.5721	10.9665	7.00658	6.81147	5.72035	5.93404	4.18148	7.00658	3.7414	4.10945	3.84253	2.39493
ctg1056_gene.7	4.9471	6.08947	5.6715	5.96879	4.37131	6.91859	8.88074	8.68229	6.92415	7.9366	5.97009	6.80898	4.99009	4.0273	5.87098	6.55384	6.69493	6.53507	5.86669	6.38902	5.1646	4.86002	5.44775	4.99651	4.6256	5.401	5.70745	6.09805	6.07064	6.11771	4.62533	4.41661	3.10614	2.68585	4.61387	4.62533	4.44776	3.71208	2.72539	3.95466
ctg1056_gene.9	0	0	0	0	0	0	0	0	0	0	0	0	0	0	0	0	0	0	0	0	0	0	0	0	0	0	0	0	0	0	0	0	0	0	0	0	0	0	0	0
ctg1056_gene.10	45.1462	48.9798	48.7616	63.7173	67.3516	63.2359	12.8037	13.0301	12.2488	30.0923	48.6164	43.5857	31.9162	34.2386	35.6053	49.9667	47.1353	59.858	21.4213	26.4375	22.8867	103.069	100.604	107.151	11.226	19.5816	22.3563	22.347	20.6742	25.3077	11.5909	12.8457	11.3707	7.10958	14.1803	11.5909	20.5775	16.3399	10.1505	6.80556
ctg10570_gene.2	1.80234	1.30997	1.94004	0.857908	0.464538	1.3091	10.7055	10.8042	13.4762	6.75709	4.76744	2.63905	8.31498	8.29462	8.72895	0.825509	1.49665	1.59658	10.6305	10.7429	5.18762	1.41874	2.10539	1.51006	80.9255	52.0294	59.9771	54.4845	59.0838	50.8532	13.7777	15.0368	6.79704	9.45232	9.84554	13.7777	4.70497	5.11421	1.31025	1.95286
ctg10570_gene.3	5.67694	5.28451	4.63197	5.85969	5.22702	2.34341	4.70652	3.61122	5.64895	3.4543	3.96277	3.70034	5.5331	4.70325	4.54356	3.7436	3.54143	3.42034	2.66446	2.99788	2.35587	4.25198	3.4199	4.09156	4.37639	4.27066	3.88895	2.18918	2.21439	2.57229	3.55173	3.1429	3.11394	3.03431	2.63098	3.55173	1.78545	2.41147	2.79867	2.02879
ctg10575_gene.1	0	0	0	0	0	0	0.412304	0.167397	0.389396	0	0	0	0	0	0	5.42334	1.94065	3.03919	0	0	0	0	0	0	0	0	0	0	0	0	0	0	0	0	0	0	0	0	0	0
ctg10575_gene.2	454.783	423.798	424.526	271.913	284.127	295.424	1076.68	1165.47	1152.82	866.547	786.71	946.538	535.696	564.534	553.893	1544.74	1518.47	1275.93	761.082	1352.9	748.61	305.684	311.156	299.978	261.468	286.204	245.425	281.369	425.028	259.725	85.8224	76.3322	63.6456	76.0624	47.0619	85.8224	27.995	44.6803	19.2324	28.613
ctg10576_gene.1	5.3824	5.82683	5.77868	10.4295	10.23	11.6142	16.3743	18.8456	17.503	8.61877	12.0235	13.4354	9.97461	7.52443	8.60311	18.9812	19.5691	19.4323	11.0902	11.7305	9.32291	13.943	12.6235	13.9919	23.662	25.6511	32.6298	28.3704	33.4602	24.1093	19.5931	21.3285	16.32	17.7526	15.0301	19.5931	8.57792	16.0646	15.5854	9.75381
ctg10581_gene.3	14.053	12.4417	16.2204	8.15223	7.83352	5.53639	17.7203	19.7268	21.1738	28.6599	23.8045	33.2443	11.8628	14.7397	13.4018	23.8955	22.1377	22.1518	26.43	38.3188	26.5336	7.6291	9.01282	7.931	24.5717	19.5632	23.823	17.9889	19.851	20.6022	26.7037	24.7296	23.6159	19.657	21.847	26.7037	24.6352	23.9256	16.7485	15.4495
ctg10582_gene.1	0	0	0	0	0	0	0	0	0	0	0	0	0	0	0	0	0	0	0	0	0	0	0	0	0	0	0	0	0	0	0	0	0	0	0	0	0	0	0	0
ctg10582_gene.2	0	0	0	0	0	0	0	0	0	0	0	0	0	0	0	0	0	0	0	0	0	0	0	0	0	0	0	0	0	0	0	0	0	0	0	0	0	0	0	0
ctg10582_gene.3	0	0.535229	0.45397	0.536502	1.38793	0	1.12223	1.5395	0.478312	2.48641	1.61655	1.3202	0	0.087789	0.351715	1.0814	2.43542	3.76646	1.86404	1.35485	1.94513	0	0	0	0	0	0	1.88335	0.476392	1.00388	0	0	0	0	0	0	0	0	0	0
ctg10582_gene.4	1.29208	1.43293	0.994752	1.04882	0.820881	0.69318	2.86008	3.08105	2.91596	3.15206	3.08273	4.03113	1.20672	1.08594	0.521113	2.63748	2.53051	2.77957	3.33039	2.58646	2.26774	0.880292	0.648875	1.27457	0	0	0.498859	1.91756	1.9217	1.88868	0.196066	0	0.054073	0.093005	0.127769	0.196066	0.088339	0	0.078513	0.052987
ctg10582_gene.5	0	0	0	0	0	0	0	0	0	0	0	0	0	0	0	0	0	0	0	0	0	0	0	0	0	0	0	0	0	0	0	0	0	0	0	0	0	0	0	0
ctg10582_gene.9	0	0	0	0	0	0	0	0	0	0	0	0	0	0	0	0	0	0	0	0	0	0	0	0	0	0	0	0	0	0	0	0	0	0	0	0	0	0	0	0
ctg10582_gene.6	2.82727	4.54947	5.03517	4.0915	3.17896	2.11688	7.02809	5.75065	5.12708	4.00789	5.09786	3.93371	10.7475	11.3637	12.1215	8.74473	7.23886	9.39524	8.41232	6.86246	5.96526	8.18881	6.87937	8.20809	0	0	0	7.90866	7.68841	5.74095	0	0	0	0	0	0	0	0	0	0
ctg10582_gene.7	3.44941	3.43414	4.3855	3.03457	2.38315	1.2542	4.97892	4.98181	4.78324	2.42312	3.06583	4.58207	10.9775	9.69356	9.92164	4.69515	4.97586	7.14737	4.78814	4.61713	5.23375	8.29701	3.97384	6.34263	0	0	0	6.03167	6.73261	5.77269	0	0	0	0	0	0	0	0	0	0
ctg10582_gene.8	10.3485	11.2858	12.3093	9.59616	9.11172	4.87124	12.078	14.7505	12.2581	9.56033	7.43458	7.69891	30.5957	24.1265	20.6057	14.9452	16.0354	13.6648	14.9597	13.4381	11.8604	18.862	15.9092	14.9804	0	0	0	8.994	10.3117	9.27905	0	0	0	0	0	0	0	0	0	0
ctg10583_gene.1	84.0609	86.5235	85.2103	18.1832	15.8899	28.7949	120.042	124.566	144.001	58.6895	39.6116	82.4513	33.1322	37.0231	36.5723	67.1867	73.7545	61.1933	100.858	116.307	130.576	9.59204	12.6273	10.3774	33.7779	16.6177	15.7509	2.12267	3.85894	3.54068	0.382192	0.348147	0.252544	0.122373	0.266099	0.382192	0.155394	0.643378	0.175265	0.768858
ctg10583_gene.2	44.6586	38.0078	41.1288	24.8867	24.658	35.4568	162.646	201.786	138.397	241.61	247.804	271.766	3.12232	2.78251	2.9921	257.413	251.296	249.799	243.466	383.787	207.245	1.83981	3.75877	5.32201	0	2.34249	1.02361	0	0.128901	0	0	0	0	0	0	0	0	0	0	0
ctg10583_gene.4	50.1435	50.1016	49.5143	54.1913	47.9381	60.0775	120.671	130.668	152.037	25.6595	36.4753	35.7154	72.9082	71.7199	72.4981	93.7644	91.824	88.4205	25.0093	31.8529	30.7966	52.3131	52.9929	49.9895	34.8626	37.7074	28.0463	80.012	63.8902	68.4893	5.84076	5.61558	3.26182	2.09983	1.45242	5.84076	1.75679	3.41479	0.571153	0.217247
ctg10584_gene.1	0	0	0	0	0	0	0	0	0	0	0	0	0	0	0	0	0	0	0	0	0	0	0	0	0	0	0	0	0	0	0	0	0	0	0	0	0	0	0	0
ctg10586_gene.1	19.9741	18.4796	19.5757	15.1923	13.5965	19.0357	25.1626	25.1455	30.5203	16.3152	16.2326	16.0933	25.2575	23.0079	23.0892	22.3249	21.4707	20.4418	19.1489	25.2925	22.3851	17.2419	19.7972	13.9336	42.2012	48.8346	37.7389	16.5146	16.6068	16.3514	29.9628	29.2382	16.1884	11.8271	11.186	29.9628	20.4144	14.7303	9.45751	8.95615
ctg10586_gene.2	27.3636	27.9468	25.0974	17.2292	16.6373	20.8628	59.8507	56.2466	65.9643	12.4063	13.7474	14.6794	9.14103	8.37984	9.70123	12.1197	10.7315	8.67885	4.97724	7.85902	6.43729	10.6743	9.70217	10.6812	68.2821	100.542	64.7995	11.525	8.58785	10.6059	82.547	81.9687	45.9011	55.628	62.089	82.547	49.6982	60.1533	64.6809	62.6977
ctg1058_gene.3	0	0	0	0	0	0	0	5.08235	0	6.80838	11.6923	9.30093	0	0	0	18.1113	19.9077	16.9514	6.50224	8.45903	7.35855	0	0	0	0	0	0	0	0	0	0	0	0	0	0	0	0	0	0	0
ctg1058_gene.4	0	0	0	0	0	0	22.2699	20.4712	21.2532	18.7696	30.751	33.1041	0	0	0	67.2913	63.1269	59.2789	22.632	21.2769	21.6698	0	0	0	0	0	0	0	0	0	0	0	0	0	0	0	0	0	0	0
ctg1058_gene.14	0	0	0	0	0	0	0	0	0	0	0	0	0	0	0	0	0	0	0	0	0	0	0	0	0	0	0	0	0	0	0	0	0	0.218128	0.122279	0	0	0.076618	0	0.071415
ctg1058_gene.8	33.9406	31.4453	27.6883	51.3247	50.0487	42.3797	24.3438	25.7657	18.7769	42.8286	61.0746	50.7313	32.2249	29.7046	33.447	41.0628	35.7708	40.3581	27.4594	33.5726	29.2008	43.2805	47.2713	45.9376	16.9267	12.1518	9.11475	9.32203	7.19817	8.94889	46.08	51.4475	55.5391	30.1165	13.7804	46.08	24.1982	36.0489	39.1803	30.7531
ctg10592_gene.1	7.6507	4.94316	6.4838	9.55966	8.75568	12.5406	0	0	0	10.7399	13.1763	7.183	1.06698	0.870763	1.18009	13.5905	12.1545	14.6012	0.191756	2.2712	0.965279	9.3936	11.4853	10.1676	0	0	0	0	0	0	0	0	0	0	0	0	0	0	0	0
ctg10596_gene.2	5.40422	6.42609	6.03581	7.51864	8.54842	6.85293	18.5662	17.7168	19.1827	9.62495	8.84866	8.50786	8.07819	8.02399	6.76571	11.0309	11.3593	12.5339	6.27993	7.8766	7.35868	7.83356	6.94266	8.37231	5.80479	9.70084	9.16113	12.0973	11.5112	10.6996	6.07873	6.43688	7.49834	5.89182	6.04575	6.07873	2.55161	5.20376	5.35601	5.06266
ctg10597_gene.1	66.9378	62.9715	63.3856	44.6199	36.976	41.2986	149.14	160.293	165.691	395.987	319.283	322.237	52.1155	60.1823	64.9453	161.855	184.126	162.351	367.118	385.741	296.997	44.3383	47.101	44.5229	128.934	116.659	107.116	100.306	99.4736	93.6909	73.0181	78.8864	67.5594	73.4328	73.4849	73.0181	75.3126	63.3777	52.5686	66.8173
ctg105_gene.1	16.154	18.1207	19.9962	20.6005	18.6763	32.7282	34.9825	33.4434	34.2853	69.6853	99.8027	88.3153	18.4252	16.2126	14.7039	51.4106	46.7893	45.7613	45.8166	43.9456	41.1207	15.483	17.1985	18.1441	12.1598	14.2652	13.8421	7.69887	8.42691	8.70007	19.4843	20.189	17.7734	8.93427	7.97945	19.4843	9.77601	8.47203	5.73113	4.08672
ctg105_gene.2	6.44522	7.35782	7.35525	6.84244	7.47413	5.30905	5.70183	5.43831	5.3568	2.69578	1.87844	2.50384	11.6116	9.13023	12.0507	6.83104	5.32807	6.01165	1.90211	2.29324	1.66427	9.18717	7.16976	7.88032	14.2837	19.4232	21.4646	13.9231	12.7502	12.4015	9.51874	7.83728	6.93898	8.89448	6.47801	9.51874	6.73965	9.43781	5.51721	5.30993
ctg105_gene.4	0	0	0	0	0	0	1.58363	1.57417	2.09102	0	0	0	0	0.296642	0	1.45753	1.66863	1.5869	0	0	0	0	0	0	0	0	0	0	0	0	0	0	0	0	0	0	0	0	0	0
ctg105_gene.5	0	0	0	0	0	0	0	0	0	0	0	0	0	0	0	0	1.22726	0	0	0	0	0	0	0	0	0	0	0	0.196952	0	0	0	0	0	0	0	0	0	0	0
ctg105_gene.6	0	0	0	0	0	0	0.356421	0	1.35999	0	0	0	0.234076	0	0	0.852856	1.15383	1.21862	0	0	0	0	0	0	0	0	0	0	0.183168	0	0	0	0	0	0	0	0	0	0	0
ctg105_gene.8	0	0	0	0	0	0	0.076024	0.057577	0.104819	0	0.029224	0	0	0.029092	0.030141	0.178833	0.161456	0.255113	0.084549	0.085055	0.027306	0	0	0	0	0.154597	0.026425	0	0	0	0.030569	0	0.037456	0.032213	0	0.030569	0	0	0	0
ctg10603_gene.1	0	0	0	0	0	0	0	0	0	0	0	0	0	0	0	0	0	0	0	0	0	0	0	0	0	0	0	0	0	0	0	0	0	0	0	0	0	0	0	0
ctg10603_gene.2	0	0	0	0	0	0	0.129706	0.122627	0	0.087257	0	0	0	0	0	0	0.057343	0.051326	0	0	0	0	0	0	0	0	0	0	0	0	0	0	0	0	0	0	0	0	0	0
ctg10604_gene.1	0	0	0	0	0	0	0	0	0	0	0	0	0	0	0	0	0	0	0.11983	0.119743	0	0.144672	0.131061	0	0	0	0	0	0	0	0	0	0	0	0	0	0	0	0	0
ctg10604_gene.2	0	0	0	0.325832	0.140981	0.056385	0	0	0	0	0	0	0.166131	0.113733	0.235663	0	0	0	0.055089	0.166257	0	0.266041	0.406505	0.479823	0	0	0	0	0	0	0	0	0	0	0	0	0	0	0	0
ctg10605_gene.1	45.5624	48.171	48.4481	46.7409	51.7286	40.0608	31.6393	28.6141	25.8431	29.0519	27.7716	30.0865	34.3871	29.1976	37.8658	23.295	23.3499	23.8102	30.5282	30.9929	23.0022	23.7996	29.1199	27.82	15.4791	22.5704	24.7039	16.8031	18.304	18.5917	21.8154	21.2015	19.3141	26.7443	28.3974	21.8154	11.4567	16.2268	26.884	25.4715
ctg10605_gene.3	27.6256	28.1409	27.2209	27.0988	28.4869	22.3497	20.1525	19.5696	24.688	16.1314	17.4001	17.6202	21.0927	21.2959	21.1641	12.2173	13.3143	13.0544	18.5629	15.6547	15.4982	20.3514	18.6124	18.538	22.1714	33.8005	32.4658	16.8948	14.6083	14.9848	26.5386	28.7956	23.2744	24.4692	29.015	26.5386	20.3554	18.4392	23.3678	25.5078
ctg10605_gene.5	0	0	0	0	0	0	0	0	0	0	0	0	0	0	0	0	0	0	0	0	0	0	0	0	0	0	0	0	0	0	0	0	0	0	0	0	0	0	0	0
ctg10605_gene.6	0	0	0	0	0	0	0	0	0	0	0	0	0	0	0	0	0	0	0	0	0	0	0	0	0	0	0	0	0	0	0	0	0	0	0	0	0	0	0	0
ctg10605_gene.7	0	0	0	0	0	0	0	0	0	0	0	0	0	0	0	0	0	0	0	0	0	0	0	0	0	0	0	0	0	0	0	0	0	0	0	0	0	0	0	0
ctg10605_gene.8	0	0	0	0	0	0	0	0	0	0	0	0	0	0	0	0	0	0	0	0	0	0	0	0	0	0	0	0	0	0	0	0	0	0	0	0	0	0	0	0
ctg10605_gene.9	1.34426	1.68496	0.557891	0.45253	3.87572	0.731029	14.3391	18.2883	15.4413	0.230179	0.227911	0.893203	1.90308	0.425328	2.39636	6.03564	5.86798	3.68345	0.576022	0.078598	0.478095	1.28964	0.914567	0.718781	4.68145	10.185	5.64417	0.901095	0.66634	1.15474	6.91845	7.68323	2.4183	5.41041	4.79545	6.91845	3.25752	4.8728	3.05796	1.86878
ctg10607_gene.1	0	0	0	0	0	0	0	0	0	0	0	0	0	0	0	0	0	0	0	0	0	0	0	0	1.43744	0	0	0	0	0	0	0	0	0	0	0	0	0	0	0
ctg10607_gene.2	0	0	0	0	0	0	0	0	0	0	0	0	0	0	0	0	0	0	0	0	0	0	0	0	0	0	0	0	0	0	0	0	0	0	0	0	0	0	0	0
ctg10607_gene.3	1.83084	0.700001	0.73325	1.69328	1.21172	1.41606	59.4291	46.8441	44.395	10.8503	26.1779	33.8384	2.80408	1.90679	1.70035	40.6958	42.5008	43.0626	21.2742	18.8934	10.4785	2.49068	2.45533	1.46269	0	0	0	0.070973	0.210342	0.286554	0.138993	0	0.062956	0.161884	0	0.138993	0.421032	1.09612	0.381397	0.154231
ctg10607_gene.4	0	0	0	0	0	0	0	0	0	0	0	0	0	0	0	0	0	0	0	0	0	0	0	0	0	0	0	0	0	0	0	0	0	0	0	0	0	0	0	0
ctg10607_gene.5	0	0	0	0	0	0	0	0	0	0	0	0	0	0	0	0	0	0	0	0	0	0	0	0	0	0	0	0	0	0	0	0	0	0	0	0	0	0	0	0
ctg10608_gene.1	0	0	0.050629	0.140675	0.106361	0.171297	0.179617	0.67813	0	0	0	0	0.668022	0.502542	0.537452	0	0	0	0	0	0	3.47017	1.99971	3.61791	0	1.29608	0.668146	0	0.698871	0.352101	0.424054	0.696301	0.384484	0.584306	0	0.424054	0.321353	0	0.080331	0
ctg10609_gene.1	18.3313	21.67	20.6514	8.19092	7.63442	7.66865	7.28993	6.54936	8.50248	5.69908	5.41933	6.77184	11.2788	9.79507	8.64763	10.5615	9.86001	7.52949	4.8516	7.18391	5.89489	6.41579	5.15086	5.7558	8.8908	9.87524	7.95424	8.69884	8.36693	10.4859	4.77211	4.84055	2.88993	2.49066	2.17012	4.77211	3.05554	1.497	1.61333	1.33278
ctg1060_gene.1	177.135	169.448	172.976	345.381	320.064	355.154	24833.4	18197.8	13026.8	57.0269	60.2861	124.217	171.115	170.053	187.89	19352.5	17752.8	16882.3	2.04857	55.8984	9.13183	508.347	481.907	496.526	16.4601	311.794	200.662	101.4	436.919	163.864	0	0	0	0	0	0	0	0	0	0
ctg1060_gene.5	0	0	0	0	0	0	0	0	0	0	0	0	0	0	0	0	0	0	0	0	0	0	0	0	0	0	0	0	0	0	0	0	0	0	0	0	0	0	0	0
ctg1060_gene.2	0	0	0	0	0	0	0	0	0	0	0	0	0	0	0	0	0	0	0	0	0	0	0	0	0	0	0	0	0	0	0	0	0	0	0	0	0	0	0	0
ctg1060_gene.3	88.2771	91.9379	103.882	269.868	186.243	281.97	9592.79	6048.89	1537.14	126.293	23.9189	39.5807	51.7446	53.4284	44.1341	90.5055	101.511	69.3905	3.37879	9.56762	11.2735	155.526	161.989	167.826	12.9065	283.762	203.626	10.9469	22.0387	13.6677	0	0	0	0	0	0	0	0	0	0
ctg10612_gene.1	0.581008	0.392464	0.370198	0.067299	0	0.046793	65.252	61.7729	57.9999	7.12149	11.1802	23.9845	1.83171	2.29044	2.30019	64.8063	66.6164	60.5048	10.7221	11.3224	7.42286	0.678612	1.09189	1.10649	0.525711	0.475173	0.342921	0.318158	0.453881	0.090108	0.049257	0.278856	0	0.031556	0	0.049257	0.073754	0	0	0
ctg10615_gene.1	0	0	0	6.44445	6.84499	15.6229	0.291858	2.12644	2.14817	0	0	0	0.162273	0	0	1.68388	2.63401	0	0	0	0	4.285	4.83521	4.61308	0	0	0	2.2614	2.79333	3.17356	0	0	0	0	0	0	0.447391	2.89523	0	0
ctg10615_gene.5	0.085871	0.27368	0	5.1092	3.61682	9.23029	2.82399	5.71036	7.49909	0	0	0	0	0.26687	0	2.85438	2.50222	3.25164	0	0	0	2.16593	2.59763	3.08946	0	0	0	7.46953	8.11735	10.1574	0	0.318704	0	0	0	0	1.69906	5.78778	0	0
ctg10615_gene.6	0	0	0	0	0	0.082065	0.084881	0.166033	0	0.561309	0.085124	0.504085	0	0	0	0.522202	0.304351	0.400253	0.325082	0.327027	0.15748	0	0	0.099384	0	0	0	0.069884	0.024885	0	0	0	0	0	0	0	0	0.154494	0	0
ctg10615_gene.2	0	0	0.156493	2.1941	0.850091	1.64157	9.54742	10.2332	13.3887	2.44688	2.92594	2.13496	0.178404	0	0.07211	1.57372	0.778802	2.3092	1.91025	3.36904	0.651696	1.49418	0.388223	0.885111	0.451475	1.87942	1.70481	4.59711	9.38533	7.69474	0.118106	0	0	0	0	0.118106	0	0.311516	0.350036	0
ctg10619_gene.1	0	0	0	0	0	0	0	0	0	0	0	0	0	0	0	0	0	0	0	0	0	0	0	0	0	0	0	0	0	0	0	0	0	0	0	0	0	0	0	0
ctg10619_gene.2	0	0	0	0	0	0	0	0	0	0	0	0	0	0	0	0	0	0	0	0	0	0	0	0	0	0	0	0	0	0	0	0	0	0	0	0	0	0	0	0
ctg10619_gene.4	0	0	0	0	0	0	0	0	0	0	0	0	0	0	0	0	0	0	0	0	0	0	0	0	0.266769	0	0	0	0.137927	0	0	0	0	0	0	0	0	0	0	0
ctg10619_gene.8	0	0	0	0	0	0	0	0	0	0	0	0	0	0	0	0	0	0	0	0	0	0	0	0	0	0	0	0	0	0	0	0	0	0	0	0	0	0	0	0
ctg10619_gene.6	0	0	0	0	0	0	21.3078	23.8894	28.2039	11.7171	41.4209	41.9891	0	0	0	8.34445	7.06926	8.01599	1.66061	1.62996	0.620926	0	0	0	0	0	0	0	0	0	0	0	0	0	0	0	0	0	0	0
ctg1061_gene.2	133.61	152.837	132.526	114.276	121.945	102.749	69.9186	60.2848	67.525	45.9315	49.428	47.2596	129.835	115.522	118.439	47.8587	42.2336	46.0531	65.7527	55.5898	70.2546	138.317	136.958	135.745	30.4598	37.4144	40.9954	38.4132	36.1786	28.8425	38.9952	40.0192	51.1074	68.287	59.1903	38.9952	24.7562	53.7515	55.6159	65.3086
ctg1061_gene.3	46.8413	49.8416	47.8834	35.5492	43.4356	34.1341	21.4797	22.4267	22.7197	18.2752	17.4613	16.3579	43.275	42.4874	42.3848	16.4202	14.9987	17.5014	26.5494	20.7208	25.8797	46.1577	45.441	46.3754	18.8971	17.9743	19.0003	14.7865	18.6773	14.4529	19.8083	21.8721	25.0808	31.9846	26.307	19.8083	14.0237	30.6174	25.1655	29.8959
ctg1061_gene.5	175.958	181.562	175.897	135.659	146.643	124.945	77.3618	78.0461	91.999	56.1715	69.8012	61.7767	159.865	157.628	150.782	59.535	51.7341	63.1038	89.0285	73.7097	88.7878	195.007	179.647	166.622	85.9778	62.8406	65.7457	53.2637	61.3698	51.0428	70.9196	81.8299	92.3541	128.498	90.1261	70.9196	68.8533	107.664	88.101	100.689
ctg10623_gene.2	0	0	0	0	0	0	0	0	0	0	0	0	0	0	0	0	0	0	0	0	0	0	0	0	0	0	0	0	0	0	0	0	0	0	0	0	0	0	0	0
ctg10623_gene.3	0	0	0	0	0	0	0	0	0	0	0	0	0	0	0	0	0	0	0	0	0	0	0	0	0	0	0	0	0	0	0	0	0	0	0	0	0	0	0	0
ctg10623_gene.4	4.62649	6.30037	3.63689	5.22548	4.9373	4.12954	7.43626	8.43055	6.77955	7.66052	6.19088	6.86309	2.92065	4.29103	2.77705	5.49251	7.22806	3.6034	4.5719	5.31163	2.04689	1.51482	1.26899	2.67772	6.81202	3.89261	3.88992	4.1742	4.52783	4.66711	3.68705	4.65789	5.01705	5.06102	5.28203	3.68705	4.67348	4.47126	3.51023	3.29752
ctg10624_gene.1	7.9412	7.7413	10.1415	5.97234	2.21563	3.66976	18.5603	17.189	22.0262	34.5914	30.2767	26.9517	8.02622	7.14646	6.41137	28.3044	22.4311	21.8384	34.1876	29.4352	29.9995	4.92955	4.9867	5.03854	26.5068	24.2423	27.2344	19.2499	24.1191	27.0861	16.0894	15.958	15.0081	12.1179	11.9075	16.0894	8.54887	11.5109	7.41507	8.18576
ctg10624_gene.2	0	0	0	0	0	0	0	0	0	0	0	0	0	0	0	0	0	0	0	0	0	0	0	0	0	0	0	0	0	0	0	0	0	0	0	0	0	0	0	0
ctg10624_gene.3	7.67773	5.73525	7.76645	4.97126	3.57199	6.33299	5.72146	5.99505	7.62713	4.87044	4.60651	4.76079	13.8866	13.114	16.2888	10.0398	11.8962	11.9225	12.4847	10.3836	12.0112	11.6515	12.1474	9.34215	15.535	9.89739	8.46419	11.3502	11.8519	15.0483	6.10647	5.54909	3.86064	6.19553	5.11285	6.10647	7.19949	4.17449	4.60189	5.23603
ctg10627_gene.1	5.84161	6.21589	5.95169	4.37348	4.32283	0.930895	33.3419	30.8133	35.3626	11.3964	8.76033	11.3409	7.05	5.06873	4.6837	26.8002	24.8805	21.1625	6.38284	7.48299	4.68176	3.17598	2.53577	3.18287	1.71157	3.00582	2.38517	3.94444	3.1405	2.68301	7.07965	7.42798	5.38697	5.37925	9.80483	7.07965	12.2811	3.85385	2.9952	4.74115
ctg10628_gene.1	0	0	0	0	0	0	0	0	0	0	0	0	0	0	0	0	0	0	0	0	0	0	0	0	0	0	0	0	0	0	0	0	0	0	0	0	0	0	0	0
ctg10628_gene.2	0	0	0	0	0	0	0	0	0	0	0	0	0	0	0	0	0	0	0	0	0	0	0	0	0	0	0	0	0	0	0	0	0.152309	0	0	0	0	0	0	0
ctg1062_gene.1	0.064456	0.20563	0.28703	0.632424	0.080484	1.19954	2.33199	2.761	2.67907	1.25524	1.67152	1.68036	0.834236	0.423859	0.260396	3.47706	2.92136	2.94145	0.878572	0.357681	0.791821	0.941388	1.03699	1.04789	3.15712	1.97622	3.79825	3.31802	3.003	2.29938	2.92386	2.95704	2.69028	1.98372	1.899	2.92386	0.708282	2.51112	2.72173	1.41289
ctg1062_gene.2	0	0	0	0	0	0	0	0	0	0	0	0	0	0	0	0	0	0	0	0	0	0	0	0	0	0	0	0	0	0	0	0	0	0	0	0	0	0	0	0
ctg1062_gene.3	0	0	0	0	0	0	0	0	0	0	0	0	0	0	0	0	0	0	0	0	0	0	0	0	0	0	0	0	0	0	0	0	0	0	0	0	0	0	0	0
ctg1062_gene.4	0.45644	0.122428	0.174057	0.905588	1.15436	1.61862	4.39253	4.07182	3.64552	1.27923	2.96514	2.45586	0.655073	0.303071	0.69994	5.2968	4.42704	5.10191	1.11323	1.62534	1.01771	0.589722	1.15258	0.845035	5.42147	6.40597	6.99649	3.40201	4.59283	4.72534	4.9365	4.99978	3.62331	3.96075	2.7289	4.9365	1.64958	4.57071	4.76916	1.89325
ctg1062_gene.5	0.886799	0.904444	0.242738	1.79305	1.5345	2.54651	6.56522	7.59657	7.32697	2.10032	2.69411	3.57398	1.19154	0.921044	0.827946	10.3098	7.42738	8.11953	2.52645	2.48497	1.47893	1.44879	3.01309	1.85388	11.1954	10.2453	9.98593	7.38136	8.49188	8.29661	9.67909	9.46129	8.29063	6.17367	5.60252	9.67909	7.69709	8.8454	6.63088	3.37619
ctg1062_gene.6	0	0	0	0	0	0	0	0	0	0	0	0	0	0	0	0.31292	0.214364	0.061633	0	0	0	0	0.3121	0	0	0.288142	0	0.540464	0	0.153341	0	0.184819	0	0	0	0	0	0.095001	0.267109	0
ctg1062_gene.13	0	0	0	0	0	0	0	0	0	0	0	0	0	0	0	0	0	0	0	0	0	0	0	0.330682	0	0.128645	0	0	0	0	0	0	0	0	0	0	0	0	0	0
ctg1062_gene.7	0	0	0	0	0	0	0	0	0	0	0	0	0	0	0	0	0	0	0	0	0	0	0	0	0	0	0	0	0	0	0	0	0	0	0	0	0	0	0	0
ctg1062_gene.22	0	0	0	0	0	0	0	0	0	0	0	0	0	0	0	0	0	0	0	0	0	0	0	0	0	0	0	0	0	0	0	0	0	0	0	0	0	0	0	0
ctg1062_gene.17	0	0	0	0	0	0	0	0	0	0	0	0	0	0	0	0	0	0	0	0	0	0	0	0	0	0	0	0	0	0	0	0	0	0	0	0	0	0	0	0
ctg1062_gene.8	0	0	0	0	0	0	0.161984	0	0	0	0	0	0	0	0.160337	0.605955	0.581026	0.1849	0	0	0	0.090502	0	0	0	0.129261	0	0.297503	0.194753	1.07083	0	0	0	0	0	0	0	0	0	0
ctg10631_gene.1	5.02493	4.60915	6.0127	3.87269	5.9725	5.5145	17.4561	15.3877	16.3899	8.79928	7.75686	8.4604	8.75532	8.71315	8.37517	14.7385	20.2757	16.2288	10.6386	13.1118	9.72696	7.42253	8.10582	5.86011	14.1077	12.5744	14.9197	13.3205	11.7697	13.3525	8.84032	9.08365	11.8621	6.58429	11.2133	8.84032	11.0025	9.6621	16.1209	15.9313
ctg10632_gene.2	0	0	0	0	0	0	0	0	0	0	0	0	0	0	0	0	0	0	0	0	0	0	0	0	0	0	0	0	0	0	0	0	0	0	0	0	0	0	0	0
ctg10632_gene.4	0	0	0	0	0	0	0	0	0	0	0	0	0	0	0	0	0	0	0	0	0	0	0	0	0	0	0	0	0	0	0	0	0	0	0	0	0	0	0	0
ctg10632_gene.5	0	0	0	0	0	0	0	0	0	0	0	0	0	0	0	0	0	0	0	0	0	0	0	0	0	0	0	0	0	0	0	0	0	0	0	0	0	0	0	0
ctg10634_gene.1	20.1035	25.1704	19.27	19.202	19.6615	20.3198	20.9241	18.4802	17.7959	18.1203	21.1868	20.5869	32.6753	26.3804	28.0338	12.8391	12.4228	12.9548	16.7457	13.4037	15.1663	16.846	15.7773	17.8715	26.1472	36.0892	36.5677	28.022	28.1815	26.5536	17.9543	20.6453	14.8776	13.6601	18.0746	17.9543	8.34519	13.9728	9.50174	12.8445
ctg10635_gene.2	585.877	572.155	567.226	45.6393	41.6187	39.5135	19.9343	31.719	36.9678	67.2083	55.9053	89.3904	401.124	405.33	402.847	13.0307	15.5768	14.7362	72.5335	66.8961	95.355	62.6778	64.83	63.8674	1.75474	2.64684	2.75913	10.6448	7.05107	11.3255	4.03261	4.83391	4.33574	1.93564	0.408182	4.03261	11.5665	3.83072	2.62259	0.487572
ctg10635_gene.3	12.4793	12.3512	12.9127	9.43722	10.4676	7.84679	13.7224	13.1317	11.7832	14.1992	10.2814	11.1409	18.1564	19.327	18.2938	11.8749	9.89563	11.6102	14.5108	13.0729	12.8634	9.15184	9.67355	9.53947	8.11285	6.64445	6.33298	9.07684	8.36314	7.54235	5.47672	5.34501	6.96632	9.17968	7.73661	5.47672	6.33043	6.42543	8.92413	8.43184
ctg10635_gene.21	0	0	0	0	0	0	0.032651	0	0	0	0	0	0	0	0	0	0	0	0	0	0	0	0	0.074399	0	0	0	0	0	0	0.055871	0.151028	0.151244	0.467625	0	0.055871	0.048495	0	0.138481	0.301439
ctg10635_gene.4	3.07618	1.71304	1.45787	0.954855	0.559504	3.05137	0	0	0.98307	0	0	0	1.87474	5.56457	3.49989	1.03351	2.14567	2.77641	0	0	0	2.66379	4.02107	4.12682	0	0	0	0	0	0	0	0	0	0	0	0	0	0	0	0
ctg10635_gene.11	0	0	0	0	0	0	0	0	0	0	0	0	0	0	0	0	0	0	0	0	0	0	0	0	0	0	0	0	0	0	0	0	0	0	0	0	0	0	0	0
ctg10635_gene.5	13.1046	14.6673	13.9809	10.8731	8.89186	12.5563	2.17801	4.1383	7.75703	1.09614	0.95229	1.54191	16.7706	14.3955	12.4736	6.00021	6.80315	5.40059	1.37142	1.38055	0.525026	11.9651	12.8763	13.1083	6.96178	8.47204	7.97468	12.3482	12.9492	10.0486	5.58861	7.11147	4.84715	6.69558	3.68369	5.58861	13.745	9.23739	9.29959	1.92965
ctg10635_gene.6	12.4311	9.52261	9.9396	10.3384	6.59859	4.33838	1.47476	3.1631	10.0201	0.634821	0.721516	0.703679	11.866	10.3785	15.0202	7.89343	6.761	8.7304	0.64889	2.32874	1.01657	11.8809	14.1148	11.2927	5.11246	9.58304	4.06622	12.2568	13.7502	7.73789	7.43578	6.05318	5.85895	6.56051	3.28382	7.43578	18.6789	9.37633	9.93572	1.2848
ctg10635_gene.23	0	0	0	0	0	0.307555	0	0	0	0	0	0	0	0	0	0	0	0	0	0	0	0	0	0	0	0	0	0	0.091394	0	0	0	0	0	0	0	0	0	0	0
ctg10635_gene.8	0	0	0	0	0	0	0	0	0	0	0	0	0	0	0	0	0	0	0	0	0	0	0	0	0	0	0	0	0	0	0	0	0	0	0	0	0	0	0	0
ctg10636_gene.1	0	0	0	0	0	0	0	0	0	0	0	0	0	0	0	0	0	0	0	0	0	0	0	0	0	0	0	0	0	0	0	0	0	0	0	0	0	0	0	0
ctg10636_gene.3	0	0	0	0	0	0	0	0	0	0	0	0	0	0	0	0	0	0	0	0	0	0.041378	0	0	0	0	0	0	0	0.035054	0	0	0	0	0	0	0	0	0	0.028963
ctg10636_gene.4	0	0	0	0.05584	0	0	0	0.222837	0.191956	0.821295	0	0.382625	0	0.07956	0	0.085369	0.362755	0	0.154147	0.928349	0.265838	0	0	0	0	0	0	0	0	0	0	0	0	0	0	0	0.066849	0	0	0
ctg10636_gene.5	0	0	0	0	0	0	0.510423	0.241284	0.411807	0	0.027215	0.834298	0	0	0	0.795744	0.275306	1.50708	1.04248	0.970299	0.714794	0	0	0	0	0	0	0	0	0	0	0	0	0	0	0	0	0.021703	0	0
ctg10636_gene.6	0	0	0	0	0	0	0.224996	0.290478	0.345764	0.932371	1.01425	0.96802	0	0.107243	0	1.32618	1.53938	1.48731	0.723304	0.914817	0.319903	0	0	0	0	0	0	0	0	0	0.075291	0.085572	0	0	0	0.075291	0	0	0	0
ctg10638_gene.1	0	0	0	0	0	0	0.172578	0	0.552521	1.39359	2.66832	5.43526	0	0	0	0.579692	1.32391	0.547204	5.9514	4.28866	2.46893	0	0	0	0	0	0	0	0	0	0	0	0	0	0	0	0	0	0	0
ctg10638_gene.2	0	0	0	0	0	0	0	0	0	0	0	0	0	0	0	0	0.116605	0.145013	0	0	0	0	0	0	0	0	0	0	0	0	0	0	0	0	0	0	0	0	0	0
ctg10638_gene.3	20.1664	18.407	18.9528	16.1009	17.0413	12.6006	26.7459	23.4153	24.2623	18.078	15.3853	15.9765	17.9711	20.868	18.5143	25.079	31.8339	29.7611	13.7905	16.0758	17.687	17.0897	20.1718	19.4523	22.1951	21.1757	21.2681	24.374	25.37	25.1287	19.1504	20.7202	14.0034	15.4726	19.4369	19.1504	29.0849	22.1669	21.8615	16.801
ctg10638_gene.8	0	0	0	0	0	0	0	0	0	0	0	0	0	0	0	0	0	0	0	0	0	0	0	0	0	0	0	0	0	0	0.073277	0.124924	0.052076	0	0.071613	0.073277	0	0.044307	0	0
ctg10638_gene.4	0	0	0	0	0	0	101.352	98.3926	104.744	3.53383	12.4483	16.4087	0	0	0	125.949	128.592	137.803	2.12973	9.4165	0.664459	0	0	0	0	0	0	0	0	0	0	0	0	0	0	0	0	0	0	0
ctg10639_gene.2	0	0	0	0	0	0	0	0	0	0	0	0	0	0	0	0	0	0	0	0	0	0	0	0	0	0	0	0	0	0	0	0	0	0	0	0	0	0	0	0
ctg10641_gene.1	0	0	0	0.491042	0.595967	0.426492	0	0	0	0	0.263743	0	0	0.081546	0.161048	0	0.072324	0.092353	0	0.051324	0	0.380505	0.162003	0.176615	0	0	0	0	0	0	0	0	0	0	0	0	0	0	0	0
ctg10642_gene.2	17.5708	19.4841	19.9213	104.91	121.28	76.8963	1.19385	2.57451	1.64857	13.9727	15.815	14.4492	26.1753	34.7094	28.3319	2.99164	2.92053	3.27708	35.6062	31.5762	35.0991	87.7012	95.474	94.3005	0	0.416858	0	0	0	0	54.774	49.3281	100.532	73.7106	39.6176	54.774	90.9768	165.341	145.937	50.8847
ctg10642_gene.3	42.3314	55.2564	60.7938	404.678	313.553	177.776	5.30151	5.57406	8.12854	29.9815	30.0097	40.6144	49.7553	45.325	67.963	8.36473	5.49629	9.8033	48.8763	58.3866	48.7314	163.219	228.021	153.505	0	1.40917	1.44865	1.05062	1.75511	3.90763	58.8353	61.0567	115.13	81.2127	42.0546	58.8353	83.0166	165.473	169.398	103.969
ctg10642_gene.5	4.07753	6.31639	4.63536	10.9945	16.23	10.1728	3.16276	1.47114	1.30527	0.286686	0.456504	0.149684	2.83801	2.19151	2.04157	3.13965	3.49476	3.67543	2.05426	1.38647	0.347353	9.88605	11.3209	11.5225	0	0.255771	0	0.27964	0	0.293716	9.05814	9.03534	25.7438	38.6911	51.6804	9.05814	2.75695	4.59725	8.5774	52.1562
ctg10642_gene.7	0	0	0	0	0	0	0.611628	0	0.352471	0	0	0.143374	0	0	0	0	0.270404	0.865714	0	0	0	0	0.309575	0	0	0	0.267168	0	0	0.289497	0.153503	0	0	0.161757	0	0.153503	0	0	0.139562	0.122055
ctg10642_gene.8	12.0856	13.1805	10.5707	42.5337	57.5825	30.5982	5.44857	4.04483	3.89152	1.18226	1.61208	1.55052	6.28388	6.32994	8.06235	2.02555	1.09692	1.82446	0.903166	0.423334	0.956286	19.9961	16.4535	14.255	0	0.306441	0	0.745005	0.527145	1.48306	18.3223	19.6637	54.948	77.4671	118.937	18.3223	4.49286	9.56722	20.946	110.458
ctg10642_gene.17	0	0	0	0	0	0	0	0	0	0	0	0	0	0	0	0	0	0	0	0	0	0	0	0	0	0	0	0	0	0	0	0	0	0	0	0	0	0	0	0
ctg10642_gene.10	9.08673	9.8127	7.39493	28.6855	42.6574	17.866	2.9069	3.00156	1.16122	1.77717	0.080763	0.438361	14.9491	13.3516	11.8248	1.74747	1.95629	2.69013	0.525149	0.90275	0.349875	30.2274	30.1296	23.1935	0	0.426244	0	0.118205	0.190283	0.285424	7.0091	8.86787	23.0473	42.1473	50.592	7.0091	1.68734	2.82521	3.8185	17.4111
ctg10642_gene.19	0	0	0	0	0	0	0	0	0	0	0	0	0	0	0	0	0	0	0	0	0	0	0	0	0	0	0	0	0	0	0	0	0	0	0	0	0	0	0	0
ctg10642_gene.11	188.1	180.071	172.081	308.649	313.485	201.103	84.6393	101.504	111.458	88.3579	137.372	132.334	143.088	134.677	140.978	148.821	152.189	171.394	191.984	176.988	218.795	725.255	672.529	711.538	30.5521	61.0503	46.6135	11.315	11.2917	11.7724	84.6011	85.6558	96.3362	106.761	98.6775	84.6011	187.238	129.455	142.93	43.2923
ctg10642_gene.12	1.10927	1.18998	0.747014	1.78727	1.50842	1.64881	1.75285	3.79738	5.45511	0.590742	0.091407	0.332762	1.5244	0.818027	0.66479	1.60936	1.73246	1.03306	0.062969	0	0.242567	3.64793	5.511	4.69153	3.48676	8.91433	7.32992	1.90349	2.0075	1.41277	45.7302	41.1483	32.085	16.1156	5.79678	45.7302	10.2352	26.4736	8.97706	2.45755
ctg10642_gene.13	62.0515	55.9163	60.5792	181.345	172.085	244.014	48.3709	54.6998	84.7649	28.7071	54.0116	33.1523	55.8908	70.3773	67.5442	105.722	95.9708	122.201	51.1952	45.3112	101.153	326.007	324.242	299.54	290.62	275.578	228.137	60.5887	52.0101	55.9643	312.21	310.089	551.843	715.008	520.197	312.21	976.6	1070.62	973.094	437.2
ctg10644_gene.1	0.850829	0.861043	1.10403	0.960957	0.344111	0.302024	0.848235	0.940387	1.16945	2.14052	1.58052	2.8612	2.40711	3.40333	2.65148	3.04825	3.04957	2.92561	1.3125	2.50282	1.63156	2.20318	1.82899	1.29008	0	0.088617	0.016788	0	0	0	0.2952	0.300372	0.217299	0.111725	0.087978	0.2952	0.224704	0.098053	0.060934	0.154219
ctg10644_gene.2	0	0.094157	0	0.426816	0	0	3.07393	4.2796	4.04383	0.352197	1.32985	1.6951	0	0.143201	0	0.528746	0.278816	0.674849	1.58214	0.863683	1.14082	0.659509	0.263325	0.651695	0	1.61413	0	1.73456	0.5793	1.16456	1.03142	0.965138	1.24275	1.02982	0.466253	1.03142	1.02981	0.665219	0.523545	0.12503
ctg10645_gene.1	0	0	0	0	0	0	0	0	0	0	0	0	0	0	0	0	0	0	0	0	0	0	0	0	0	0	0	0	0	0	0	0	0	0	0	0	0	0	0	0
ctg10645_gene.2	5.08159	5.75115	5.39641	3.4546	4.29675	3.47709	8.75651	8.48532	5.88604	4.98895	4.39165	4.6989	3.48669	3.86343	3.61267	6.40267	6.28152	7.09413	4.28791	4.50717	5.36629	3.46053	3.02642	3.59338	5.90933	7.43825	9.50421	5.70223	5.59598	5.71796	5.57062	6.50825	4.36113	3.8308	3.81334	5.57062	4.00677	4.79045	3.54215	3.65024
ctg10646_gene.1	0.60857	0	0	0	0	0	0	0	0.18253	0	0.744094	0	0.15765	2.8738	0.134812	0.452975	0.469569	0.673679	0.146577	0	0.284027	0	0	0.365808	0	0	0.138355	0	0	0	0	0	0	0.335068	0	0	0.767916	0.139321	0	0
ctg10646_gene.2	0.883348	0.711652	0.692641	0.778637	0	0.349371	6.19919	7.48835	8.94648	0.624328	0.492417	0.681426	5.2289	6.48243	7.43242	13.7153	16.1557	18.8549	10.1978	8.2258	8.55179	11.3567	7.66025	13.2573	1.47028	3.04597	1.62913	0.302435	0	0	3.10213	3.01705	2.50171	1.52124	2.23114	3.10213	1.75803	1.96454	1.00733	1.42753
ctg10646_gene.6	0	0	0	0	0	0	0	0	0	0	0	0	0	0	0	0	0	0	0	0	0	0	0	0	0	0	0	0.269526	0.216808	0	0	0.243907	0	0	0	0	0	0.065059	0	0
ctg10646_gene.3	0	0.376158	0	0.175541	0	0	3.28437	4.55864	8.16459	0.884439	0.273848	0.212615	1.35162	2.21718	1.61258	4.7558	2.54011	3.01207	1.3883	2.05714	0.718438	2.15277	1.19265	2.07614	0	3.08954	2.24308	1.33569	0.342637	0	0.885576	0	1.04297	1.40482	1.27314	0.885576	1.06675	0.691447	0.53142	0.484297
ctg10649_gene.2	4.149	3.79185	5.372	5.60995	6.66871	4.3022	18.1222	16.6183	15.8354	33.4913	50.7893	41.2434	2.71108	2.29767	2.18139	14.1039	12.7722	13.59	16.7891	16.8749	12.0973	3.22093	3.53956	3.48867	11.2428	9.84141	10.0347	8.66539	7.71661	8.56598	3.58782	3.01095	0.801673	1.42286	1.48818	3.58782	0.580824	1.6308	2.26227	0.569555
ctg10649_gene.4	0	0	0	0	0	0	0	0	0	0	0	0	0	0	0	0	0	0	0	0	0	0	0	0	1.71829	2.91785	4.07342	1.65921	2.12511	2.38294	0.918499	0.413449	0.639609	0.711424	1.08068	0.918499	0	0.478209	0.343015	0.218054
ctg10650_gene.1	57.0398	36.7918	54.1112	41.8057	36.46	55.2811	31.6676	29.2005	24.9904	54.7379	24.4868	33.6023	88.9514	93.1944	83.8356	28.7047	41.1234	35.5901	58.7543	55.9048	71.3943	44.4723	40.353	39.235	13.8454	5.76527	12.4972	13.9503	15.3068	16.4154	39.1518	31.2577	49.5539	55.7255	57.9323	39.1518	55.2557	38.845	54.4615	68.0155
ctg10651_gene.1	257.719	220.811	240.45	106.913	108.255	71.3969	37.6341	28.2263	34.1645	50.5626	45.8205	43.3744	193.103	189.329	197.699	23.0971	21.4853	25.2665	35.7311	38.2275	24.3952	95.1951	95.5501	103.01	119.274	98.6518	126.763	94.8635	98.2492	90.5479	259.752	246.22	254.432	250.499	289.171	259.752	217.203	186.56	181.243	330.632
ctg10652_gene.1	0.394425	0	0	0	0.379226	0	2.08754	0.744253	1.06575	0.14697	0.593073	0.344624	0.846292	0.077362	0.361133	0	0.449815	0.529087	0.106997	0.384813	0.132072	0	0.92047	0.166603	0	0	0	0.242948	0	0	0	0	0	0	0	0	0	0	0	0
ctg10652_gene.2	0	0.283334	0.752165	1.29886	1.00104	1.3254	1.82409	1.74456	0.126193	0.671457	0	0.990725	0.796919	0.730851	0.64014	0.651141	0.387245	0.494915	0	1.28857	1.01565	0	0.147411	0.353223	0	0	0	0	0.525827	0.57718	0.329748	0	0.089787	0	0	0.329748	0	0	0	0.401207
ctg10652_gene.4	1.17037	0.749066	0	0.607086	0.528733	0	2.01316	1.18209	1.85078	0.116984	0.52301	0.368749	1.69548	2.23905	2.04492	2.02784	3.8192	2.97919	0.886701	3.53745	2.07831	4.51579	1.74055	4.53837	0.166521	0.311322	0.144435	0.701215	1.33772	0.665161	0	0.187386	0	0.173739	0.164417	0	0	0	0	0.124938
ctg10652_gene.6	0.043913	0	0.283546	0	0	0	0.158398	0.273671	0	0	0	0	0.663458	0.473841	0.409722	0.805099	0.752255	1.20631	1.02654	0.085289	0.145893	0.124119	0.400954	0.743821	0	0	0	0.011367	0	0.500912	0	0	0	0	0	0	0	0	0	0
ctg10652_gene.12	0.384665	0	0	0.373521	0.027731	0	0.630558	1.81639	0.366394	0.316804	0.170248	0	1.55111	1.01782	0.436884	0.147592	1.21844	0.214531	0.928864	0.981082	0.530183	0.075075	0.63759	0.799128	0	0	0	0.253732	0.514853	0	0	0	0	0	0	0	0.111648	0	0	0
ctg10652_gene.13	0	0	0	0	0	0	0	0	0	0	0	0	0	0	0	0	0	0	0	0	0	0	0	0	0	0	0	0	0	0	0	0	0	0	0	0	0	0	0	0
ctg10652_gene.9	0	0	0	0	0	0	0	0	0	0	0	0	0	0	0	0	0	0	0	0	0	0	0	0	0	0	0	0	0	0	0	0	0	0	0	0	0	0	0	0
ctg10652_gene.10	0	0	0	0	0	0	0	0	0	0	0	0	0	0	0	0	0	0	0	0	0	0	0	0	0	0	0	0	0	0	0	0	0	0	0	0	0	0	0	0
ctg10656_gene.1	0	0.09925	0	0	0	0	0	0	0	0	0	0	0	0.109685	0	0	0.050586	0.065523	0	0	0	0	0.058108	0.065412	0	0	0	0	0	0	0	0	0	0	0	0	0	0	0	0
ctg10657_gene.2	0	0	0	0	0	0	0	0	0	0	0	0	0	0	0	0	0	0	0	0	0	0	0	0	0	0	0	0	0	0	0	0	0	0	0	0	0	0	0	0
ctg10658_gene.3	0	0	0	0	0	0	0	0	0	0	0	0	0	0	0	0	0	0	0	0	0	0	0	0	0	0	0	0	0	0	0	0	0	0	0	0	0	0	0	0
ctg10658_gene.2	0	0	0	0	0	0	0	0	0	0	0	0	0	0	0	0	0	0	0	0	0	0	0	0	0	0	0	0	0	0	0	0	0	0	0	0	0	0	0	0
ctg1065_gene.1	237.935	224.206	212.465	450.218	451.589	524.398	862.738	633.251	402.304	426.277	561.385	502.168	345.763	343.885	367.702	1535.35	1580.81	1564.98	245.473	191.159	162.727	935.653	943.192	891.962	278.996	1087.69	549.555	3642.23	4000.36	3374.22	873.493	835.35	821.164	646.184	1051.27	873.493	422.295	513.061	337.865	625.413
ctg10660_gene.1	0	0	0.666974	0	0	0	7.43405	14.3271	15.2612	6.11749	13.0327	8.75117	0	0	0	69.9697	74.8451	67.3681	10.2046	15.2091	2.46268	0	0	0	0	0	0	0	0	0	0	0	0	0	0	0	0	0	0	0
ctg10663_gene.1	5.72147	4.15138	5.11204	5.01481	3.39268	2.83353	5.92834	7.00105	7.36642	12.2338	11.6721	12.563	7.86923	7.73477	6.80841	8.56278	9.06624	8.08034	12.4218	12.2242	10.0089	5.98155	7.2034	4.90524	8.18907	6.01826	8.09421	14.0153	15.5275	15.56	7.32161	5.32714	8.12644	4.64063	5.39416	7.32161	5.51704	6.50386	3.87872	4.11727
ctg10663_gene.4	0	0	0	0	0	0	0	0	0	0	0	0	0	0	0	0	0	0	0	0	0	0	0	0	0	0	0	0	0	0	0	0	0	0	0	0	0	0	0	0
ctg10663_gene.2	2.89942	3.25112	4.18407	2.36573	2.49145	2.6391	4.6137	5.14145	4.95219	7.94679	8.03446	9.46085	5.03925	5.29823	4.87553	5.78326	5.58197	6.39878	9.64261	8.18691	7.23329	3.50699	3.37117	3.80193	3.02845	3.3113	4.01143	8.82851	9.58701	8.04293	3.79487	3.05181	3.21894	3.23828	2.58798	3.79487	2.44059	3.29472	4.00484	1.57638
ctg10663_gene.3	14.3964	14.8222	19.3101	17.1604	12.6794	13.2236	24.8639	23.8812	26.0237	42.8105	42.5855	43.3641	28.4487	23.0416	29.2676	30.7277	28.0016	26.6721	44.2829	44.5947	35.3513	20.1168	17.9525	16.2397	13.8491	19.0636	21.9803	41.5905	39.7031	40.3944	15.4262	17.4004	13.8483	16.8642	13.9136	15.4262	9.50332	15.4106	14.6695	9.83699
ctg10666_gene.2	0	0	0	0	0	0	0	0	0	0	0	0	0	0	0	0	0	0	0	0	0	0	0	0	0	0	0	0	0	0	0	0	0	0	0	0	0	0	0	0
ctg10667_gene.1	0	0	0	0	0	0	0	0	0	0	0	0	0	0	0	0	0	0	0	0	0	0	0	0	0	0	0	0	0	0	0	0	0	0	0	0	0	0	0	0
ctg10667_gene.2	0	0	0	0	0	0	0	0	0	0	0	0	0	0	0	0	0	0	0	0	0	0	0	0	0	0	0	0	0	0	0	0	0	0	0	0	0.046874	0	0	0
ctg10667_gene.3	43.8401	39.4924	44.0456	29.2361	17.9395	41.6645	101.821	108.436	104.084	30.1908	40.5034	36.384	31.6817	34.2507	35.6812	42.3079	42.246	50.8276	22.1486	32.516	27.0739	37.9032	42.2449	37.0635	38.9326	17.2331	21.6128	29.6864	28.4899	27.5974	3.09633	2.37769	2.32869	3.20345	3.84265	3.09633	5.35013	4.21079	3.74698	3.74824
ctg10667_gene.4	0	0	0	0	0	0	0	0	0	0	0	0	0	0	0	0	0	0	0	0	0	0	0	0	0	0	0	0	0	0	0	0	0	0	0	0	0	0	0	0
ctg10667_gene.6	0	0	0	0	0	0	0	0	0	0	0	0	0	0	0	0	0	0	0	0	0	0	0	0	0	0	0	0	0	0	0	0	0	0	0	0	0	0	0	0
ctg10667_gene.11	3.29162	2.73334	3.57671	0.872926	1.36028	0.557663	1.23728	1.317	0.805266	1.0094	0.628387	0.962371	2.23989	1.83516	1.07554	1.53633	0.673239	1.04854	1.23058	0.644484	1.52977	0.123271	0.368595	0	1.31803	0.552783	0.287238	1.03887	0.879352	0.711222	0.217151	0.123401	0.13363	0.345529	0.586128	0.217151	0	0	0	0.35228
ctg10667_gene.7	0	0	0	0	0	0	0	0	0	0	0	0	0	0	0	0	0	0	0	0	0	0	0	0	0	0	0	0	0	0	0	0	0	0	0	0	0	0	0	0
ctg10667_gene.8	8.20244	8.22593	7.94195	5.0997	5.8109	7.29477	9.77217	8.95269	7.98845	3.13395	2.58381	3.01149	6.06203	5.69673	7.02593	7.12276	7.0325	6.24662	3.18166	2.50043	2.83482	3.17411	3.18497	2.8171	58.8662	55.7547	45.1855	17.5662	15.1381	18.4828	46.781	48.7105	41.46	22.5471	39.0039	46.781	74.3537	39.9926	30.5144	10.7953
ctg10667_gene.9	23.0934	23.9235	21.3815	20.6442	22.0441	19.1617	11.034	11.5426	14.5323	9.22471	10.8856	14.4524	13.4282	13.8428	13.6315	16.1032	11.1979	12.0581	11.6666	13.6744	9.12939	13.7308	11.9273	11.2598	23.496	14.448	18.8035	20.2988	23.0594	18.1117	24.6133	24.3394	19.7725	18.2461	21.6932	24.6133	26.5185	13.9011	8.62755	10.6621
ctg10669_gene.1	1.37822	1.80277	1.48813	2.48119	1.04143	1.3795	0	0	0.216331	0.251394	0	0.165232	3.72714	4.36717	2.68153	2.31328	2.71403	1.53474	0.168034	0	0	12.0451	11.5022	10.7745	0	0	0	0	0	0	0	0	0	0	0	0	0	0	0	0
ctg1066_gene.1	1.35116	0.924188	1.90222	0.897447	0.727292	0.813308	2.25371	3.04903	2.85263	3.69096	2.86429	3.03702	1.46968	1.13882	0.978919	2.29843	2.70915	2.07759	3.31603	3.63464	2.33245	1.04049	1.4253	0.800835	3.82146	2.03303	0.925274	1.3282	1.92145	1.9545	1.75463	1.69258	1.91794	2.15949	1.08963	1.75463	2.30464	1.52674	1.83146	1.492
ctg1066_gene.2	5.69474	4.34894	4.42737	4.21252	5.04445	2.97393	9.21392	10.4688	8.08211	14.6214	12.2111	11.7462	2.91175	3.19476	5.01521	7.28431	11.1565	10.2534	15.4351	17.3867	10.753	3.16424	2.56825	3.75129	5.33428	2.94925	2.83848	4.11523	5.82342	5.13668	4.78406	6.70693	4.88829	4.17573	4.40247	4.78406	5.06406	4.3625	5.39476	4.71151
ctg1066_gene.3	0	0	0	0	0	0	0	0	0	0	0	0	0	0	0	0	0	0	0	0	0	0	0	0	0	0	0	0	0	0	0	0	0	0	0	0	0	0	0	0
ctg1066_gene.14	0	0	0	0	0	0	0	0	0	0	0	0	0	0	0	0	0	0	0	0	0	0	0	0	0	0	0	0	0	0	0	0	0	0	0	0	0	0	0	0
ctg1066_gene.7	0	0	0	0	0	0	0	0	0	0	0	0	0	0	0	0	0	0	0	0	0	0	0	0	0	0	0.508057	0	0	0	0.080761	0	0	0	0	0.080761	0	0	0	0
ctg10672_gene.2	0	0	0	0	0	0	0	0	0	0	0	0	0	0	0	0	0	0	0	0	0	0	0	0	0	0	0	0	0	0	0	0	0	0	0	0	0	0	0	0
ctg10672_gene.3	0	0	0	0	0	0	0	0	0	0	0	0	0	0	0	0	0	0	0	0	0	0	0	0	0	0	0	0	0	0	0	0	0	0	0	0	0	0	0	0
ctg10672_gene.5	0	0	0	0	0	0	0	0	0	0	0	0	0	0	0	0	0	0	0	0	0	0	0	0	0	0	0	6.16852	4.68368	6.45698	0	0	0	0	0	0	0	0	0	0
ctg10672_gene.6	0	0	0	0	0	0	0.290447	0.157212	0.191656	0	0	0	0	0	0	0	0	0	0	0	0	0	0	0	0	0	0	0	0	0	0	0	0	0	0	0	0	0	0	0
ctg10677_gene.1	46.4641	41.7929	44.8357	22.7395	24.6852	24.4932	27.4518	26.3844	26.6903	32.3543	25.7652	26.3637	40.7025	40.3868	36.9602	24.9782	26.2253	26.0401	29.1915	33.1894	28.5571	26.3099	27.667	29.1754	44.0688	46.1145	51.181	39.5954	39.9739	41.1444	61.0635	67.4756	63.8887	63.9571	69.561	61.0635	51.4267	59.945	60.4845	70.6713
ctg10679_gene.1	64.869	51.6165	49.342	66.7014	69.2568	70.8959	154.236	154.594	234.787	74.4234	35.133	34.9797	8.18585	7.60534	7.38926	116.997	177.089	104.157	220.688	169.501	170.142	176.807	171.289	171.612	8.9024	18.0699	13.3444	22.9658	52.6057	38.4895	49.8044	51.8575	37.2074	48.4818	83.1757	49.8044	217.474	94.8574	127.561	119.634
ctg10679_gene.2	81.9969	73.6899	81.5731	118.431	136.705	145.484	214.54	166.868	247.84	54.6609	29.0902	29.4894	28.0173	31.6991	34.0994	51.226	59.7804	42.5347	112.707	82.1832	86.3745	199.925	197.995	197.578	52.1973	41.3464	56.5162	126.171	190.538	127.92	68.6968	67.6084	70.5527	95.0795	131.923	68.6968	62.2926	44.2961	74.6352	97.7062
ctg10679_gene.3	1.2814	2.00718	3.03173	3.95288	5.04465	3.14988	8.77142	5.22544	6.58053	6.52796	4.84048	3.81935	2.81464	2.78602	3.28361	6.39093	6.63601	3.83885	5.18295	6.52908	5.465	9.29859	7.92838	8.05678	15.6622	7.08067	7.09942	7.43001	11.4114	10.205	9.45701	7.77564	7.22334	11.2363	11.2588	9.45701	4.30321	5.20552	4.96971	6.91476
ctg10679_gene.4	115.994	111.078	98.5434	9.13722	6.76106	5.44343	0.509477	1.17296	5.65864	5.16438	0.847391	0.841107	9.49656	10.2613	8.57095	2.68837	6.1519	1.25918	21.7414	12.489	9.80723	42.216	38.8726	39.3125	0.44165	0.095072	0	0.186008	0.79498	0.284077	0	0.152707	0.21504	0.099347	0.549792	0	0.081451	0	0.141428	0.2491
ctg1067_gene.1	47.5165	38.2426	48.4899	66.8259	57.3713	54.3215	437.119	346.036	235.361	362.654	208.897	331.761	76.2973	78.1516	70.7558	376.88	474.346	349.494	324.747	389.863	288.106	79.7858	94.2719	85.5483	127.641	111.574	131.752	121.725	101.578	98.46	72.7228	74.7437	29.4233	25.9016	43.8284	72.7228	62.2834	24.7159	23.2858	16.1019
ctg1067_gene.3	0	0	0	0	0	0	0	0	0	0	0	0	0	0	0	0	0	0	0	0	0	0	0	0	0	0	0	0	0	0	0	0	0	0	0	0	0	0	0	0.027662
ctg1067_gene.33	0	0	0	0	0	0	0	0	0	0	0	0	0	0	0	0	0	0	0	0	0	0	0	0	0	0	0	0	0	0	0	0	0	0	0	0	0	0	0	0
ctg1067_gene.17	0	0	0	0	0	0.259882	0	0	0	0	0.070761	0.139678	0.067911	0.014412	0.289002	0.104596	0	0	0.135116	0	0	0.081564	0	0	0	0	0	0.113504	0.051715	0.546796	0.907172	0.611851	0.677194	0.870498	0.428216	0.907172	0.5195	0.215758	0.266489	0.640524
ctg1067_gene.6	0	0	0	0	0	0	0	0	0	0	0	0	0	0	0	0	0	0	0	0	0	0	0	0	0	0	0	0	0	0	0	0	0	0	0	0	0	0	0	0
ctg1067_gene.7	0	0	0	0	0	0	0	0	0	0	0	0	0	0	0	0	0	0	0	0	0	0	0	0	0	0	0	0	0	0	0	0	0	0	0	0	0	0	0	0
ctg1067_gene.8	0	0	0	0	0	0	0	0	0	0	0	0	0	0	0	0	0	0	0	0	0	0	0	0	0	0	0	0	0	0	0	0	0	0	0	0	0	0	0	0
ctg1067_gene.9	0	0.513276	0.394052	0.805295	1.16428	1.8784	3.4668	3.18359	1.96449	1.18241	0.492108	0.142015	1.57382	1.39966	1.3928	1.38629	2.64452	0.380081	0.519342	0.945748	0.856723	3.31882	2.073	2.4708	0	0.241859	0	1.43164	0	1.72077	0	0	0	0.157019	0.399225	0	0	0	0.405068	0
ctg1067_gene.10	0.733755	2.07807	1.66623	1.64172	1.12468	1.56176	3.50436	2.01456	2.18264	2.69692	3.05234	3.93886	2.95218	2.24501	2.3108	2.33387	2.2729	3.11186	3.64557	2.22506	2.72942	1.67892	1.87795	2.09728	0	2.38443	1.88695	1.28319	1.84913	2.2831	1.28566	1.36639	1.08627	2.08929	1.65929	1.28566	0.311662	0.715664	1.39437	1.21618
ctg1067_gene.35	0	0	0	0	0	0.047364	0	0	0	0	0	0	0	0	0	0	0	0	0	0	0	0	0	0	0	0	0	0	0	0	0	0	0	0	0	0	0	0	0	0
ctg1067_gene.36	0	0	0	0	0	0	0	0	0	0.102583	0	0	0	0	0	0	0	0	0	0	0	0	0	0	0	0	0	0	0	0.213495	0	0.138437	0	0	0	0	0	0	0	0.160282
ctg1067_gene.15	0	0	0	0	0	0	0.329548	0.332001	0.384293	0	0	0	0	0	0.039825	1.06353	1.14388	0.830167	0	0	0	0	0.264049	0	1.04052	1.5346	1.36379	7.41941	7.87015	8.10012	3.4888	3.01426	1.974	1.04383	0.339073	3.4888	1.94582	3.63593	1.17195	0.173044
ctg1067_gene.16	0	0	0	0	0	0	0	0	0	0	0	0	0	0	0	0	0	0	0	0	0	0	0	0	0	0	0	0	0	0	0	0	0	0	0	0	0	0	0	0
ctg10680_gene.1	39.1818	38.8998	38.5729	35.4295	35.8039	29.8002	39.938	40.3962	40.1218	12.1657	17.5262	17.8667	71.6743	71.2302	74.9814	53.1379	57.4506	57.5536	11.2775	17.6343	10.3706	57.5702	50.9929	49.7221	3.60758	6.46285	5.04432	6.77565	5.14276	4.3967	1.00116	2.3061	0.942594	1.31721	0.71037	1.00116	1.22532	2.35559	1.32589	0.599302
ctg10680_gene.2	2.17391	2.49079	2.36678	2.95274	1.67273	2.55879	8.8001	7.17711	6.35747	4.41608	4.28135	5.79572	3.99345	2.90942	3.33734	7.65042	6.08455	5.98724	5.15265	4.06519	4.28983	5.979	5.7339	6.35306	3.21897	3.09626	4.10116	6.38615	7.28229	6.77446	3.63005	3.48771	3.05702	3.04751	3.31921	3.63005	2.23579	3.66896	2.96544	1.80909
ctg10680_gene.4	0	0	0	0	0	0	0	0	0	0	0	0	0	0	0	0	0	0	0	0	0.021881	0	0	0	0	0	0	0	0	0	0	0	0	0	0	0	0	0	0	0
ctg10680_gene.3	0	0	0	0.216489	0	0	0	0	0	0	0	0	0	0	0	0	0	0	0	0	0	0	0	0	0	0	0	0	0	0	0	0	0	0	0	0	0	0	0	0
ctg10681_gene.1	1.73013	1.57956	1.36862	0.934958	0.716844	0.989359	1.29818	0.749178	0.609472	0.675223	0.620332	0.477358	0.784247	1.33411	1.1855	0.95775	0.922148	0.902859	0.637637	0.62017	0.689124	0.840889	0.624494	1.10302	2.24938	3.09673	3.51928	1.40661	1.78117	1.50066	2.3097	1.93912	2.98115	4.46631	4.69316	2.3097	1.3997	2.26981	5.51423	6.47787
ctg10681_gene.2	7.98128	8.54707	8.05872	2.81346	3.68737	3.38881	3.46429	3.99544	2.58059	4.39534	3.20636	3.82696	7.444	6.88256	7.69719	4.24679	4.8306	4.62701	3.7885	3.9849	2.96378	3.28429	3.41907	2.7837	5.08728	10.7793	9.52841	4.04578	3.80304	4.43443	4.87082	5.71868	5.33284	6.90061	8.61237	4.87082	3.35375	3.62536	5.98171	6.98848
ctg10681_gene.3	0	0	0	0	0	0	0	0	0	0	0	0	0	0	0	0	0	0	0	0	0	0	0	0	0	0	0	0	0	0	0	0	0	0	0	0	0	0	0	0
ctg10682_gene.2	6.43028	5.4029	6.02169	3.85139	4.01724	4.30199	16.7658	17.275	15.6328	11.4759	6.77637	8.70644	8.40404	5.33774	6.34192	6.18249	6.45968	5.34218	17.2706	15.6485	13.6889	4.30087	7.07565	6.09596	13.4379	7.11519	9.14189	9.72815	7.35737	7.22071	4.87191	5.01746	3.93349	5.02623	8.56745	4.87191	1.57929	2.18817	3.705	6.4157
ctg10682_gene.3	0	0	0	0	0	0	0	0	0	0	0	0	0	0	0	0	0	0	0	0	0	0	0	0	0	0	0	0	0	0	0	0	0	0	0	0	0	0	0	0
ctg10682_gene.4	1.74069	1.79304	1.98527	1.47632	1.41773	1.82797	6.12695	6.00133	4.96613	3.14694	3.14793	3.53462	2.02041	1.77577	2.29877	3.61257	3.2978	4.01832	3.3311	2.77788	2.7002	1.30683	2.10667	1.80153	3.67932	6.56035	6.66439	5.01189	4.45384	5.68538	4.88968	6.14182	4.36992	4.94975	6.75991	4.88968	2.17254	3.43125	3.44281	5.03102
ctg10682_gene.6	0	0	0	0	0	0	0	0	0	0	0	0	0	0	0	0	0	0	0	0	0	0	0	0	0	0.026049	0.07283	0	0.003033	0	0	0.091256	0.016	0.051035	0	0	0	0	0.007555	0.059466
ctg10682_gene.7	0	0	0	0	0	0	0	0	0	0	0	0	0	0	0	0	0	0	0	0	0	0	0	0	0	0	0	0	0	0	0	0	0	0	0	0	0	0	0	0
ctg10682_gene.8	0	0	0	0	0	0	0	0	0	0	0	0	0	0	0	0	0	0	0	0	0	0	0	0	0	0	0	0.149561	0	0	0.436881	0	0	0	0.162	0.436881	0	0	0	0
ctg10685_gene.3	0	0	0	0	0	0	0	0	0	0	0	0	0	0	0	0	0	0	0	0	0	0	0	0	0	0	0	0	0	0	0	0	0	0	0	0	0	0	0	0
ctg10686_gene.1	18.441	16.4558	17.5364	17.1226	14.2611	18.1003	35.9248	37.4533	34.6975	34.8826	29.0864	34.609	28.7169	27.6956	28.0319	35.6297	35.5419	34.3386	37.656	38.4605	33.7305	25.011	25.1753	19.4606	63.8139	67.1542	60.6721	81.4495	81.6075	86.5674	65.9829	68.4361	59.373	50.4635	60.1075	65.9829	64.4962	56.2707	50.0049	57.2591
ctg10686_gene.2	0.277798	0.046778	0	0.46406	0.057822	0.18169	0.211627	0.04633	0	0.059732	0.413846	0.601571	0.142653	0.102504	0.035176	0.214057	0.080473	0	0.131621	0.04988	0.16479	0.042244	0	0	0	0	0.038948	0	0.109523	0.099866	0.805295	0.808101	0.166757	0.8465	0.660165	0.805295	0.062821	0.22809	0.401268	0.444196
ctg10687_gene.1	0	0	0	0	0	0	0	0	0	0	0	0	0	0	0	0	0	0	0	0	0	0	0	0	0	0	0	0	0	0	0	0	0	0	0	0	0	0	0	0
ctg10689_gene.1	14.4146	15.3963	14.6228	28.131	30.8622	26.6248	0.835943	0.440312	1.0787	2.52045	3.93912	5.1298	8.2772	10.9846	11.3435	0.981212	0.947931	1.37191	0.535692	0.853703	0.947782	23.2618	23.0383	20.8273	78.6678	175.749	244.307	374.585	320.847	417.925	24.2785	25.3404	11.842	10.1372	5.76778	24.2785	73.7935	36.1069	16.1425	0.327634
ctg1068_gene.1	0	0	0	0	0	0	0	0	0	0	0	0	0	0	0	0.584239	1.24689	1.50702	0	0	0	0	0	0	0	0	0	0	0	0	0	0	0	0	0	0	0	0	0	0
ctg1068_gene.2	0	0	0	0	0	0	0	0	0	0	0	0	0	0	0	0	0	0	0	0	0	0	0	0	0	0	0	0	0	0	0	0	0	0	0	0	0	0	0	0
ctg1068_gene.6	0	0	0	0	0	0	0	0	0	0	0	0	0	0	0	0	0	0	0	0	0	0	0	0	0	0	0	0	0	0	0	0	0	0	0	0	0	0	0	0
ctg1068_gene.3	0	0	0	0	0	0	0	0	0	0	0	0	0	0	0	0	0	0	0	0	0	0	0	0	0	0	0	0	0	0	0	0	0	0	0	0	0	0	0	0
ctg10690_gene.1	0	0	0	0	0	0	0	0	0	0	0	0	0	0	0	0	0	0	0	0	0	0	0	0	0	0	0	0	0	0	0	0	0	0	0	0	0	0	0	0
ctg10690_gene.2	0	0	0	0	0	0	0	0	0	0	0	0	0	0	0	0	0	0	0	0	0	0	0	0	0	0	0	0	0	0	0	0	0	0	0	0	0	0	0	0
ctg10690_gene.3	0	0	0	0	0	0	0	0	0	0	0	0	0	0	0	0.135372	0	0	0	0	0	0	0	0	0	0	0	0	0	0	0	0	0	0	0	0	0	0	0	0
ctg10691_gene.2	0	0	0	0	0	0	0	0	0	0	0	0	0	0	0	0	0	0	0	0	0.039472	0	0	0	0	0	0	0	0	0	0	0	0	0	0.158699	0	0	0	0	0
ctg10691_gene.4	0	0	0	0	0	0	0	0	0	0	0	0	0	0	0	0	0	0	0	0	0	0	0	0	0	0	0	0	0	0	0	0	0	0	0.141491	0	0	0	0	0
ctg10691_gene.6	13.8176	11.8776	11.0998	11.6315	11.9652	15.081	27.469	26.9199	23.408	32.4007	22.7932	20.2469	12.6615	13.5827	14.2096	21.4857	24.7197	20.8397	24.1959	28.9605	22.3848	10.7563	11.0261	12.4635	9.46868	8.96576	8.08444	16.865	17.9596	19.8297	8.50113	9.29157	10.2889	9.41	6.45075	8.50113	10.8771	8.66341	6.61138	5.02199
ctg10691_gene.7	0	0	0	0	0	0	0	0	0	0	0	0	0	0	0	0	0	0	0.310228	0	0	0	0	0	0	0	0	0	0	0	0	0.069366	0	0	0	0	0	0	0	0
ctg10692_gene.4	0.174869	0.57245	0.276025	0.217486	0.071857	0	0.362834	0.343034	0.255949	0.110817	0.05882	0.174159	0.461012	0.645001	0.170164	0.25671	0.10694	0.269646	0.332451	0.112987	0.258986	0.335381	0.924177	0.533037	1.23453	0.324943	0.205667	0.469147	0.650447	0.502385	0.41582	0.816893	0.40336	0.664115	0.32477	0.41582	0.961077	0.976089	0.851732	1.20983
ctg10692_gene.7	0	0	0	0	0	0	0	0	0	0	0	0	0	0	0	0	0	0	0	0	0	0	0	0	0	0	0	0	0	0	0	0	0	0	0	0	0	0	0	0
ctg10692_gene.2	3.29646	2.99805	2.522	1.33291	0.718032	0.422376	4.10858	1.70809	1.82544	3.18982	0.495355	1.32133	1.65757	2.51124	1.34071	1.70298	1.35929	1.86268	0.969079	0.260902	1.31935	0.14815	0.336617	0.51896	2.54252	3.6516	1.26783	1.48484	1.73124	2.01083	0.855425	1.31811	0.682904	0.851385	0.609839	0.855425	3.37424	2.60002	0.372188	0.741754
ctg10693_gene.9	0	0	0	0	0	0	0	0	0	0	0	0	0	0	0	0	0	0	0	0	0	0	0	0	0	0	0	0	0	0	0	0	0.047056	0	0.082321	0	0	0	0.086883	0
ctg10693_gene.10	0	0	0	0	0	0	0	0	0	0	0	0	0	0	0	0	0	0	0	0	0	0	0	0	0	0	0	0	0	0	0	0	0	0.237517	0	0	0	0	0	0
ctg10693_gene.11	0	0	0	0	0	0	0	0	0	0	0	0	0	0	0	0	0	0	0	0	0	0	0	0	0	0	0	0	0	0	0	0.204422	0.363183	0	0	0	0	0	0	0.225239
ctg10693_gene.12	0	0	0	0	0	0	0	0	0	0	0	0	0	0	0	0	0	0	0	0	0	0	0	0	0	0	0	0	0	0	0	0	0	0	0	0	0	0	0	0
ctg10693_gene.3	11.0692	7.24792	7.05409	10.1401	12.5015	4.57171	11.8969	10.1968	12.0356	11.387	10.8695	13.3549	12.1963	15.7001	13.788	11.3713	15.2474	12.5812	10.6435	10.1952	6.93798	10.9037	9.03991	12.6217	23.4279	21.3577	16.7881	26.0482	23.9469	29.5194	25.9902	26.2092	18.4815	18.4286	17.7441	25.9902	21.0076	20.7792	12.8359	20.3691
ctg10693_gene.4	0	0	0	0	0	0	0	0	0	0	0	0	0	0	0	0	0	0	0	0	0	0	0	0	0	0	0	0	0	0	0	0	0	0	0	0	0	0	0	0
ctg10694_gene.1	163.724	158.131	159.993	160.993	160.291	214.826	209.217	212.616	217.375	166.656	119.877	136.28	178.424	179.744	168.662	159.662	169.438	158.511	140.624	159.65	144.032	123.932	148.708	162.599	265.014	127.145	145.774	146.508	138.86	128.421	85.966	88.3766	78.5439	80.8096	80.3121	85.966	83.2251	80.199	72.568	79.7214
ctg10696_gene.3	0	0	0	0	0	0	0	0	0	0	0	0	0	0	0	0	0	0	0	0	0	0	0	0	0	0	0	0	0	0	0	0	0	0	0	0	0	0	0	0
ctg10696_gene.1	0	0	0	0	0	0	0	0	0	0	0	0	0	0	0	0	0	0	0	0	0	0	0	0	0	0	0	0	0	0	0	0	0	0	0	0	0	0	0	0
ctg10696_gene.6	0	0	0	0	0	0	0	0	0	0	0	0	0	0	0	0	0	0	0	0	0	0	0	0	0	0	0	0	0	0	0	0	0	0	0	0	0	0	0	0
ctg10699_gene.3	6.16266	6.02544	6.50134	2.35393	1.98944	2.01221	4.27217	4.10462	3.30543	2.90685	2.10718	2.72374	4.07933	5.68076	3.62596	1.66432	3.03701	2.56402	3.02047	2.75272	2.72637	2.94092	2.54198	2.64181	8.7235	3.91526	4.85951	2.85276	2.04586	3.05822	2.50033	2.7628	2.28674	2.05246	3.49486	2.50033	2.48109	0.953803	1.79987	2.75509
ctg10699_gene.19	0	0	0	0	0	0	0	0	0	0	0	0	0	0	0	0	0	0	0	0	0	0	0	0	0	0	0	0	0	0	0	0	0	0	0	0	0	0	0	0
ctg10699_gene.7	0	0	0	0	0	0	0	0	0	0	0	0	0	0	0	0	0	0	0	0	0	0	0	0	0	0	0	0	0	0	0	0	0	0	0	0	0	0	0	0
ctg1069_gene.1	10.3306	9.95546	7.50037	8.31187	10.3146	11.158	4.83496	2.86483	4.47849	3.51223	4.74992	7.42546	20.5588	16.3347	16.5211	7.47402	6.2465	10.0019	7.54676	7.6805	7.25847	15.3541	11.6064	12.5956	17.9166	25.8042	18.8327	15.9643	15.5047	16.2699	17.9742	17.7316	17.5315	21.2342	22.0849	17.9742	7.02681	14.7897	17.7828	15.8725
ctg1069_gene.2	0	0	0	0	0	0	0	0	0.034875	0	0	0	0	0	0	0	0	0	0	0	0	0	0	0	0	0	0	0.391418	0	0	0	0	0	0	0	0	0	0	0	0
ctg1069_gene.3	11.1551	12.3678	14.4906	12.3083	11.5727	10.9326	6.65862	8.28646	7.41433	6.98827	6.62228	9.90982	21.3345	22.2543	23.3638	10.4332	10.8423	10.4482	8.39977	6.38293	8.43192	17.8156	17.8898	17.8761	38.2913	34.6577	36.3171	24.9525	22.6719	24.1268	29.3905	30.6829	30.5151	30.3243	33.1034	29.3905	19.8202	25.0527	27.382	24.0592
ctg1069_gene.4	0	0	0	0	0	0	0	0	0	0	0	0	0	0	0	0	0	0	0	0	0	0	0	0	0	0	0	0	0	0	0	2.79534	0	0	0	0	0	0	0	0
ctg1069_gene.5	8.9694	10.2739	11.6933	9.16327	12.0067	9.13143	3.26427	4.35511	4.64338	5.81888	4.81963	6.06981	17.6913	16.0851	16.8259	9.86376	7.87656	8.45619	7.22276	5.32243	5.57157	12.628	12.9215	13.5551	16.0972	27.9624	28.1361	18.8668	18.3969	21.7524	19.966	25.8948	21.2841	19.894	21.1548	19.966	21.6014	18.1909	21.2959	18.6178
ctg1069_gene.6	0	0	0	0	0	0	0	0	0	0	0	0	0	0	0	0	0	0	0	0	0	0	0	0	0	0	0	0	0	0	0	0	0	0	0	0	0	0	0	0
ctg1069_gene.8	13.6284	14.8762	12.3875	13.8318	12.131	7.54693	9.84831	7.34309	9.01672	6.92002	8.23837	7.50717	22.7015	25.9713	21.1577	12.3204	13.1906	13.66	8.86853	9.07312	9.85764	23.8415	17.5706	20.3038	54.1306	48.8505	41.5429	33.6298	31.446	29.1049	42.7561	42.1983	47.1479	37.775	42.7357	42.7561	56.9016	43.1219	31.8292	30.9208
ctg1069_gene.9	21.5523	22.6708	19.7623	39.7901	37.3262	31.9297	14.3946	15.8807	20.8234	42.7927	38.3472	43.4821	57.917	56.7426	64.5961	31.8873	36.5041	26.5125	60.284	77.9117	58.8962	37.1166	39.8522	38.9685	49.7605	25.3812	17.8792	29.4281	23.7427	20.7751	50.1993	51.5652	32.9033	21.3966	31.283	50.1993	81.9028	47.0895	46.6899	23.2262
ctg1069_gene.10	0	0	0	0	0	0	0	0	0	0	0	0	0	0	0	0	0	0	0	0	0	0	0	0	0	0	0	0	0	0	0	0	0	0	0	0	0	0	0	0
ctg1069_gene.13	0	0	0	0	0	0	0	0	0	0	0	0	0	0	0	0	0	0	0	0	0	0	0	0	0	0	0	0	0	0	0	0	0	0	0	0	0	0	0	0
ctg106_gene.2	5.54725	5.98935	5.00902	5.77498	5.66198	6.7869	7.42719	6.19164	5.22779	1.92992	2.18108	2.19499	11.0841	8.78531	10.3687	4.31557	3.37923	4.16356	4.02027	2.80178	2.99073	7.41723	8.23418	7.17902	5.66708	12.217	8.15228	9.6366	10.3004	11.9429	11.001	11.0032	9.13317	11.8237	15.4029	11.001	7.86387	7.63338	7.77104	13.7998
ctg106_gene.5	0	0	0	0	0	0	0	0	0	0	0	0	0	0	0	0	0	0	0	0	0	0	0	0	0	0	0	0	0	0	0	0	0	0	0	0	0	0	0	0
ctg106_gene.8	0.191109	0.130781	0.148002	9.88403	9.36159	14.7645	0	0	0.042136	1.02206	0.957641	0.882195	0.070373	0.256061	0.288497	0.54365	0.492461	0.408672	0	0.15259	0	10.141	11.7507	11.3562	0	0.061625	0	0	0.055437	0.035801	0	0.36448	0	0	0	0	0	0.033271	0	0
ctg106_gene.10	0	0	0	9.24998	10.1863	14.1676	13.272	12.9162	9.74737	1.51111	3.3961	6.92037	0.155371	0.071416	0	2.88408	3.65504	2.89016	3.30531	4.24708	3.10555	3.74192	5.77481	3.81006	0	0	0	0	0	0.066737	0.075291	0.080152	0.025011	0.03967	0	0.075291	0.060611	0	0	0
ctg106_gene.11	0	0	0	0	0	0	0	0	0	0	0	0	0	0	0	0	0	0	0	0	0	0	0	0	0	0	0	0	0	0	0	0	0	0	0	0	0	0	0	0
ctg106_gene.12	0	0	0	0	0	0	0	0	0	0	0	0	0	0	0	0	0	0	0	0	0	0	0	0	0	0	0	0	0	0	0	0	0	0	0	0	0	0	0	0
ctg106_gene.28	0	0	0	0	0	0	0	0	0	0	0	0	0	0	0	0	0	0	0	0	0	0	0	0	0	0	0	0	0	0	0.086704	0	0.051337	0	0.080081	0.086704	0	0.07649	0.238076	0.06987
ctg106_gene.13	0	0	0	0	0	0	0	0	0	0	0	0	0	0	0	0	0	0	0	0	0	0	0	0	0	0	0	0	0	0	0	0	0	0	0	0	0	0	0.10114	0
ctg106_gene.16	0.534802	0.448281	0.549008	0.949397	0.611926	0.705323	3.06676	2.77553	3.34343	0.364571	1.54934	1.06382	1.62744	1.80671	2.38178	7.79903	5.94333	6.30814	0.750334	0.763723	0.804947	2.16503	2.2979	1.57392	9.20223	12.315	9.51185	4.90508	4.45092	5.69874	11.2176	12.5018	5.9024	5.00087	7.08071	11.2176	2.84493	7.26237	3.69216	2.24395
ctg106_gene.18	10.5151	11.7203	10.1243	18.9959	21.7939	24.5883	35.2479	35.9671	37.5871	103.425	166.367	138.159	28.0348	27.1323	25.1538	96.4279	89.2598	103.346	96.6685	102.687	106.774	64.3784	63.4903	64.4682	8.57863	7.86411	4.50087	2.11781	3.16752	3.83236	6.32985	6.22396	2.78186	3.24829	3.40046	6.32985	2.02507	1.17654	1.10033	0.64838
ctg106_gene.19	0.721945	0.884348	1.1394	2.6712	2.32069	2.64809	6.91235	8.87773	6.89123	50.3736	58.425	44.6921	1.14796	1.96204	1.85555	30.5809	25.3638	29.0849	46.9344	50.3829	78.3261	2.19122	3.09136	3.86944	0.223417	0.233963	0.346751	0.513125	0.644543	0.412747	0.893999	1.07372	1.25976	0.975283	0.522224	0.893999	0.265325	0.06192	0.058772	0.1318
ctg10704_gene.1	7.95347	8.04657	7.71674	4.13956	4.16052	2.97957	8.66264	8.59946	7.69674	7.59354	5.01277	4.77106	4.75188	5.97106	4.21939	4.01289	3.1975	2.52304	4.73221	5.44523	4.80249	3.69111	3.73541	3.25087	1.76711	10.4655	5.88669	4.38506	4.89753	5.20626	31.1941	29.9426	24.5597	29.6681	33.0239	31.1941	30.8421	34.7566	34.5824	48.6365
ctg10704_gene.2	3.28592	3.52543	3.92993	5.46147	6.04577	5.8212	6.33612	5.57017	5.53757	12.0187	10.3105	11.1262	4.00453	4.02064	2.86733	3.4184	4.28917	5.18296	6.11236	4.42499	5.65813	4.06796	3.10289	2.67832	16.6526	20.1358	18.3615	11.0998	10.7024	10.8911	75.5742	74.6605	80.9193	81.7	80.7189	75.5742	113.609	151.259	130.681	160.225
ctg10706_gene.2	90.4558	98.0524	97.2359	83.9209	94.3436	92.9096	40.3925	38.0585	36.8778	44.7694	51.4317	50.3555	62.8753	57.4627	56.3503	40.4479	36.5099	36.8436	44.6822	41.9094	46.5105	80.1626	84.6346	87.3599	29.6489	42.4793	42.564	39.9967	44.1077	39.104	36.1692	41.6045	31.5349	28.5228	47.8152	36.1692	32.4154	29.2711	32.5161	49.9924
ctg1070_gene.1	4.16552	5.37991	2.58023	4.15303	4.77393	2.09904	9.92538	9.20574	8.8671	23.8529	25.0863	21.9584	5.15052	5.32111	4.56196	18.0413	10.8637	14.632	28.5757	23.5027	17.6481	2.36135	2.63792	4.05829	2.98015	14.9499	11.3686	11.2332	15.1755	13.1527	9.48508	10.7238	8.73297	8.46614	9.67602	9.48508	2.45027	8.35789	8.14553	6.99137
ctg1070_gene.3	5.82791	4.90853	5.58099	3.55381	4.4507	3.63599	15.692	13.3912	15.7027	31.623	27.9756	29.7393	9.65616	8.09348	8.90946	20.7294	17.3779	17.9921	37.2986	34.3624	24.039	5.67459	6.02526	5.94926	21.2838	28.3579	26.3374	22.5267	23.6568	23.0175	19.8304	17.8457	18.3316	16.1486	13.2847	19.8304	13.6911	15.3423	14.0398	11.0913
ctg1070_gene.7	109.095	120.227	119.155	62.2457	66.6109	71.8046	40.6217	46.1075	45.7733	30.2983	42.2188	37.1185	56.2441	56.1711	53.4082	11.0406	12.4865	14.4568	37.627	36.8846	33.4582	29.5582	32.5811	31.3876	42.9019	52.3888	55.6459	43.7982	48.6903	42.5475	28.9185	29.2318	20.2039	15.3021	25.2835	28.9185	12.2675	11.7234	6.74298	9.06582
ctg1070_gene.13	0	0	0	0	0	0	0	0	0	0	0	0	0	0	0	0	0	0	0	0	0	0	0	0	0	0	0	0	0	0	0	0	0	0	0	0	0	0	0	0
ctg1070_gene.8	0	0	0	0	0	0	0	0	0	0	0	0	0	0	0	0	0	0	0	0	0	0	0	0	0	0	0	0	0	0	0	0	0	0	0	0	0	0.013569	0	0
ctg1070_gene.9	0	0	0	0	0	0	0	0	0	0	0	0	0	0	0	0	0	0	0	0	0	0	0	0	0	0	0	0	0	0	0	0	0	0	0	0	0	0	0	0
ctg10711_gene.1	0	0	0	0	0	0	0	0.046263	0	0	0	0	0	0	0	0	0	0	0	0	0	0	0	0	0	0	0	0	0	0	0	0	0	0	0	0	0	0	0	0
ctg10711_gene.2	0	0	0	0	0	0	0	0	0	0	0	0	0	0	0	0	0	0	0	0	0	0	0	0.060746	0	0.132428	0.155303	0	0.108799	0.056157	1.15272	0.77995	0.892801	0.895902	1.08959	1.15272	0.210621	0.104374	0.289832	0
ctg10711_gene.3	0	0	0	0	0	0	0	0.063975	0	0	0	0	0	0	0	0	0	0	0	0	0	0	0	0	0.701619	1.40398	0.848405	0.61536	0.48403	0.519332	0.333195	0.354903	0.170512	0.366812	0.279597	0.333195	0.190982	0	0.030984	0
ctg10714_gene.1	0.540426	0.598695	0.6773	0.314932	0	0	0	0.276775	0	0	0	0	0.569304	0	0.49432	0.438911	0.735953	0	0.159385	0.519497	0.154422	0.28351	0	0	0	0	0.087355	0.358448	0.510146	0.360813	0	0.196483	0.417065	0.196747	0.11838	0	0.669868	0.127255	0.373033	0.368098
ctg10714_gene.2	17.1563	16.3527	16.7328	16.9238	14.3676	14.3088	13.2865	14.7136	17.1687	10.1673	11.1871	8.77059	22.515	20.1855	25.7713	13.113	14.7495	12.5236	13.7863	15.4794	17.5354	19.9044	19.1734	17.975	27.413	22.185	33.2585	16.9911	17.8179	15.2401	10.1375	11.1654	11.0008	10.9153	14.1634	10.1375	19.7002	19.8108	19.9607	11.2154
ctg10714_gene.4	0	0	0	0	0	0	0	0	0	0	0	0	0	0	0	0	0	0	0	0	0	0	0	0	0	0	0	0	0	0	0	0	0	0	0	0	0	0	0	0
ctg10714_gene.3	12.6141	12.0153	15.2083	12.411	10.9898	15.2915	3.81848	3.95711	1.23739	0.879919	1.63608	2.73606	1.47922	1.25	1.56216	12.2912	12.4924	11.6922	1.26186	1.70817	0.658792	1.54374	3.44885	3.00721	15.1917	8.2891	13.6879	3.17917	6.07097	5.58697	9.16705	10.563	4.51151	2.84058	5.02824	9.16705	5.51947	1.83127	0.572232	1.42299
ctg10717_gene.2	0	0	0	0	0	0	0	0	0	0	0	0	0	0	0	0	0	0	0	0	0	0	0	0	1.00329	0	0.24072	0	0	0	0.167985	0.190922	0.205833	0.177017	0.08376	0.167985	0	0.073603	0	0
ctg10717_gene.1	0	0	0	0	0	0	0	0	0	0	0	0	0	0	0	0	0	0	0	0	0	0	0	0	0	0	0	0	0	0	0	0	0	0	0	0	0	0	0	0
ctg10717_gene.5	0	0	0	0	0	0	0	0	0	0	0	0	0	0	0	0	0	0	0	0	0	0	0	0	0	0	0	0	0	0	0	0	0	0	0	0	0	0	0	0
ctg10717_gene.4	0	0	0	0	0	0	0	0	0	0	0	0	0	0	0	0	0	0	0	0	0	0	0	0	0	0	0	0	0	0	0	0	0	0	0	0	0	0	0	0
ctg10718_gene.2	0	0	0.112839	0.106354	0	0	0.11631	0	0	0	0.112378	0	0.215703	0	0	0	0.102842	0	0.10765	0	0	0	0	0.125841	0	0	0	0	0	0.109737	0	0	0	0	0	0	0.140994	0.356758	0	0
ctg10718_gene.3	0	0	0	0	0	0	0	0	0	0	0	0	0	0	0	0	0	0	0	0	0	0	0	0	0	0	0	0	0	0	0	0	0	0	0	0	0	0	0	0
ctg10718_gene.4	0	0	0	0	0	0	0	0	0	0	0	0	0	0	0	0	0	0	0	0	0	0	0	0	0	0	0	0	0	0	0	0	0	0	0	0	0	0	0	0
ctg10718_gene.5	0	0	0	0	0	0	0	0	0	0	0	0	0	0	0	0	0	0	0	0	0	0	0	0	0	0	0	0.129814	0	0	0	0	0	0	0	0	0	0	0	0
ctg10719_gene.1	3.2774	1.83285	3.64465	0.785834	0	0.177591	2.29606	0.219189	0	0	0	0	7.14322	7.67074	7.59785	0.355967	0.414931	0	0	0	0	0.273631	0.459015	0.462397	0	0	0	0.501902	3.94983	1.45697	0	0	0	0	0.279639	0	0	0.227711	0	0
ctg10719_gene.2	0.567139	0.724627	0.807135	0	0	0	0.746217	0	0	0	0	0	3.45105	2.03526	3.90803	0.107312	0	0	0	0	0	0	0	0.122429	0	0	0	0	0.579443	0.176139	0	0	0	0	0.089682	0	0	0	0	0
ctg10719_gene.3	2.44718	2.18281	1.96122	0.093213	0	0.064811	1.53587	0.865449	0.279877	0	0	0	6.21546	5.56196	6.41824	0.401077	0.260789	0.077573	0.119291	0	0	0	0.06294	0.271306	0	0.166104	0.059371	2.67457	7.74009	4.75826	0.050366	0	0	0.071892	0	0.050366	0.342525	0.179355	0.152795	0.289983
ctg10719_gene.4	1.38916	1.53066	2.02568	1.16777	1.42584	1.12713	0.81303	1.13524	1.15101	0.778401	0.604956	1.07853	1.43298	1.44817	1.8511	0.580315	0.969648	0.603199	0.92485	0.466117	0.962527	0.783697	1.15216	0.891482	1.96088	1.50162	1.03357	0.300581	0.379732	0.339391	0.677141	0.914042	0.510926	1.06822	0.923766	0.677141	0.836777	0.600554	0.514789	0.932501
ctg1071_gene.2	0	0	0	0	0	0	0	0	0	0	0	0	0	0	0	0	0	0	0	0	0	0	0	0	0	0	0	0	0	0	0	0	0	0	0	0	0	0	0	0
ctg1071_gene.4	11.031	7.34195	8.64272	6.67415	8.39809	5.52511	13.0057	13.9593	9.99181	12.2583	10.3723	12.1706	13.2476	14.6969	13.2093	17.9781	16.7591	16.7292	10.3242	8.3849	8.35253	8.47203	11.4977	10.0261	35.5852	32.3656	31.595	39.7816	36.3868	35.8805	39.4443	42.9307	34.4694	38.9155	28.5249	39.4443	22.0199	34.9195	21.3935	16.4603
ctg1071_gene.7	6.89499	6.4489	7.09763	7.59173	7.00516	7.05886	4.74941	4.40953	4.19744	10.0544	8.9266	8.70861	6.7713	6.97372	6.98058	7.81601	6.44357	7.24531	6.5654	5.45295	5.91261	6.47281	5.60584	7.2846	14.6928	16.3744	16.6534	14.2158	14.0069	12.4305	31.2265	37.031	28.1635	40.9122	41.9279	31.2265	20.2481	43.6884	49.3825	43.1674
ctg1071_gene.34	0	0	0	0	0	0	0	0	0	0	0	0	0	0	0	0	0	0	0	0	0	0	0	0	0	0	0	0	0	0	0	0	0	0	0	0	0	0	0	0
ctg1071_gene.8	10.8879	10.5866	10.5763	10.3413	13.553	8.98659	8.38595	9.011	9.79867	14.7469	10.1078	13.1476	9.79641	11.3954	10.0089	10.967	10.5203	12.6822	9.96064	11.3807	7.33412	10.3956	8.09688	9.02526	12.661	16.6857	19.3528	22.0804	21.4448	23.354	49.5476	52.9469	48.6369	64.9929	59.8959	49.5476	43.7592	75.4972	71.7347	64.4336
ctg1071_gene.35	0	0	0	0	0.338884	0	0	0	0	0	0	0	0	0	0	0	0	0	0.346563	0	0	0	0	0	0	0	0	0	0	0	0	0	0	0	0	0	0	0	0	0
ctg1071_gene.10	0	0	0	0	0	0	0	0	0	0	0	0	0	0	0	0	0	0	0	0	0	0	0	0	0	0	0	0	0.005752	0	0	0	0	0	0	0	0.253707	0.14269	0	0
ctg1071_gene.11	0	0	0	0	0	0	0	0	0	0	0	0	0	0	0	0	0	0	0	0	0	0	0	0	0.08326	0	0	0	0	0	0	0	0	0	0	0	0	0	0	0
ctg1071_gene.12	0	0	0	0	0	0	0	0	0	0	0	0	0	0	0	0	0	0	0	0	0	0	0	0	0	0	0	0	0	0	0	0	0	0.075055	0	0	0	0	0	0
ctg1071_gene.19	0	0	0	0	0	0	0	0	0	0	0	0	0	0	0	0	0	0	0	0	0	0	0	0	0	0	0	0	0	0	0	0	0	0	0	0	0	0	0	0
ctg1071_gene.13	14.3609	17.3694	15.7162	15.6794	15.627	13.6301	9.982	14.4774	12.9697	21.7393	18.2843	17.2459	13.8449	14.7111	13.9798	15.7647	14.4963	15.9353	12.3282	11.3677	11.5756	15.2838	15.769	17.4287	17.3676	19.1792	17.1763	23.2782	26.8154	27.0358	63.0144	60.5895	54.5819	81.0119	69.3656	63.0144	60.1191	71.8455	67.391	58.3802
ctg1071_gene.36	0	0	0	0	0	0	0	0	0	0	0	0	0	0	0	0	0	0	0	0	0	0	0	0	0	0	0	0	0	0	0	0	0	0	0	0	0	0	0	0
ctg1071_gene.14	6.81599	3.9012	5.82823	2.02395	2.35605	3.81831	14.7677	11.7582	20.9021	40.0458	23.9648	28.2377	3.81181	6.04019	4.43703	19.5037	18.5867	17.1278	33.7489	42.7255	33.7719	3.01023	2.79698	1.94177	8.73637	6.07013	7.03055	5.66802	6.90406	4.66044	25.9522	27.3561	19.1379	29.261	26.1463	25.9522	26.0691	17.5379	18.6829	19.5493
ctg1071_gene.32	0	0	0	0	0	0	0	0	0	0	0	0	0	0	0	0	0	0	0	0	0	0	0	0	0	0	0	0	0	0	0	0	0	0	0	0	0	0	0	0
ctg1071_gene.37	0	0	0	0	0	0	0	0	0	0	0	0	0	0	0	0	0	0	0	0	0	0	0	0	0	0	0	0	0	0	0	0	0	0	0	0	0	0	0	0
ctg10720_gene.1	45.2906	44.9946	39.826	59.4205	57.4018	54.2551	3.75415	2.95711	2.49978	4.78425	9.26627	5.19887	11.2968	11.9067	11.9508	9.1071	8.21868	8.35671	6.74279	6.86808	6.05859	19.2791	18.5669	17.744	2.31726	5.67092	4.88136	3.44726	3.19313	2.47818	0.069556	0	0	0.073296	0	0.069556	0	0	0	0
ctg10721_gene.1	0.325605	0.135761	0.111086	0	0	0	0.814556	1.08733	0.543418	0.518948	0.520596	0.916642	0	0.299348	0	6.41036	6.21909	4.38374	0.104564	0.672166	0.201267	0.179264	0	0	0	0	0	0	0	0	0	0	0	0	0	0	0	0	0	0
ctg10722_gene.1	61.7273	64.1504	63.2404	45.1312	46.4248	56.3139	18.1177	19.1724	19.4103	8.54488	11.3352	11.2807	64.6978	62.4709	62.66	43.7816	43.2544	48.5082	16.365	17.2726	17.8501	63.6982	68.9552	65.0504	86.675	116.782	112.461	68.6586	79.3762	69.1168	6.53044	7.49051	2.62831	2.54386	3.24051	6.53044	6.19698	7.06464	3.63151	0.814235
ctg10724_gene.1	0	0	0	0	0	0	0	0	0	0	0	0	0	0	0	0	0	0	0	0	0	0	0	0	0	0	0	0	0	0	0	0	0	0	0	0	0	0	0	0
ctg10725_gene.1	0.173224	0	0	0	0	0.373824	0.576214	1.25384	0	1.27971	4.08627	1.06263	0	0	0	0.599996	0.858977	0.07681	1.30487	2.61501	0.134157	0.219006	0	0	0	0	0	0	0	0.067411	1.06904	1.08605	0.278588	0	0	1.06904	0	0	0	0
ctg10725_gene.2	0	0	0	0	0	0	5.23342	2.22089	1.62198	0	0	0	0	0	0	0	0	0	0	0	0.067069	0	0	0	0	0	0	0.120867	0	0.002373	0	0	0	0	0	0	0	0	0	0
ctg10726_gene.1	11.4351	12.1528	13.2406	8.71655	7.55111	8.04252	14.5096	15.7647	16.2971	10.7475	10.9458	12.0902	13.9416	11.4461	12.6745	10.0233	10.8715	10.8947	8.30269	10.9252	7.19111	10.0411	11.0381	8.75409	39.6313	34.3611	29.833	23.528	23.9931	22.0516	25.2388	24.0204	20.6671	17.3826	21.3628	25.2388	24.1165	26.296	20.5603	27.1044
ctg10726_gene.3	0	0	0	0.04127	0	0	0	0.04267	0	0.041216	0.131259	0	0	0	0	0.115032	0.119721	0.103036	0.041772	0	0	0	0.045688	0	0.089323	0.032604	0	0.290122	0.275879	0.790693	0.042892	0.051495	0.037011	0	0	0.042892	0	0	0.041194	0
ctg10726_gene.4	0	0	0	0	0	0	0	0	0	0	0	0	0	0	0	0	0	0	0	0	0	0	0	0	0	0	0	0	0	0	0	0	0	0	0	0	0	0	0	0
ctg10726_gene.5	0	0	0	0	0	0	0	0	0	0	0	0	0	0	0	0.075033	0	0	0	0	0	0	0	0	0	0	0	0	0	0	0	0.075702	0	0	0	0	0	0	0	0
ctg10726_gene.6	0	0	0	0	0	0	0	0	0	0	0	0	0	0	0	0	0	0	0	0	0	0	0	0	0	0	0	0	0	0	0	0	0	0	0	0	0	0	0	0
ctg10728_gene.1	3.9234	3.37435	3.65963	4.79073	3.9811	5.35079	29.9073	31.8372	30.4075	74.3384	66.0446	57.6385	4.39406	3.34718	3.40517	34.478	39.3802	34.6074	73.7307	83.5699	64.1109	5.08198	3.91077	5.32814	7.33473	12.3221	10.4315	7.28125	10.0416	10.0634	9.69556	9.08477	10.6041	8.64963	8.01456	9.69556	10.5839	10.2284	9.77902	8.99217
ctg10729_gene.1	1.59492	2.43197	1.93298	4.53272	2.64647	7.5838	14.2932	10.5805	5.10695	73.9152	58.4344	50.908	4.0762	5.07232	3.48345	4.16688	2.08874	1.86974	59.0781	53.9818	53.2677	6.27109	5.79331	6.726	0	0	0	0.277641	0	0.279847	16.0305	15.6474	20.4017	5.32139	5.89952	16.0305	77.3853	12.2987	5.31606	10.4444
ctg1072_gene.2	5.76011	4.15231	4.08189	3.36897	3.43749	2.41588	12.8956	15.7059	13.4215	12.9609	7.92842	7.98738	6.34984	8.07184	6.27727	11.0672	10.6601	10.8995	9.23827	11.4634	7.68879	4.16533	3.35091	4.04082	20.5589	16.1713	17.7402	9.9322	9.90612	13.0462	7.26587	7.13571	4.77435	7.44332	9.27221	7.26587	8.87176	6.60742	7.79857	8.77445
ctg1072_gene.6	0	0	0	0	0	0	0	0	0	0	0	0	0	0	0	0	0	0	0	0	0	0	0	0	0.314169	0	0	0	0	0	0	0	0	0	0	0	0	0	0	0
ctg1072_gene.3	6.63127	10.8544	6.78429	6.86033	7.12505	7.59962	4.4069	9.86252	7.30751	15.146	13.2621	22.1642	14.6374	12.1361	9.11055	18.8043	14.8419	18.8167	15.8374	16.5919	18.0374	11.733	10.0861	10.7223	11.8897	6.07493	3.37631	5.26346	8.27775	6.325	10.8238	13.0969	9.94613	10.0216	7.45894	10.8238	3.97712	5.97684	6.71785	4.13233
ctg10730_gene.1	2.91888	3.97855	3.9744	10.4359	12.1959	7.55762	9.23015	10.2745	9.41608	16.8187	20.4984	19.8249	11.3471	12.2282	11.3168	7.91775	8.03215	9.98722	25.9335	23.1846	19.3591	13.9194	13.9451	11.549	0.962411	1.60262	2.87491	3.10921	3.29248	3.47188	32.1926	32.5279	36.0938	27.7308	19.8102	32.1926	7.95599	16.4842	18.8338	32.0274
ctg10730_gene.2	4.86246	3.64257	4.30803	2.90523	3.02982	1.78844	4.6809	1.51527	4.02985	3.53846	2.64625	4.09124	4.03718	4.13852	5.48638	5.50783	4.12556	4.33781	4.11345	3.79197	1.69532	3.232	3.75904	3.12728	13.6773	6.96947	8.82051	5.91595	5.9356	5.1181	12.881	11.9123	12.9022	12.5493	13.0319	12.881	12.9001	10.6134	11.1738	12.4149
ctg10730_gene.3	0	0.661286	0.714472	0.351443	0	0.249	0	0	0	0	0	0	0.367107	0.253277	0.187574	0	0	0	0	0	0	0	0	0	0	0.731436	1.64124	0	0	0	0	0.174354	0	0	0.252421	0	0	0.215745	0	0
ctg10730_gene.4	0	0	0	0	0	0	0	0	0.552521	0	0	0	0	0	0	0	0	0	0	0	0	0	0	0	0	0	0	0.1306	0	0	0	0	0	0	0	0	0	0	0	0
ctg10731_gene.1	7.48977	7.77225	6.80557	6.64784	8.71607	4.46587	9.6188	11.1414	9.79253	7.10081	7.23146	7.67788	9.53309	10.1256	10.9184	11.5891	10.8367	11.5855	7.41723	6.53216	3.56491	6.86281	7.12055	6.17082	9.56664	10.0913	12.8132	17.5563	19.6128	16.6838	12.7935	12.5977	11.2833	12.662	12.5831	12.7935	12.8141	11.6468	12.1317	9.75361
ctg10736_gene.1	0.300771	0.199619	0.129736	0.105834	0.043863	0.386326	6.76927	7.44669	8.3594	10.55	6.87594	9.27038	0.375812	0.14449	0.394672	4.86904	6.78847	4.2739	10.5734	12.9128	9.7955	0.099154	0.263618	0	0	0.13626	0.151503	1.28553	1.61924	2.2364	0	0	0	0.06122	0	0	0	0	0	0
ctg10737_gene.1	30.773	32.718	31.9518	42.2318	39.3603	38.4252	17.9795	18.6526	25.0034	5.45104	5.52151	7.83067	46.6997	44.3215	47.8259	12.0549	15.251	14.2162	6.14908	5.43862	4.06501	35.8831	38.1463	41.5865	90.423	67.9158	81.1179	36.4835	31.047	38.7771	51.833	50.8313	43.7203	52.0181	41.2875	51.833	52.2778	43.1972	36.4625	20.5668
ctg10738_gene.1	2.99268	2.7041	3.56969	1.2819	1.05931	1.72078	9.676	7.7431	8.90283	2.37047	3.82996	8.45688	1.06382	1.05253	0.686705	20.5797	20.1191	19.7271	1.05076	2.18608	0.680726	0.89069	1.70383	0.964123	0	0	0	0	0	0	0	0	0	0	0	0	0	0	0	0
ctg10739_gene.1	110.799	105.697	127.57	58.0948	64.22	51.6828	43.344	62.2304	77.7679	43.7815	31.3502	31.8038	27.7941	23.1219	21.1318	5.47777	3.27819	5.09305	7.74695	8.21378	11.0945	9.2391	9.12729	9.00763	1.76205	1.63779	1.58965	17.9873	21.267	16.9549	2.80297	1.28638	1.51725	0.986718	2.89216	2.80297	1.33211	2.40426	3.96728	1.34424
ctg1073_gene.2	0	0	0	0	0	0	0	0	0	0	0	0	0	0	0	0	0	0	0	0	0	0	0	0	0	0	0	0	0	0	0	0	0	0	0	0	0	0	0	0
ctg10742_gene.1	0.355517	0.537807	1.92767	0.171448	0.151884	0	11.7526	10.4331	15.7951	2.86355	1.28117	3.43244	0.273527	0.53648	0.321847	21.9009	25.1319	22.0823	3.219	2.24225	3.52813	2.13537	1.92764	0.924589	0	0	0	0	0	0	0	0	0	0	0	0	0	0	0	0
ctg10742_gene.2	80.9652	78.9067	87.92	90.3597	80.9784	74.9071	43.0538	48.2529	56.3377	61.0536	48.6672	57.9023	95.1255	99.6159	98.2395	60.5582	60.4131	68.4654	71.7978	78.7518	59.9366	80.13	86.4797	82.114	52.6184	43.9146	51.9174	121.654	137.532	127.164	76.6088	76.0623	73.6132	77.8996	72.2832	76.6088	86.5222	68.021	56.1943	50.4646
ctg10742_gene.3	11.6393	15.1348	13.1866	12.7691	11.5561	14.3883	19.7247	19.1182	17.6265	15.1531	19.6221	18.879	19.9665	17.0278	17.3068	16.5458	14.0439	14.9524	18.1177	14.005	19.2722	12.2978	12.8595	14.6528	14.3715	27.1076	23.8137	23.972	25.7173	23.2546	11.2021	12.4595	10.0999	13.2924	14.845	11.2021	5.67872	7.95537	10.1974	11.4001
ctg10742_gene.4	0	0	0	0	0	0	0	0	0	0	0	0	0	0	0	0	0	0	0	0	0	0	0	0	0	0	0	0	0	0	0	0	0	0	0	0	0	0	0	0
ctg10742_gene.5	74.972	77.0572	78.2184	60.4334	61.761	55.5996	63.0675	63.1089	66.9419	50.0153	53.9555	60.0729	73.2889	93.09	77.934	73.7321	63.6707	67.7181	65.5762	65.568	64.4158	66.2237	63.8233	61.3278	49.2115	44.0765	45.8661	88.7375	98.2627	94.188	71.2876	71.7319	62.8759	57.5747	61.7744	71.2876	71.8094	66.1411	62.7656	56.1472
ctg10742_gene.10	0	0	0	0.435354	0.539661	0.097129	0.482535	0	0.167387	0	0.629139	0.084599	0.248913	0.022391	0	0.226444	0	0	0.321569	0.030748	0.531407	0.776878	0	0.265496	0	0	0	0.2612	0.279795	0	0	0.393918	0	0.634881	0.297317	0	0.258278	0.17244	0.123995	0.284108
ctg10743_gene.1	0.485255	0.244954	0.387071	0.938127	0.133778	0.426582	1.72283	2.49894	2.11226	0.620656	0.379356	0.56603	1.3735	0.694865	1.22288	4.34116	4.29595	3.05235	0.287841	0.316579	0.250016	2.35325	2.25213	1.69508	1.58119	1.58062	3.1408	0	0	0	0.657091	0.258629	0.185885	0	0.113464	0.657091	0	0.148767	0.155168	0
ctg10745_gene.1	0	0	0	0	0	0	0	0.278084	0	0	0	0	0	0	0	0.448292	0.181265	0	0	0	0	0.149397	0	0	0	0.269414	0.186105	0.198079	0	0	0.315862	0.236954	0.235359	0	0.121355	0.315862	0	0	0.587366	0.254986
ctg10746_gene.1	11.9187	10.0435	11.9307	19.5467	16.4925	24.9527	6.85534	8.05196	9.94143	15.2738	27.7114	15.6267	11.3306	10.4201	10.809	22.1425	25.6619	21.7053	10.6002	9.77231	13.5998	16.6797	19.8118	19.2669	4.30191	5.07276	3.36492	2.35045	2.26726	2.60563	12.8238	11.5449	14.0348	16.0607	14.3997	12.8238	3.24262	8.9776	13.3288	25.9941
ctg10747_gene.1	0	0.040739	0	1.41682	0.513486	1.62759	4.96204	9.92318	8.79393	0.062926	0.521325	0	0	0	0	24.018	26.7138	27.6005	0	0.047713	0.112807	3.8548	3.508	4.67128	0	2.46241	0.74448	7.72588	12.9049	12.4551	0.193221	0	0.056708	0.073153	0	0.193221	1.62345	3.61637	0.598969	0
ctg10747_gene.2	0	0	0	0.014642	0	0.321865	0.55244	0.420979	0.616848	0.241279	0.411367	1.21978	0	0	0	0	0	0	0.087783	0	0	0	0	0	0.473743	0.224795	0	0	0	0	0.092742	0	0	0	0	0.092742	0	0	0	0
ctg10747_gene.3	0.173877	0	0	0.238069	0	0	0.830753	0.512775	1.00756	0.456733	0.956253	1.2503	0	0	0	0	0	0	0	0	0	0	0	0	0.555831	0.769249	0.474359	0	0.132211	0.423769	0.134414	0	0.296847	0	0	0.134414	0	0.156039	0	0
ctg10747_gene.4	0.25706	0.26946	0.17211	0.392156	0.414137	0.414624	1.34725	1.22361	0.80525	0.631679	1.0255	1.54056	0.281242	0.306408	0.354219	0.886909	1.28333	0.917345	0.315054	0.434657	0.536401	0.784087	0.435364	0.390373	2.32302	0.80265	0.718201	1.41219	1.04323	1.05719	1.26858	1.0571	1.1486	0.725505	0.847446	1.26858	0.921804	0.628692	0.312577	0.209894
ctg1074_gene.22	0	0	0	0	0	0	0	0	0	0	0	0	0	0	0	0	0	0	0	0	0	0	0	0	0	0	0	0	0	0	0	0	0	0	0	0	0	0	0	0
ctg1074_gene.24	0	0	0	0	0	0	0	0	0	0	0	0	0	0	0	0	0	0	0	0	0	0	0	0	0	0	0	0	0	0	0	0	0	0	0	0	0	0	0	0
ctg1074_gene.25	0	0	0	0	0	0	0	0	0	0	0	0	0	0	0	0	0	0	0	0	0	0	0	0	0	0	0	0	0	0	0	0	0	0	0	0	0	0	0	0
ctg1074_gene.2	0	0	0	0	0	0	0	0	0	0	0	0	0	0	0	0	0	0	0	0	0.055809	0	0	0	0	0	0	0	0	0	0.062479	0	0	0	0	0.062479	0	0	0	0
ctg1074_gene.3	2.60322	3.30002	3.26623	3.8328	3.14578	3.61984	6.20491	5.73221	5.37237	4.15034	5.38706	5.69248	6.27457	6.46435	6.85432	6.51347	8.37712	7.11119	6.0354	5.71006	2.71323	6.02003	6.72589	7.99981	20.3121	22.7831	23.6801	12.4807	16.3255	13.3293	11.0952	15.3136	13.4388	12.5897	11.2833	11.0952	6.23185	10.939	11.6218	12.2997
ctg1074_gene.26	0	0	0	0	0	0	0	0	0	0	0.223564	0.02801	0.099715	0	0	0.029945	0	0	0	0	0	0	0	0	0	0	0.039617	0	0.00589	0	0	0.033402	0.063063	0.088373	0.041376	0	0	0	0.059727	0
ctg1074_gene.5	0	0	0	0	0	0	0	0	0	0	0	0	0	0	0	0	0	0	0	0	0	0	0	0	0	0	0	0.462079	0	0	0.378859	0.14353	0.206319	0.665384	1.12587	0.378859	0	0.331998	0.459268	0.80264
ctg1074_gene.6	4.1041	4.45686	4.85983	3.00282	3.20457	2.81446	4.32947	4.31105	3.76195	2.64621	3.89916	3.94382	4.28788	3.77264	2.79126	2.72316	2.90681	2.93551	2.21042	2.14919	3.45427	2.07665	2.96114	2.49698	4.22747	10.6762	5.94956	3.64176	3.62019	2.90585	6.39493	7.33247	7.54114	4.84355	7.68508	6.39493	4.20138	5.82361	4.61507	5.89933
ctg1074_gene.7	0.846155	0.529953	1.08796	0.410347	0.121685	0.223814	0.356119	1.32612	0.871003	0.068825	0.105405	0.471083	1.12853	0.367813	0.592989	0.555878	0.602338	0.068162	0.458564	0.274467	0.33755	0.712199	0.075663	0.65947	0.239738	2.01126	0.732068	1.36001	0.892413	0.981096	1.11311	1.28079	0.884326	1.28434	1.51646	1.11311	0.53617	1.1126	0.660491	0.795285
ctg1074_gene.8	0	0	0	0	0	0	0.259877	0.617423	0	0.274148	0	0.384449	0	0.383305	0	0	1.39807	0	0.183602	0	0.302267	0	0	0	0	0	0	0.191225	0.24629	0	0.258764	0.213218	0.13775	1.29702	0.419932	0.258764	0	0.236206	0.695186	0
ctg1074_gene.9	0.44179	0	0.676192	2.13507	0.746949	0.635727	0.265133	0.501834	0	0.655215	1.25251	1.27004	1.01773	0.923492	0.508627	0.691181	0.974906	0	1.00793	0	0.603382	0.492792	0.308162	0.350242	0	1.08082	1.20247	0.775988	0.637696	0.848667	0.687662	1.00943	1.12845	1.255	1.64231	0.687662	0.301357	1.04857	0.491091	1.21095
ctg1074_gene.10	22.1203	24.2478	27.8155	19.6995	19.3775	25.9526	76.8617	81.31	80.6268	117.797	83.2731	73.7129	21.8483	25.3702	20.8784	39.9496	44.5386	43.1086	88.335	87.6854	100.501	15.9385	15.4763	16.7784	40.579	41.8453	43.7325	24.6524	23.4518	25.6251	20.4642	16.6953	13.2916	13.8556	16.2614	20.4642	19.0147	15.3882	12.0459	8.60759
ctg10750_gene.2	0.373138	0.267508	0.229993	3.02952	3.35947	2.67397	0.826608	0.882529	0.345198	2.84072	6.87842	4.02635	0.180682	0.371086	0.128153	0.383515	0.398	0.366014	0.81524	1.5442	0.428403	1.14146	0.783744	1.29391	0	0	0	0	0	0	20.7195	20.5612	25.7148	10.4379	7.86626	20.7195	32.0913	28.6819	15.3151	20.6803
ctg10750_gene.3	0	0	0	2.38157	2.54546	1.25358	0.275196	0	0.222273	0.96075	1.45797	1.29429	0	0	0	0	0	0	0	0	0	0	0	0	0	0	0	0	0	0	0	0	0	0	0	0	0	0	0	0
ctg10750_gene.5	0.384218	0.096078	0.043565	6.23883	7.11738	8.15719	0.398902	0.439336	0.179156	1.4099	3.12524	1.4097	0.761562	0.461244	0.819468	0.628201	0.369746	0.431487	0.754178	1.04498	0.330202	11.8384	12.7891	11.71	0	0.227692	0.068093	0.833329	1.31608	2.71249	24.5053	23.3388	32.7311	12.4874	11.6161	24.5053	45.4777	39.738	19.3	25.1858
ctg10750_gene.7	0	0	0	0	0	0	0	0	0	0	0	0	0	0	0	0	0	0	0.46963	0	0	0	0	0	0	0	0	0	0	0	0	0	0	0	0	0	0	0	0	0.409924
ctg10751_gene.1	18.2034	17.3602	17.0972	6.84974	4.79743	14.4715	4.0805	3.82801	4.15788	3.42776	2.71881	3.79896	6.93762	6.61818	6.23948	7.13948	7.0411	9.59536	1.64201	3.47005	4.10749	3.95226	5.83311	3.80788	0	0.274953	0	0.27647	0	0.213217	0.602213	1.30378	0.36941	0.289499	0	0.602213	0.31824	0.148278	0.751384	0.082956
ctg10752_gene.1	2.75561	1.45979	1.92874	0.442074	0.281154	0.069379	1.90803	2.32448	3.12454	1.70554	1.13778	1.8221	2.89232	3.58289	3.37169	2.5409	3.05902	3.2114	4.80992	6.82411	4.5731	1.09696	1.77115	1.48054	4.4199	2.94273	3.00435	1.20055	0.865029	1.13565	2.32069	1.87969	4.08711	4.46883	3.24085	2.32069	1.57954	2.02273	2.35665	3.18053
ctg10752_gene.2	27.7825	28.5467	26.4454	10.1706	10.2483	9.03011	33.2347	35.0808	37.2845	54.0335	84.2426	64.7797	11.1323	13.4771	10.3214	27.6527	28.0098	27.9678	68.5427	59.5199	77.6927	7.12243	5.66076	5.84638	6.74687	7.98849	6.06528	3.93867	2.31555	4.85701	49.5655	50.1591	65.7144	68.7741	37.6857	49.5655	10.0523	13.5522	48.9166	97.7603
ctg10753_gene.1	0.12812	0.682651	0.233658	0.718334	0.760753	0.832364	1.43769	1.7469	1.00913	9.33301	16.2697	11.8074	0.062039	0.121476	0.066003	5.59211	5.07835	5.70537	2.31268	4.69602	2.10858	1.16183	1.33769	1.6193	0	0.108655	0.233019	0	0	0	1.20464	0.977234	0.519118	0	0.066756	1.20464	0	0	0	0
ctg10753_gene.2	0	0	0	0	0	0	0	0	0	0.361787	0	0	0	0	0	0	0	0.095757	0.290421	0.316605	0.483371	0	0	0	0	0	0	0	0	0	0	0	0	0	0	0	0	0	0	0
ctg10753_gene.3	0.222201	0.060928	0	0	0	0.270649	1.52209	1.20126	1.95547	4.41828	5.96164	5.88123	0	0	0	2.03942	1.23954	1.69909	6.02469	5.06926	3.16244	0.15856	0.143643	0	0	0.816967	0	0	0	0	0.427353	0.566656	0.814548	0.150111	0	0.427353	0	0	0	0
ctg10753_gene.4	0	0	0	0	0	0	0	0	0	0	0	0	0	0	0	0	0	0	0	0	0	0	0	0	0	0	0	0	0	0	0	0	0	0	0	0	0	0	0	0
ctg10753_gene.5	0	0	0	0	0	0	0	0	0	0	0	0	0	0	0	0	0	0	0	0	0	0	0	0	0	0	0	0	0	0	0	0	0	0	0	0	0	0	0	0
ctg10753_gene.6	0.389516	0.296043	0.364402	0.195542	0.063367	0.247652	3.26108	4.02725	2.75286	16.0618	18.0164	20.5863	0.3483	0.337902	0	6.9682	6.06998	6.31888	15.5664	19.6132	9.23798	0.119578	0.38394	0.475705	0	0.37054	0.811418	0	0.091768	0	1.462	0.942803	1.08772	0.367352	0.160698	1.462	0	0.070606	0	0.04185
ctg10753_gene.7	0.251997	0.431072	0.368849	0.628565	0.707882	0.702987	2.97478	3.27933	2.77914	7.74482	14.1535	12.6925	0	0	0	3.46389	3.38894	3.36369	2.57823	5.08721	3.18779	0.564404	0.828677	0.595668	0.186703	0.117827	0.06626	0	0	0	0.876003	0.616834	0.378036	0.054705	0	0.876003	0	0	0	0.03928
ctg10756_gene.1	26.8916	21.8161	25.444	31.603	24.0728	36.6469	7.8145	8.55961	5.76659	16.7303	10.328	12.4302	17.7415	15.5685	19.0605	8.77424	12.1507	11.1975	22.5628	14.8796	27.2659	18.1824	15.6392	15.0141	4.58252	10.0118	16.8551	1.55966	1.2911	1.29995	5.33459	4.527	3.29067	3.67908	5.79984	5.33459	3.78259	7.839	11.7198	9.07858
ctg10757_gene.2	27.0683	26.4971	27.3649	187.185	192.182	163.287	321.374	222.216	292.751	56.9705	60.4284	69.5317	20.0066	19.8568	21.1251	71.126	70.3831	73.752	63.5133	62.0909	51.3081	309.958	290.482	295.839	106.089	181.93	144.969	248.012	314.947	247.755	103.726	104.569	85.4836	144.418	144.415	103.726	77.4457	77.0362	85.9774	62.5249
ctg10757_gene.4	0	0	0.371125	0	0	0	0	0	0	0	0	0.143713	0	0	0	0.134765	0.19954	0	0	0	0	0	0	0	0	0	0	0	0	0	0	0	0	0	0	0	0	0	0	0
ctg10757_gene.9	0	0	0	0	0	0	0	0	0	0	0	0	0	0	0	0	0	0	0	0	0	0	0	0	0	0	0	0	0	0	0	0	0	0	0	0	0	0	0	0
ctg10758_gene.2	131.374	135.108	150.014	140.984	155.906	114.974	19.3874	13.1408	10.414	16.0868	5.05281	3.92722	130.549	127.46	131.366	3.88726	3.1909	2.60824	12.1487	5.40795	5.72577	85.9178	76.5795	85.3351	99.7835	69.623	82.2001	89.6946	84.0558	88.2692	142.87	133.472	161.622	155.027	104.899	142.87	87.8949	119.866	165.475	116.81
ctg10758_gene.4	0	0	0	0	0	0	0	0	0	0	0	0	0	0	0	0	0	0	0	0	0	0	0	0	0	0	0	0	0	0	0	0	0	0	0	0	0	0	0	0
ctg10758_gene.5	0	0	0	0	0	0	0	0	0	0	0	0	0	0.147359	0	0	0	0	0.050439	0.143608	0	0	0	0	0	0	0	0	0.080638	0	0	0	0	0	0	0	0.247632	0	0	0.123943
ctg10758_gene.6	0	0	0	0	0	0	0	0	0	0	0	0	0	0	0	0	0	0	0	0	0	0	0	0	0	0	0	0	0	0	0	0	0	0	0	0	0	0	0	0
ctg10758_gene.8	0	0	0	0	0	0	0	0	0	0	0	0	0	0	0	0	0	0	0	0	0	0	0	0	0	0	0	0	0	0	0	0	0	0	0	0	0	0	0	0
ctg1075_gene.1	351.533	365.818	370.641	438.211	417.937	514.537	35.918	40.6207	42.4844	68.8999	72.2002	117.055	283.432	285.761	291.158	67.7181	61.3324	72.4247	84.1534	88.7264	142.763	274.959	273.534	265.331	80.8472	69.3337	68.5527	51.35	53.932	68.2666	70.5856	72.3321	45.6348	17.2187	42.3075	70.5856	77.5859	32.6594	10.8007	0.996221
ctg1075_gene.2	417.702	414.47	363.871	253.18	246.052	207.03	158.087	161.903	192.125	143.075	130.908	137.221	393.794	392.14	401.73	156.679	148.246	149.051	154.864	196.414	161.609	258.35	267.142	250.349	232.981	191.766	194.531	312.136	279.721	297.801	175.971	167.647	159.846	149.635	158.068	175.971	123.973	138.707	88.0863	45.8666
ctg1075_gene.4	10.3928	11.5615	11.4818	5.85588	5.43637	6.02858	26.1177	24.7649	26.4727	30.5504	22.6618	24.9309	9.78988	10.9145	11.8398	19.2721	18.6757	20.9492	22.6717	25.0589	12.8789	6.47093	8.91809	9.59908	23.3078	22.494	25.1083	16.0349	16.7627	16.5805	17.1502	18.084	17.668	23.1915	21.4834	17.1502	13.0341	13.0869	13.5211	22.0939
ctg1075_gene.5	0.355445	0.461982	0.621861	6.72807	6.92471	7.98579	6.21312	5.45242	3.70532	3.85235	7.61801	5.57052	3.2235	2.75129	3.16933	4.21258	4.00016	4.95159	9.6258	10.0105	5.54103	13.6922	15.1608	14.0143	4.34121	22.3147	12.7663	5.73779	4.80825	9.21734	15.6719	13.6521	25.7323	29.9402	23.2673	15.6719	19.6397	19.8499	12.8998	21.1429
ctg1075_gene.10	0	0	0	0	0	0	0	0	0	0	0	0	0	0	0	0	0	0	0	0	0	0	0	0	0	0	0	0	0	0	0	0	0	0	0	0	0	0	0	0
ctg1075_gene.11	0	0	0	0	0	0	0	0	0	0	0	0	0	0	0	0	0	0	0	0	0	0	0	0	0	0	0	0	0	0	0	0	0	0	0	0	0	0	0	0
ctg1075_gene.7	25.8625	25.2138	27.1999	26.554	17.4413	25.787	46.4601	50.3718	38.9877	28.3066	28.5288	26.4136	15.9972	16.0642	12.8773	39.2516	39.7735	37.2796	22.8954	19.152	21.1788	11.556	12.8617	9.52237	13.5763	13.1176	15.9199	5.93635	8.38878	6.74862	7.44158	4.89143	3.55106	7.34135	5.98163	7.44158	9.17679	10.0085	8.15271	8.41774
ctg1075_gene.8	1.11497	1.0831	0.735529	1.02584	0.645463	1.22595	1.94606	2.04431	2.05276	2.465	3.12862	3.94942	2.18709	1.63345	1.13002	1.50802	1.54521	1.32255	1.91615	1.0512	0.964829	0.912888	1.32049	1.73898	0.339518	0.50888	0.460637	0	0	0	0.086507	0	0	0	0	0.086507	0	0	0	0
ctg10760_gene.1	0	0	0	0.167025	0.538593	0.304868	0.770055	1.36942	0.91911	0.969818	1.25755	0.791115	0	0	0.185584	0.057452	0.254732	0.219475	0.843522	0.501757	0.399146	0.214851	0.195935	0.869005	0	0	0	0	0	0	0	0	0	0	0	0	0	0	0	0
ctg10760_gene.3	0	0	0	0	0	0	0.745912	0.983047	1.19284	0.057075	0	0	0	0	0	3.50648	2.49149	4.63117	0	0.121657	0	0	0	0	0	0	0	0	0	0	0	0	0	0	0	0	0	0	0	0
ctg10761_gene.1	0	0.184629	0.103586	0	0.127311	0.102518	1.59742	2.31992	1.7288	0.698959	0.208424	0.581466	0.600085	0.509414	0.532027	8.50516	12.5017	12.1929	0.099495	0.892805	1.62332	0.712721	0	0	0.99039	0.784737	0.822683	0.290228	0.078788	0.70759	0.215835	0.377771	0.002938	0.22744	0.107619	0.215835	0.258888	0.167703	0.196233	0.170465
ctg10761_gene.2	0	0.058647	0	0	0	0	0.457353	0.424461	0.131452	0	0.077458	0	0	0	0	0.43555	0.606425	0.391869	0	0	0	0	0	0	0	0	0	0	0	0	0.115579	0	0	0.078402	0	0.115579	0	0	0.112043	0
ctg10761_gene.3	0	0	0	0	0	0	0	0	0	0	0	0	0	0	0	0	0	0	0	0	0	0	0	0	0	0	0	0	0	0	0	0	0	0	0	0	0	0	0	0
ctg10761_gene.4	0	0	0	0	0	0	0	0	0	0	0	0	0	0	0	0	0	0	0	0	0	0	0	0	0	0	0	0	0	0	0	0	0	0	0	0	0	0	0	0
ctg10762_gene.2	1.73381	1.98217	1.66586	0.770722	0.80209	1.66822	2.18193	1.66301	2.04363	3.47104	4.18675	3.96994	7.61942	7.27087	9.2315	2.63432	3.04414	2.39041	3.58367	3.5604	3.21045	3.14539	2.13265	2.22604	0	0	0.029685	0.026939	0	0	0	0	0	0	0	0	0	0	0	0
ctg10762_gene.3	0	0	0	0	0	0	0	0	0	0	0	0	0	0	0	0	0	0	0	0	0	0	0	0	0	0	0	0	0	0	0	0	0	0	0	0	0	0	0	0
ctg10766_gene.1	0	0	0	0	0	0	0	0	0	0	0	0	0	0	0	0	0	0	0	0	0	0	0	0	0	0	0	0	0	0	0	0	0	0	0	0	0	0	0	0
ctg10766_gene.2	6.53674	7.24013	7.02894	5.64212	4.96007	5.89982	38.5395	37.6085	25.6883	14.813	10.8387	9.7145	4.03811	5.11025	3.75682	27.3384	31.6929	29.6789	14.3391	14.5093	16.7795	4.42619	3.43867	2.89441	11.81	16.6431	18.7619	15.5478	15.4786	13.1807	11.6847	12.7554	15.4319	11.2693	10.006	11.6847	9.39	10.6019	10.1196	5.74783
ctg10768_gene.1	0.093166	0	0.212689	0	0.383407	0.096611	0	0.409007	0.124654	1.23524	1.11243	0.130731	0	0	0	0	0.028052	0.351022	0.490831	0.650657	0.096662	0.362159	0.218967	0.480904	0	0	0	0	0	0	0.038001	0.344699	0.177089	0	0	0.038001	2.40888	0.746894	0.196113	0.072716
ctg10769_gene.1	0.055869	0	0	0	0	0	0	0	0	0	0	0	0	0	0	0	0	0	0	0	0	0	0	0	0	0	0	0	0	0	0	0	0	0	0	0	0	0	0	0
ctg10769_gene.2	0	0	0	0	0	0	0	0	0	0	0	0	0	0	0	0	0	0	0	0	0	0	0	0.108388	0	0	0	0	0	0	0	0	0	0	0	0	0.075843	0	0	0
ctg10769_gene.3	0	0	0	0	0	0	0	0	0	0	0	0	0	0	0	0.157116	0	0.152815	0	0	0	0	0	0	0	0	0	0	0	0	0	0	0	0	0	0	0	0	0	0
ctg10769_gene.4	0	0	0	0	0	0	0	0	0	0	0	0.235296	0	0	0.119591	0.109198	0	0	0	0	0	0	0	0	0	0	0	0	0	0.119239	0	0	0	0	0	0	0	0	0	0
ctg1076_gene.1	0.077244	0	0.060945	0.417261	0	0.415173	2.84146	5.59017	4.59437	0.120206	0.19141	0	0.371579	0.133685	0.128989	1.56527	1.57222	1.91772	0.119381	0	0	0.187295	0.3758	0.266043	5.57756	15.8392	21.5606	7.44688	5.96699	4.97183	2.12069	3.61726	0.714615	0.371309	0.801771	2.12069	0.53189	0.452388	0.654889	0.185109
ctg1076_gene.2	0	0	0	0.410674	1.57278	0.649514	0.17055	1.6092	0.58971	0	0.165337	0	0	0	0	0	0	0	0	0	0	0	0	0	0	0	0	0	0	0	0	0	0	0	0	0	0	0	0	0
ctg1076_gene.3	20.542	19.689	23.1549	15.6443	19.3025	18.9806	23.6656	21.0565	16.797	13.5854	15.004	14.7297	25.5819	26.3984	24.1162	20.7263	19.6209	23.5625	15.8356	14.8161	18.6268	19.853	15.2183	15.8007	9.87387	6.91744	6.86032	11.6257	11.6936	10.1843	9.82264	9.96561	10.8181	7.06259	8.08354	9.82264	7.07051	5.44294	6.79341	5.11745
ctg1076_gene.6	0	0	0	0	0	0	0	0	0	0	0	0	0	0	0	0	0	0	0	0	0	0	0	0	0	0	0	0	0	0	0	0	0	0	0	0	0	0	0	0
ctg1076_gene.7	5.64012	4.56476	3.72137	5.04678	5.22387	3.21835	4.7349	4.4638	3.24883	2.03239	2.74999	3.11454	6.23275	4.88052	6.91289	4.97446	3.23684	3.54208	4.49205	3.27725	3.25745	2.91862	4.80399	3.16379	1.37102	1.88401	1.45543	3.2079	3.75125	2.65283	2.77273	1.82949	1.0043	2.00816	1.41882	2.77273	1.20107	1.03655	0.98758	0.840002
ctg10771_gene.3	0	0	0	0	0	0	0	0	0	0	0	0	0	0	0	0	0	0	0	0	0	0	0	0	0	0	0	0	0	0	0	0	0	0	0	0	0	0	0	0
ctg10771_gene.5	0	0	0	0	0	0	0	0	0	0	0	0	0	0.106556	0.144875	0	0	0	0	0	0.096903	0.133797	0	0.411337	0	0	0	0	0	0.23278	0	0	0	0	0	0	0	0	0	0
ctg10771_gene.6	53.6398	50.5625	48.3594	55.5269	50.1013	81.3732	1.4046	2.62838	2.57995	17.1719	19.7898	9.67184	26.4743	28.4484	30.1712	169.306	147.442	132.338	9.50834	21.5356	20.5824	246.93	251.322	252.986	7.4773	12.5421	13.3439	19.1251	14.9004	20.2164	5.19614	3.78878	4.51928	3.23643	3.06458	5.19614	4.05053	4.60497	4.81936	0.437278
ctg10771_gene.7	0	0.648892	0	0.204591	0	0	0	0	0	0.627381	0.523376	0.567393	0.283575	0.355908	0	0.405204	0.625921	0.22979	1.05854	1.17693	0.43379	0.069555	0.201309	0.278417	0	0.489322	0.253557	0.071904	0	0	0.148898	0	0	0	0	0.148898	0	0	0	0
ctg10771_gene.8	9.53435	8.83652	8.50114	8.37148	7.91278	11.3259	5.13873	2.87116	5.23245	14.3854	38.1624	16.3146	2.05546	2.366	1.91316	8.96164	10.7943	5.36602	3.86909	2.26009	5.32094	7.1634	6.89769	7.3555	2.63267	5.07289	4.05458	3.21532	2.76578	4.50224	1.57343	1.30785	2.73633	0.850725	1.97696	1.57343	2.19879	0.780962	0.819683	0.240463
ctg10771_gene.9	0	0	0	0	0	0	0	0	0	0	0	0	0	0	0	0	0	0	0	0	0	0	0.248538	0	0	1.19074	2.35979	1.60013	0.576764	1.64431	0.341573	0	0.736345	0	0.310078	0.341573	0.230272	0.250665	0	0
ctg10772_gene.1	0	0	0	0	0	0	0	0	0	0	0	0	0	0	0	0	0	0	0	0	0.068924	0	0	0	0	0	0	0	0	0	0	0	0	0	0	0	0	0	0	0
ctg10774_gene.1	0	0	0	0	0	0	11.9859	12.9662	12.1383	0	0	0	0	0	0	28.9876	28.8793	35.2869	0	0.13419	0	0	0	0	0	0	0	0	0	0	0	0	0	0	0	0	0	0	0	0
ctg10776_gene.1	22.9104	21.9967	23.6139	20.7193	20.2846	21.9636	81.6055	80.3565	72.1156	37.314	42.2315	48.3757	33.2863	31.9128	31.5772	118.513	115.561	110.004	30.3812	33.7048	26.4741	27.3822	27.6831	30.4661	38.3818	36.9623	39.3953	47.8973	50.1839	49.0741	38.3042	39.202	31.9747	31.7513	36.2314	38.3042	26.4317	30.8171	31.6497	39.995
ctg10777_gene.1	0.53862	0.962348	1.18453	1.05662	1.03261	0.194432	1.49826	2.01039	1.71562	1.58523	1.68722	1.83818	0.879914	0.494237	0.905649	1.35123	1.08622	1.20186	0.527303	0.72366	0.82737	1.31627	1.67193	0.430897	0.505193	1.82364	1.83772	2.78357	1.82266	1.80089	0.448002	0.665545	0.618231	1.04315	0.754506	0.448002	0.29749	0.416502	0.257001	0.44344
ctg1077_gene.1	475.882	451.925	475.659	316.039	285.496	301.001	249.981	247.174	225.189	185.656	172.604	216.767	421.697	425.477	411.628	159.752	176.718	166.915	194.063	208.718	191.489	248.721	244.9	246.527	229.405	202.354	245.049	128.976	137.876	147.086	154.402	146.418	196.004	197.916	161.591	154.402	185.362	199.684	233.892	330.061
ctg1077_gene.2	2.72294	3.47226	3.58211	1.97915	1.93102	1.09395	4.66054	4.6446	3.07564	3.43466	2.71593	3.41198	3.64429	3.6918	3.66172	1.48572	3.14376	3.75835	2.42772	2.73869	1.6411	1.87635	1.64649	2.81889	6.97925	8.09742	9.28026	8.43689	7.80297	8.17334	11.8873	11.8528	10.0627	10.8152	9.55854	11.8873	11.1834	10.6963	6.68497	6.00276
ctg1077_gene.3	2.65042	1.96316	4.13091	1.27135	1.00505	1.09899	2.23014	1.4569	0.606788	1.15309	0.718466	0.928893	1.56021	1.83411	2.24922	1.3412	3.1227	1.33773	1.31751	1.55822	1.04879	2.19202	0.609729	1.75799	0	6.65424	2.18442	5.85064	4.6661	4.85495	4.08583	4.61467	4.37188	5.51739	5.21779	4.08583	3.98747	6.04136	3.8073	2.61161
ctg1077_gene.5	0.023504	0	0	0	0	0	0	0	0	0	0	0	0	0	0	0	0	0	0	0	0	0	0	0	0	0	0	0	0	0	0.024561	0	0	0	0.024493	0.024561	0	0	0	0
ctg1077_gene.6	0.829691	0	0.914425	1.22544	1.06395	0.855326	0.935058	0.773342	0.672897	1.79861	1.18757	1.84532	0.543543	0.279268	0.748244	1.17802	1.52797	1.59834	0.917815	1.19692	0.261067	0.564085	0.710312	0.801382	1.81272	1.58469	2.01666	0	0	0	2.63903	3.06215	3.54277	3.45345	2.98491	2.63903	2.40736	3.0861	3.04335	2.86166
ctg1077_gene.8	7.1382	4.27753	6.5891	6.06494	7.06253	6.09726	12.1338	10.9508	12.3677	12.1915	14.5257	13.9689	9.55025	7.81465	10.4752	14.3241	13.5315	16.0597	10.7085	11.9633	6.3965	9.7999	7.18221	7.90695	16.9106	13.6347	16.1008	13.7187	15.2539	17.2713	29.2945	27.5312	30.9952	28.1907	22.8834	29.2945	29.9084	29.1795	24.9023	20.3706
ctg1077_gene.17	0	0	0	0	0	0	0	0	0	0	0	0	0	0	0	0	0	0	0	0	0	0	0	0	0	0	0	0	0	0	0	0	0	0	0	0	0	0	0	0
ctg1077_gene.13	0	0	0	0	0	0	0	0	0	0	0	0	0	0	0	0	0	0	0	0	0	0	0	0	0	0	0	0	0	0	0	0	0	0	0	0	0	0	0	0
ctg10780_gene.1	2.92029	2.70433	2.04248	5.05415	3.86926	0.857048	6.37536	6.45433	6.68483	3.5303	3.62604	5.39907	7.35616	6.02631	5.00757	7.43197	8.87474	9.42714	4.86198	3.4064	1.921	7.66077	5.09463	5.31509	1.16089	2.58452	2.95402	3.64363	2.73004	3.5719	3.83797	2.88965	2.72259	3.00107	3.67143	3.83797	2.08934	3.15984	3.12343	2.82518
ctg10785_gene.1	0	0	0	0	0	0	0	0	0	0	0	0	0	0	0	0	0	0	0	0	0	0	0	0	0	0	0	0	0	0	0	0	0	0	0	0	0	0	0	0
ctg10786_gene.1	1217.42	1172.4	1164.2	663.52	578.197	557.8	623.034	778.976	1111.93	159.353	245.28	238.227	1034.52	1062.13	1080.8	583.732	568.981	579.312	218.866	172.919	293.113	541.453	530.931	538.142	803.473	894.988	731.113	967.686	1091.63	851.865	373.866	349.229	222.297	124.718	118.056	373.866	234.219	236.798	82.5649	17.6044
ctg10786_gene.2	1799.72	1809.12	1804.07	1081.4	968.342	939.218	1061.13	1169.81	1616.64	269.43	397.213	432.395	1572.64	1579.55	1608.35	853.72	885.967	896.579	341.764	260.286	444.671	779.992	773.607	768.4	802.856	1001.1	820.815	1711.04	1967.29	1333.82	367.815	404.866	231.798	138.847	143.242	367.815	192.721	240.923	104.13	23.4359
ctg10787_gene.1	45.8457	41.0618	40.1413	309.952	305.915	339.902	22.4299	26.5101	46.6463	11.2426	11.9637	16.8552	102.547	97.6532	110.38	2.11784	2.523	1.49022	20.8427	14.0783	36.4895	157.959	153.278	143.137	14.3769	18.1966	11.2346	48.3068	39.3241	36.9484	27.1518	25.048	60.5805	31.5266	41.1767	27.1518	79.4106	32.5222	53.8351	83.0889
ctg10788_gene.2	3.74321	3.2825	2.86575	3.20255	2.34914	2.36361	2.42511	4.20686	3.79166	2.99113	2.28107	2.89812	5.3612	3.91102	4.82764	6.44436	4.7848	4.78895	2.92621	2.67738	2.17896	5.15321	3.71388	2.09747	7.71016	6.86301	8.16497	3.50057	4.2071	2.96735	2.79584	2.85902	2.99906	3.88762	3.09979	2.79584	0.921104	1.43893	1.67163	2.89984
ctg10788_gene.3	838.112	790.456	848.328	385.154	337.879	509.697	390.717	1213.18	1341.15	322.138	56.0587	84.9521	240.435	267.026	273.225	351.989	664.889	192.877	1974.84	1141.8	2570.16	1102.12	936.235	1126.84	30.7461	49.4641	56.8888	123.215	114.345	107.193	3.36568	4.14959	3.42692	36.5666	45.9833	3.36568	18.8654	23.3702	86.3838	79.0676
ctg10788_gene.4	0.389888	0.833456	0.570122	0.996949	1.04601	0.573447	0	0.031743	0	0.030971	0	0	1.48069	1.67389	1.03495	0	0	0	0.1446	0.173464	0.060723	0.674185	0.673703	1.4371	0	0	0	0	0	0	0	0	0.051794	0	0	0	0	0	0	0
ctg10789_gene.1	0	0	0	0	0	0	0	0	0	0	0	0	0	0	0	0	0	0	0	0	0	0	0	0	0	0	0	0	0	0	0	0	0	0	0	0	0	0	0	0
ctg1078_gene.1	24.6781	23.1319	26.8756	15.7855	14.4373	11.6269	34.9442	29.6106	27.5011	20.1264	13.5982	18.3796	25.6475	25.9333	25.9777	32.4889	34.2278	29.1456	18.9033	23.4854	19.7899	14.4689	14.6271	16.0128	56.8079	52.2188	57.9017	37.0903	40.8278	34.1809	30.9201	27.5145	19.1888	25.6416	34.5649	30.9201	36.2085	23.5926	18.4005	28.0578
ctg1078_gene.3	0	0	0	0	0	0	0	0	0	0	0	0	0	0	0	0	0	0	0	0	0	0	0	0	0	0	0	0	0	0	0	0	0	0	0	0	0	0	0	0
ctg1078_gene.4	0	0	0	0	0	0	0	0	0	0	0	0	0	0	0	0	0	0	0	0	0	0	0	0	0	0	0	0	0	0	0	0	0	0	0	0	0	0	0	0
ctg10792_gene.4	773.128	781.153	772.399	292.182	272.71	273.931	33.5764	40.1657	38.2567	52.9786	42.7398	45.4253	386.931	381.354	406.545	71.6063	70.7198	91.71	42.4393	42.8575	55.7258	217.054	202.893	218.685	185.449	112.238	118.771	56.7532	52.3064	65.6133	134.776	114.611	99.3885	123.926	85.9623	134.776	115.434	89.7101	102.766	40.0916
ctg10792_gene.2	3.55703	4.14255	2.4886	1.50881	0.867231	0.32693	0.842925	1.69231	0.891502	0	0.238732	0.924834	1.38579	0.676814	1.091	10.7513	10.0038	8.72768	0.461875	0	0	0.327303	0.618279	0	0	0	0	0	0	0	0	0	0	0	0	0	0	0	0	0
ctg10792_gene.3	4.31518	1.95727	1.81096	0.214723	0.182979	0.514381	0.836661	0.157673	0.385722	0	0	0.480307	0	0	0	0	0	0	0	0	0	0	0	0	0	0	0.146186	0	0	0	0	0	0	0	0	0	0	0	0	0
ctg10793_gene.1	55.3398	49.644	54.651	29.8999	30.2149	29.1117	31.4709	33.5449	37.1491	42.4299	32.2418	33.5303	52.7694	58.4924	60.9053	50.3397	58.0893	55.593	48.6607	44.57	35.1628	49.059	48.5053	50.3619	100.28	63.095	55.7141	91.7212	80.0005	99.0376	55.6801	53.6313	52.1776	52.1038	55.8464	55.6801	55.6083	49.4983	46.8965	56.9985
ctg10793_gene.5	0	0	0	0	0	0	0	0	0	0	0	0	0	0	0	0	0.012829	0	0	0.016157	0	0	0	0.005027	0.462116	0	0	0	0	0	0	0	0	0	0	0	0	0	0	0
ctg10793_gene.6	0	0	0	0	0	0	0	0	0	0	0	0	0	0	0	0	0	0	0	0	0	0	0	0	0	0	0	0	0	0	0	0	0	0	0	0	0	0	0	0
ctg10793_gene.7	0	0	0	0	0	0	0	0	0	0	0	0	0	0	0	0	0	0	0	0	0	0	0	0	0	0	0	0	0	0	0	0	0	0	0	0	0	0	0	0
ctg10793_gene.8	0	0	0	0	0	0	0	0	0	0	0	0	0	0	0	0	0	0	0	0	0	0	0	0	0	0	0	0.062669	0	0	0	0	0	0	0	0	0	0	0	0
ctg10795_gene.1	0	0	0	0	0	0	0	0	0	0	0	0	0	0	0	0	0	0	0	0	0	0	0	0	0	0	0	0	0	0	0	0	0	0	0	0	0	0	0	0
ctg10795_gene.3	0	0	0	0	0	0	0	0.117817	0	0	0	0	0	0	0	0	0	0	0	0	0	0	0	0	0	0	0	0.114018	0.180539	0	0	0	0	0	0	0	0	0	0	0
ctg10796_gene.1	0	0	0	0	0	0	0	0	0	0	0	0	0	0	0	0	0	0	0	0	0	0	0	0	0	0	0	0	0	0	0	0	0	0	0	0	0	0	0	0
ctg10796_gene.2	23.5831	26.6211	30.0767	22.6227	20.9589	19.1823	31.1446	30.7549	34.7791	29.7733	22.6932	26.6429	33.1659	31.5561	30.6826	33.1152	34.6367	26.4623	24.2102	27.282	19.5747	31.1896	34.6235	28.0159	88.7588	75.1372	63.4627	49.6835	48.1556	53.5047	84.2325	79.2037	74.9122	62.5307	73.4862	84.2325	117.821	76.6543	74.5102	49.2522
ctg10796_gene.7	0	0	0	0	0	0	0	0	0	0	0	0	0	0	0	0	0	0	0	0	0	0	0	0	0	0	0	0	0	0	0.033482	0.473943	0	0.129314	0	0.033482	0	0	0.122601	0
ctg10796_gene.8	0	0	0	0	0	0	0	0	0	0	0	0	0	0	0	0	0	0	0	0	0	0.115854	0	0	0	0	0	0	0.114941	0	0.293075	0	0.181948	0.252505	0.198882	0.293075	0	0	0.14844	0.151789
ctg10796_gene.4	0.200235	0.208457	0.320391	0.977969	1.40799	1.57667	0.913748	1.01442	1.292	0.510614	0.85901	0.689341	0	0	0	0.316614	0.147066	0.285498	0.347685	0.281911	0.099647	0.062884	0.121845	0.083289	0	0.074605	0.104762	3.83225	2.28596	3.09338	1.55941	1.11069	1.80042	1.02067	0.595809	1.55941	0.562374	0.763308	0.554687	0.554348
ctg10796_gene.5	10.3259	9.72566	10.0104	28.1126	27.273	40.2195	14.6233	18.5396	25.3511	17.2936	24.7344	18.4358	16.7054	16.2272	16.7967	66.5295	61.9568	63.1724	36.8301	48.9015	60.3738	37.219	38.243	32.6004	85.3127	65.8681	63.7026	29.2969	22.5352	23.5253	96.1919	101.6	75.3304	60.6551	49.385	96.1919	93.1882	77.3324	77.964	33.2998
ctg10798_gene.5	0	0	0	0	0	0	0	0	0	0	0	0	0	0	0	0	0	0	0	0	0	0	0	0	0	0	0	0	0	0	0	0	0	0	0	0	0	0	0	0
ctg10798_gene.2	584.139	569.99	556.665	423.514	413.183	315.097	227.831	224.783	223.954	130.174	155.03	168.371	484.392	469.958	487.866	189.504	207.488	199.296	140.997	136.111	118.819	445.632	456.255	445.39	361.038	260.548	250.237	366.233	379.32	375.728	197.11	190.631	156.779	130.338	166.831	197.11	223.809	162.251	122.639	59.4943
ctg10798_gene.3	1.7892	0.651027	1.68744	0.887066	0.559245	0.818327	2.8504	3.79074	5.3565	0.029838	0.097288	0.327508	0	0.080272	0.233322	0	0	0	0	0	0.133244	0	0.218929	0.141061	0	0	0	0.345055	0.232062	0.220196	0.128081	0	0.025518	0	0	0.128081	0	0	0	0
ctg1079_gene.1	4.13051	4.02817	4.01516	6.53162	7.5052	7.03513	13.1142	11.641	8.68741	10.0368	8.77679	8.29933	6.84828	6.80009	6.54589	8.67489	6.93535	7.87525	7.02808	5.63898	8.27486	6.47285	6.26212	6.16767	10.1155	13.0481	13.4627	12.1755	14.4613	13.5904	10.5701	11.068	10.1664	12.0543	10.1989	10.5701	5.11426	8.80306	10.2798	7.96006
ctg1079_gene.7	0	0	0	0	0	0	0	0	0	0	0	0	0	0	0	0	0	0	0	0	0	0	0	0	0	0	0	0	0	0	0	0	0	0	0.140432	0	0	0	0	0
ctg107_gene.1	0	0	0	0	0	0	0	0	0	0	0	0	0	0	0	0	0	0	0	0	0	0	0	0	0	0	0	0	0	0	0	0	0	0	0	0	0	0	0	0
ctg107_gene.2	2.29193	1.23869	1.28033	0.453374	1.14326	1.82477	2.13331	0.904168	1.64423	2.50639	1.70945	0.965321	1.42699	1.44489	0.707751	0.939993	0.398047	0.788549	1.67814	1.02566	1.4256	0.811347	0.268105	0.476792	0.463156	1.32454	0.455508	0.255913	0.152047	0.115867	0.313781	0.555453	0.620382	0.342358	0.341296	0.313781	0.592937	0.32972	0.147691	1.96158
ctg107_gene.3	146.914	128.45	145.154	56.5455	52.2002	37.8185	36.4078	42.1743	33.8596	55.878	61.0724	67.8153	89.0698	95.9078	85.5418	35.2695	42.3376	38.2746	67.7029	74.784	45.6213	74.47	63.9396	67.6959	98.3428	109.03	102.994	145.443	139.584	141.888	212.556	204.485	226.2	227.393	250.464	212.556	269.193	181.467	191.713	176.991
ctg107_gene.5	1.86434	1.87792	2.77452	2.98601	3.14881	2.49518	10.7157	8.85199	5.81378	13.2804	14.8915	15.3392	2.31528	1.92117	1.97782	12.4764	12.0521	15.1261	11.3603	13.1192	7.51664	2.97395	2.339	2.47269	6.06631	5.29435	9.30284	0.757088	0.94527	1.4841	5.21363	6.47341	5.68734	7.0703	5.46754	5.21363	2.42595	3.1648	3.14945	4.00897
ctg107_gene.6	0	0	0	0	0	0	0	0	0	0	0	0	0	0	0	0	0.028307	0	0.042991	0.018023	0	0	0.020451	0	0	0	0.082047	0	0	0	0.162479	0.079142	0.099647	0.192474	0.064525	0.162479	0.088822	0.101299	0.091166	0.099225
ctg107_gene.15	0	0	0	0	0	0	0	0	0	0	0	0	0	0	0	0	0	0	0	0	0	0	0	0	0	0	0	0	0	0	0	0	0	0	0	0	0	0	0	0
ctg107_gene.8	1.04126	1.21712	1.21216	0.549561	0.704485	0.662463	5.66353	5.0504	5.7426	8.01127	4.11175	5.75676	1.02949	1.10967	0.88181	4.02239	5.01987	4.95442	9.22802	11.1409	5.51757	0.530471	0.362336	0.395771	2.69662	1.9983	2.13554	0.956649	1.4821	1.61784	1.77544	1.83717	1.41714	1.57711	1.50879	1.77544	1.2841	1.14899	1.12558	1.11281
ctg107_gene.9	128.611	141.527	128.645	97.8613	100.531	131.296	101.54	118.316	125.889	94.0721	87.3867	84.3349	160.705	151.779	155.372	92.1414	88.8251	81.4995	82.2004	94.8263	108.801	88.6236	93.2695	98.4542	173.837	132.971	140.042	83.5669	100.37	92.9044	102.333	100.929	90.8185	87.8495	111.023	102.333	96.7135	94.6709	70.5971	65.6729
ctg107_gene.10	0.052022	0	0	0	0.047553	0.348148	0	0.156722	0.127372	0	0.53567	0	0	0.098193	0	0	0	0	0.110467	0.057279	0	0.370468	0	0	0	0.360151	0.289318	0.101485	0	0	0	0	0	0	0.242662	0	0	0	0.095151	0
ctg107_gene.11	0.105185	0.141983	0.094738	0	0	0	0	0	0	0	0	0	0.133784	0	0	0	0	0	0	0	0	0.163128	0	0.063226	0	0.169488	0.095653	0.230633	0	0	0	0	0	0	0.2258	0	0.088484	0	0.1499	0
ctg107_gene.12	223.756	215.438	202.441	175.163	167.985	218.767	190.394	185.749	191.072	168.497	154.119	152.713	247.702	233.279	244.95	133.339	131.546	148.285	147.226	146.53	173.228	145.782	142.84	134.977	259.771	307.781	285.254	245.49	241.85	217.849	100.254	120.226	98.8111	114.196	130.658	100.254	79.0135	98.8779	83.9864	74.209
ctg107_gene.13	6.78809	7.66166	6.78568	5.66821	6.60941	4.38918	6.32959	6.98387	6.14444	6.57348	4.22609	6.32996	7.74415	9.25051	9.1551	7.97221	6.3101	6.44938	5.17358	5.46647	4.09422	6.62209	6.21502	7.0503	36.0138	32.079	31.4693	17.5816	15.9918	18.852	24.1172	25.5838	21.3867	22.9485	15.914	24.1172	15.724	24.4405	17.677	13.475
ctg10800_gene.2	0	0	0	0	0	0	0	0	0	0	0	0	0	0	0	0	0	0	0	0	0	0	0	0	0	0	0	0	0	0	0	0	0	0	0	0	0	0	0	0
ctg10800_gene.3	0	0	0	0	0	0	0.175616	0.812452	1.41146	0.223454	0	0.168028	0	0	0	1.3194	0.310563	0.200461	0	0	0	0	0	0	0	0	0	0	0	0	0	0	0	0	0	0	0	0	0	0
ctg10802_gene.1	0	0	0	0	0	0	0	0	0	0	0	0	0	0	0	0	0	0	0	0	0	0	0	0	0	0	0	0	0	0	0	0	0	0	0	0	0	0	0	0
ctg10802_gene.2	0	0	0	0	0	0	0	0	0	0	0	0	0	0	0	0	0	0	0	0	0	0	0	0	0	0	0	0	0	0	0	0	0	0	0	0	0	0	0	0
ctg10802_gene.3	0	0	0	0	0	0	0	0	0	0	0	0	0	0	0	0	0	0	0	0	0	0	0	0	0	0	0	0	0	0	0	0	0	0	0	0	0	0	0	0
ctg10807_gene.1	66.0398	76.3926	70.0289	92.1996	107.46	69.186	54.2084	53.9192	59.7071	59.0593	69.6865	74.2917	89.3887	82.0219	81.7059	56.5991	54.2778	55.8214	64.4753	60.4505	62.2462	83.2814	79.8423	86.9417	50.2037	45.8888	55.6363	45.0062	45.0832	40.414	41.541	43.4952	39.6078	48.3461	45.8382	41.541	28.2365	41.8569	60.843	59.4009
ctg1080_gene.1	59.5477	46.0838	50.9684	40.3174	43.0531	34.9813	25.877	27.3377	31.5098	125.735	152.275	120.875	25.0048	32.142	24.0238	84.4123	112.931	102.912	68.7727	65.8825	58.3949	29.9466	28.0962	24.7367	41.5521	33.7829	37.7247	21.0405	24.2206	24.4619	43.8033	45.647	41.0949	33.6066	24.8591	43.8033	24.8572	23.3629	18.1811	15.391
ctg1080_gene.2	17.3504	19.8006	17.0236	17.6587	13.7361	20.2685	6.78712	12.3874	8.78641	59.5331	45.9535	29.5149	26.7187	32.1487	33.7734	8.13396	9.96004	9.92404	39.5367	28.8256	29.078	22.5935	24.9169	23.5669	29.129	20.0131	18.3847	9.73541	8.24672	10.5142	9.31826	9.64803	9.97596	9.50272	8.54367	9.31826	8.01059	8.9302	8.48306	11.2674
ctg1080_gene.3	9.62974	8.71438	11.3591	18.8299	12.7856	16.0315	319.188	241.483	131.014	789.673	307.292	379.402	42.1961	50.5091	48.9292	195.202	232.14	189.866	896.318	678.578	746.082	19.4035	21.6833	18.8091	10.8933	14.4318	21.1711	30.9753	20.968	26.1515	24.7259	26.2133	22.5872	39.5531	46.038	24.7259	22.0597	40.7257	71.0841	86.4354
ctg1080_gene.4	0	0	0	0	0	0	0	0	0	0	0	0	0	0	0	0	0	0	0	0	0	0	0	0	0	0	0	0	0	0	0	0	0	0	0	0	0	0	0	0
ctg1080_gene.5	0	0	0	0	0	0	0.628901	0.291564	0.273184	0	0	0	0	0	0	0.864777	1.91088	1.48745	0	0	0	0	0	0	0	0	0	0	0	0	0	0	0	0	0	0	0	0	0	0
ctg1080_gene.6	22.055	25.3168	23.5405	15.0345	12.3035	18.097	9.93251	10.0037	11.4055	15.3664	14.9126	19.4594	24.4309	25.7278	22.621	14.9248	12.7377	14.4682	16.9747	13.2769	15.0129	15.8416	14.537	16.5882	15.281	19.1581	18.6728	14.7491	12.7994	13.928	24.1669	24.1296	19.3777	14.3839	16.0968	24.1669	21.6285	15.4066	12.4873	11.3934
ctg1080_gene.7	0	0	0	0	0	0	0	0	0	0	0	0	0	0	0	0	0	0	0	0	0	0	0	0	0	0	0	0	0	0	0	0	0	0	0	0	0	0	0	0
ctg1080_gene.8	9.0156	7.95341	10.63	4.91094	5.82077	6.10554	7.46835	7.27634	5.61565	5.25915	6.52359	5.37139	10.526	6.4903	8.06257	5.56298	6.79245	7.66905	6.57123	6.01468	4.44815	5.05406	4.92345	6.89258	5.66075	4.51092	4.49796	5.09935	3.35499	5.46828	3.56628	3.64285	4.5462	7.45465	4.55083	3.56628	1.83445	4.51438	3.06845	3.52376
ctg1080_gene.9	0	0	0	0	0	0	0	0	0	0	0	0	0	0	0	0	0	0	0	0	0	0	0	0	0	0	0	0	0	0	0	0	0	0	0	0	0	0	0	0
ctg1080_gene.11	0	0	0.102573	0	0	0	0	0	0	0	0	0	0	0	0	0	0	0	0	0	0	0	0	0	0	0	0	0	0	0	0	0	0	0	0	0	0	0	0	0
ctg1080_gene.12	12.3531	11.8898	9.80304	8.59339	8.68257	6.80998	8.79092	10.8173	10.1561	6.23613	5.82325	8.34791	11.1826	11.4425	12.9696	8.88965	9.06181	8.56992	7.66355	10.7295	8.26131	10.3797	8.35718	6.94454	10.262	10.5198	12.797	6.57117	6.4475	6.8988	9.67496	8.39025	12.0814	12.0235	7.53634	9.67496	5.86473	6.80977	4.74655	5.31777
ctg1080_gene.15	0	0	0	0	0	0	0	0	0	0	0	0	0	0	0	0	0	0	0	0	0	0	0	0	0	0	0	0	0	0	0	0	0	0	0	0	0	0	0	0
ctg10810_gene.1	0	0	0	0	0	0	0	0	0	0	0	0	0	0	0	0	0	0	0	0	0	0	0	0	0	0	0	0	0	0	0	0	0	0	0	0	0	0	0	0
ctg10810_gene.2	0	0	0	0	0	0	0	0	0	0	0	0	0	0	0	0.292607	0	0.786274	0.925494	0	1.07787	0	0	0	0	0	0	0	0	0	0	0	0	0	0	0	0	0	0	0
ctg10811_gene.1	11.7667	9.88078	11.4122	10.2801	13.461	7.38225	18.6512	19.3774	16.7239	11.2237	9.65303	12.1582	15.3526	18.8558	17.1722	27.969	29.2195	25.5228	12.2788	9.44954	6.9585	13.2263	12.4631	16.8525	104.538	93.4635	93.0907	56.9239	54.1787	63.5471	51.4858	47.8944	47.4476	49.6145	37.9533	51.4858	38.0595	37.5065	35.6272	23.0082
ctg10812_gene.2	0	0	0	0	0	0	0	0	0	0	0	0	0	0	0	0	0	0	0	0	0	0	0	0	0	0	0	0	0	0	0	0	0	0	0	0	0	0	0	0
ctg10812_gene.3	0	0.125857	0	0	0	0	0	0	0	0.186795	0	0	0	0	0	0	0	0	0	0	0	0	0	0	0	0	0	0	0	0	0	0	0.039553	0	0	0	0	0	0.079078	0.209262
ctg10812_gene.4	0	0	0	0	0	0	0	0	0	0	0	0	0	0	0	0	0	0	0	0	0	0	0	0	0	0	0	0	0	0	0	0	0	0	0	0	0	0	0	0
ctg10812_gene.12	0	0	0	0	0	0	0	0	0	0	0	0	0	0	0	0	0	0	0	0	0	0	0	0	0	0	0	0	0	0	0	0	0	0	0	0	0	0	0	0
ctg10814_gene.1	0	0	0	0	0	0	0	0	0	0	0	0	0.144764	0	0	0	0	0	0	0	0.409687	0.131342	0	0	0	1.25389	0.469568	0.167107	0.146191	0.23843	0	0	0	0	0	0	0	0	0	0
ctg10814_gene.2	0	0	0	0	0	0	0	0	0	0	0	0	0.489664	0.773367	0.47433	0.291762	0.173805	0.625842	0.179469	0.110219	0	0	0.410954	0.573171	0	0	0	0.430163	0	0	0	0	0	0	0	0	0	0	0	0
ctg10814_gene.3	0	0	0	0	0	0	0.195871	0	0	0	0	0	1.07029	0.409674	0.933285	0.500126	0.335225	0.412163	0.120859	0	0	1.55545	0.299487	1.30038	0	0	0	0.067916	0.382398	0.721903	0.238147	0.223484	0.159911	0.785088	0.105018	0.238147	0	0	0.351594	0
ctg1081_gene.2	0	0	0	0	0	0	0.662769	0.761157	1.73888	0	0.433393	0	0	0	0	0	0.396301	0	0.478097	1.37905	0.453848	0	0	0	0	0	0	0	0	0	0	0	0	0	0	0	0	0	0	0
ctg1081_gene.3	0	0	0	0	0	0	0.644141	0.926723	2.59153	0.984857	0.645998	0.436818	0	0	0	0.294587	0.764124	0.50972	2.12676	2.70488	1.14288	0	0	0	0	0	0	0	0	0	0	0	0	0	0	0	0	0	0	0.107169
ctg1081_gene.4	0	0	0.254564	0.103363	0	0	0.035422	0.488634	0.721669	0.892423	0.742339	0.546506	0.236509	0	0	0.132769	0.181476	0	0.651362	1.02824	0.788969	0	0	0	0	0.063237	0.068263	0.070319	0.196241	0.589775	0	0	0.127727	0.16532	0	0	0	0	0	0
ctg1081_gene.5	0.166128	0.042713	0.193999	0.090055	0	0.046804	1.24408	0.991209	0.908825	0.967806	0.976127	0.917718	0.34445	0.235863	0.080041	0.693718	0.683401	0.901037	0.963574	1.34852	1.20741	0.110418	0	0.057062	0	0.040254	0	0	0.035246	0	0	0.008268	0	0	0.049463	0	0	0	0	0
ctg1081_gene.148	0	0	0	0	0	0	0	0	0	0	0	0	0	0	0	0	0	0	0	0	0	0	0	0	0	0	0	0	0	0	0	0	0	0	0	0	0	0	0	0
ctg1081_gene.7	0	0	0	0	0	0	0	0	0	0	0	0	0	0	0	0	0	0	0	0	0	0	0	0	0	0	0	0	0	0	0	0	0	0	0	0	0	0	0	0
ctg1081_gene.9	39.051	35.4672	43.6923	26.5691	31.9903	19.8012	23.5912	26.4201	25.526	22.7022	21.2251	22.3284	27.0761	29.2597	28.5154	17.1613	22.172	20.3924	25.7344	26.9758	23.6654	17.9477	21.859	15.965	29.0855	32.0207	29.9574	19.5571	22.2379	21.6494	26.5733	29.8773	22.9667	29.9153	23.6625	26.5733	28.9016	30.562	25.3212	17.747
ctg1081_gene.11	0	0	0	0	0	0	0	0	0	0	0	0	0	0	0	0	0.213275	0	0	0	0	0	0	0	0	0	0	0	0.064218	0	0.121482	0	0	0	0.071034	0.121482	0.050691	0	0	0
ctg1081_gene.150	0	0	0	0	0	0	0	0	0	0	0	0	0	0	0	0	0	0	0	0	0	0	0	0	0	0	0	0	0	0	0	0	0	0	0	0	0	0	0	0
ctg1081_gene.12	0	0	0	0	0	0	0	0	0	0	0	0	0	0	0	0	0	0	0	0	0	0	0	0	0	0	0	0	0	0	0	0	0	0	0	0	0	0	0	0
ctg1081_gene.151	0	0	0	0	0	0	0	0	0	0	0	0	0	0	0	0	0	0	0	0	0	0	0	0	0	0	0	0	0	0	0	0	0	0	0	0	0	0	0	0
ctg1081_gene.13	8.75561	9.15085	9.43423	0.737228	1.6343	1.42341	58.6979	53.6513	32.0343	2.16265	0.195398	1.05168	4.45741	5.98398	8.68335	77.622	97.4652	93.1927	0	1.51989	0.359079	0.222225	0.714132	0.463247	0	0	0	0	0	0	1.69741	0.478122	2.61237	5.10549	1.26196	1.69741	1.12992	2.37011	0.550678	0.566897
ctg1081_gene.14	5.02309	7.16703	6.0296	0.472467	0.858516	1.68481	37.261	32.0044	20.5699	1.55815	0.309635	0.235194	0.623621	0.393571	3.46744	14.4552	15.4556	18.9073	0	0.086165	0	0.405482	0	0	0	0	0	0	0	0	0.753742	2.11068	2.54599	3.27279	1.30862	0.753742	0.594671	2.78326	0.678302	0.189959
ctg10821_gene.1	0.341042	0	0	0	0	0	0	0	0	0	0	0	0	0.105388	0	0	0	0	0	0	0	0.155709	0	0	0	0	0	0	0	0	0	0	0	0	0	0	0	0	0	0
ctg10821_gene.2	1306.95	1268.09	1300.56	921.935	923.592	992.089	727.788	816.104	868.063	542.661	475.585	524.834	1499.01	1618.39	1611.99	655.052	730.419	707.155	552.769	603.43	542.544	986.333	1067.92	1008.05	2724.22	1511.86	1884.3	1980.56	1909.31	2064.8	1667.87	1560.24	1438.12	1339.68	1417.27	1667.87	1698.74	1719.53	1198.91	841.161
ctg10822_gene.1	0	0	0	0.628051	1.34988	0.777797	0	0	0	0	0	0	0	0.034166	0	0	0	0	0	0	0	6.09115	4.87066	8.40918	0	0	0	0	0	0	0	0	0	0	0	0	0	0	0	0
ctg10823_gene.1	36.2889	39.4012	39.8691	27.6455	25.0894	19.562	24.9784	29.5827	29.9463	41.03	33.8736	39.0234	47.2639	49.4474	52.2058	27.7903	28.5492	26.459	34.5667	47.6553	29.7985	37.6147	41.6237	37.7569	48.058	33.0668	44.6595	53.1067	53.2371	47.3083	55.6011	57.1685	53.7737	54.8901	57.9179	55.6011	64.7392	46.8405	46.1916	50.1787
ctg10826_gene.8	0	0	0	0	0	0	0	0	0	0	0	0	0	0	0	0	0	0	0	0	0	0	0	0	0	0	0	0	0	0	0	0	0	0	0	0	0	0	0	0
ctg10826_gene.2	881.817	771.893	776.736	1925.58	1968.37	1566.74	904.617	533.957	250.761	292.15	372.372	308.879	575.19	602.427	633.898	445.851	506.147	474.425	425.419	355.453	427.309	2840.8	2968.26	2828.68	1980.09	2392.96	2119.01	7774.54	8037.83	9423.6	2062.22	1982.35	2851.29	2397.28	4322	2062.22	1878.46	1651.41	3646.85	6422.77
ctg10826_gene.3	7.43084	6.6032	6.82247	18.326	20.0608	19.9208	18.582	16.3297	8.88648	34.3243	51.3736	32.1596	8.69341	7.34848	9.09189	9.46412	9.14659	11.0982	33.237	27.1867	37.7317	58.5318	62.2157	58.162	6.49837	10.2227	5.75152	90.766	98.6666	127.365	5.97872	6.41471	9.35295	16.9426	13.9355	5.97872	40.7068	30.4079	50.5362	31.7384
ctg10826_gene.4	0	0	0	0	0	0.104122	0.234355	0.204845	0	0	0	0	0	0	0	0	0	0	0	0	0	0	0	0	0	0	0	0.137382	0.117512	0	0	0	0	0	0	0	0	0	0	0
ctg10826_gene.6	0	0	0	0	0	0	0	0	0	0	0	0	0	0	0	0	0	0	0	0	0	0	0	0	0	0	0	0	0	0	0	0	0	0	0	0	0	0	0	0
ctg10827_gene.1	18.0087	18.6862	21.9507	17.7092	17.4734	17.4773	24.5999	18.3954	17.2467	20.5339	14.9336	24.5265	42.8401	38.0387	45.034	15.1743	17.0987	14.6732	25.0906	22.4212	22.1086	24.524	27.7404	24.3489	13.68	13.9676	17.9206	30.9063	16.0507	21.8067	18.9125	23.3089	27.379	27.5783	38.2907	18.9125	11.286	20.2463	26.096	29.5944
ctg10827_gene.2	15.6218	18.8638	14.1359	11.6954	9.97555	10.9281	27.8128	27.2288	30.7627	29.4473	24.4522	23.4582	12.375	11.7231	9.08615	28.1457	23.9065	23.3103	17.2309	22.6645	18.387	8.60032	7.04813	8.6459	12.9955	14.8637	16.918	34.2566	38.4403	37.5094	24.858	22.9726	14.2741	13.6445	16.65	24.858	21.7126	22.7235	12.9018	11.5462
ctg1082_gene.1	0	0	0	0	0	0	0	0	0	0	0	0	0	0	0	0	0	0	0	0	0	0.501893	0.824028	0.54994	0	0	0	0.43727	0.496735	0	0	0	0	0	0	0	0.215498	0.201281	0	0
ctg1082_gene.3	0	0	0	0	0	0	0	0	0	0	0	0	0	0	0	0	0	0	0.101284	0	0	0	0	0	0	0	0	0	0	0	0	0	0.562962	0	0	0	0	0	0	0.224414
ctg1082_gene.4	0	0	0	0	0	0	0	0	0	0	0	0	0	0	0.077952	0	0	0	0	0	0	0	0	0	0	0	0	0	0.056667	0	0.362879	0.790389	0.818955	0.88071	0.532879	0.362879	0.235471	0	0.086573	0.617657
ctg1082_gene.5	16.5051	17.0849	18.9958	8.93389	7.30847	6.62112	10.8015	12.3943	8.89961	10.6856	8.67774	8.40243	17.1631	14.4415	13.8906	9.17749	8.80077	9.4377	8.64248	10.5552	7.33609	8.77709	8.01956	7.9893	22.8825	16.2425	14.2147	13.5723	11.7705	13.7403	16.5018	13.5158	10.82	7.51654	12.4128	16.5018	11.1839	12.429	7.42803	4.47334
ctg1082_gene.7	8.96688	7.26509	9.80321	5.92713	5.17274	3.65106	6.73923	4.05485	6.12241	6.0198	5.07205	6.08328	10.8089	11.0693	9.52961	7.01619	6.27966	5.20776	5.30519	6.19695	5.12553	4.1179	5.19695	5.8527	13.4768	11.9264	16.2373	11.6994	10.2757	9.77023	7.30983	6.78183	5.6017	4.07645	8.91238	7.30983	4.6786	6.3056	4.40366	3.0914
ctg1082_gene.9	1.23876	1.5825	1.01233	1.32752	1.14027	0.376133	0.219848	0.166075	0.132903	0.066848	0.142402	0	0.620017	0.493249	0.466263	0	0	0.317133	0.122837	0.375887	0.109255	1.02166	0.536762	0.902173	2.23	3.06163	2.44958	0.261799	0.992256	0.662418	1.18916	1.55434	0.630892	0.953276	0.917376	1.18916	0.953997	0.997573	0.77867	0.495543
ctg1082_gene.10	0.443486	0.250271	0.245243	0.422245	1.14684	0.22582	1.90276	2.34029	4.67612	0.629174	1.12723	1.11749	1.74432	0.982712	1.66993	1.37374	1.37481	1.56647	1.2867	1.26685	2.00219	0.348345	0.976977	0.463822	1.66002	0.634505	0.51218	0.78433	0.96833	1.01281	0.769494	1.88131	1.04073	0.869166	1.22055	0.769494	0.974025	0.625598	0.303072	0.413911
ctg1082_gene.11	0.48978	0.553302	0.351941	0.89869	0.485431	0.677951	2.28493	2.23082	2.19599	1.54924	1.5406	0.984467	0.975879	0.530831	0.469957	3.82279	4.03861	3.47645	1.56539	1.32008	1.1104	0.381275	0.302278	0.34487	1.88587	1.46035	1.70575	2.47743	1.96781	2.17678	1.045	1.22221	0.800085	0.375277	0.997067	1.045	0.193056	0.262517	0.054509	0.078066
ctg1082_gene.14	1.00387	1.3022	0.925109	0.881004	0.685744	1.06258	2.57759	1.7176	2.40025	0.790497	1.15185	1.3973	2.46967	2.60917	1.51706	1.15908	1.73094	1.36514	0.876196	0.638369	0.627135	1.76488	1.24872	1.44984	2.44287	4.5176	3.87066	4.56926	4.43965	5.1237	2.94948	3.22917	1.73431	1.64646	2.46404	2.94948	0.885078	0.518665	0.71059	1.35709
ctg1082_gene.16	0.267742	0.143407	0.082169	0	0.098969	0.102808	0.432741	0.984298	1.13253	0.038157	0.552373	0.159914	0.188543	0.222756	0.105879	0.747724	0.950364	0.7256	0.217213	0.141093	0.13851	0.081864	0.084595	0.192869	0.36744	0.679376	0.200526	0.208736	0.195894	0.287956	0.041947	0	0.073441	0.044202	0.041691	0.041947	0	0	0	0.067154
ctg10831_gene.2	0	0	0	0	0	0	0	0	0	0	0	0	0	0	0	0	0	0	0	0	0	0	0	0	0	0	0	0	0	0	0	0	0	0	0	0	0	0	0	0
ctg10831_gene.3	0	0	0	0.205696	0	0	0.216911	0.138721	0.261753	0.25285	0.315371	0	0	0.383409	0.302395	0.652688	0.567272	0.986754	0.123774	0.39736	0.203144	3.6949	2.64732	2.29984	0	0	0	0	0	0	0.389514	0.189307	1.41756	0.694615	0	0.389514	5.79835	15.9684	7.04244	118.108
ctg10831_gene.4	3.80635	0.990647	1.12673	7.19752	6.89308	5.96381	10.1505	8.18131	4.76201	2.8147	8.20381	3.88385	5.14823	6.59458	6.2862	13.1501	14.6698	23.4422	3.39585	5.00676	4.01188	73.6207	70.9203	62.1933	0	0.059912	0	0.096372	0	0.086053	1.03611	0.315793	1.40304	1.06015	0.337373	1.03611	2.70975	8.38742	5.9728	87.1395
ctg10832_gene.1	250.805	241.048	234.326	289.255	312.919	270.909	398.936	363.804	346.374	846.439	1338.58	1387.59	462.453	485.728	497.587	240.465	264.663	363.707	1699.55	1646.24	1546.64	422.108	423.639	392.962	14.8157	14.5695	20.5101	12.4152	6.04196	30.6256	384.86	380.606	771.444	864.715	226.804	384.86	276.248	859.716	1291.75	2161.31
ctg10832_gene.2	20.3674	23.0354	18.7645	189.686	180.502	190.646	14.1916	14.0935	14.6774	70.7866	145.326	101.69	11.1869	12.0488	10.1709	20.1373	20.6034	29.9864	41.7513	52.775	58.6389	102.005	103.646	96.4809	0.145906	0.931018	0.096848	0.298279	0	0.2896	28.3177	27.6776	32.5928	20.795	2.13899	28.3177	1.334	6.62353	5.16368	12.7247
ctg10832_gene.3	0	0	0	0	0	0	0	0	0	0	0	0	0	0	0	0	0	0	0	0	0	0	0	0	0	0	0	0	0	0	0	0	0	0	0	0	0	0	0	0
ctg10832_gene.5	0	0	0	0	0	0	0	0	0	0	0	0	0	0	0	0	0	0	0	0	0	0	0	0	0	0	0	0	0	0	0	0	0	0	0	0	0	0	0	0
ctg10834_gene.1	13.0265	11.2872	10.1897	8.99614	10.4849	5.89198	18.6179	22.7384	19.8159	7.96725	7.5971	11.3426	9.35063	9.40418	9.54055	18.2821	15.6678	14.6062	7.51552	8.74013	7.20107	7.51316	8.9522	9.55893	21.1798	18.0193	14.0232	21.4837	24.0062	19.9923	11.2548	9.83489	8.27939	7.43524	5.83748	11.2548	8.83881	8.97199	7.68824	2.24929
ctg10834_gene.2	1.98253	1.59141	2.15658	4.15456	4.06121	6.71417	11.5064	12.7511	20.6123	0.86492	0.655835	0.905112	2.10828	2.87869	1.85023	9.881	13.3249	15.573	0.874501	0	0.458812	4.01483	3.48748	3.0741	5.63004	15.8462	14.1111	12.85	8.96336	7.05107	36.9722	32.2013	17.6579	11.7996	9.7755	36.9722	7.90231	5.90348	0.861348	1.28738
ctg10835_gene.2	10.9559	11.5181	8.43621	12.1349	12.0497	9.12745	18.1891	13.9069	16.7907	13.7642	10.7557	13.0266	11.4187	11.6129	12.6036	15.3226	15.9581	15.7887	10.635	10.4355	5.70794	7.95553	8.71931	10.7885	15.2392	16.7604	14.9538	18.9352	13.7018	15.5231	10.3642	12.8129	12.2268	12.1736	10.9504	10.3642	10.6857	14.5859	10.0879	8.90121
ctg1083_gene.1	8.03263	7.39895	7.71006	6.52596	6.77181	5.92884	8.2226	7.834	7.65749	8.87439	8.6429	9.01138	1.95045	1.98316	2.09216	4.03851	4.18911	3.98403	2.02846	2.18889	2.11261	1.89449	2.28432	2.34152	18.3669	20.1254	19.2447	6.88084	7.24967	6.31675	23.6757	26.6767	21.058	23.4364	24.2583	23.6757	13.2106	18.4307	18.2303	22.1415
ctg1083_gene.3	0	0	0	0	0	0	0	0	0	0	0	0	0	0	0	0	0	0	0	0	0	0	0	0	0	0	0	0	0	0	0	0	0	0	0	0	0	0	0	0.002877
ctg1083_gene.4	0	0	0	0	0	0	0	0	0	0	0	0	0	0	0	0	0	0	0	0	0	0	0	0	0	0	0	0	0	0	0	0	0	0	0	0	0	0	0	0
ctg10841_gene.1	0	0	0	0	0.543032	0.092688	0	0.091887	0	0.088755	0.170558	0.092991	0	0	0	0.976522	0.411793	0.362352	0.179908	0.090493	0	0.477799	0.712694	0.72878	0	0	0	0	0	0	0	0	0	0	0	0	0	0	0	0
ctg10842_gene.1	0	0	0	0	0	0	0	0	0	0	0	0	0	0	0	0	0	0	0	0	0	0	0	0	0	0	0	0	0	0	0	0	0	0	0	0	0	0	0	0
ctg10844_gene.1	13.3871	12.4928	18.2981	48.3457	28.9091	41.4617	18.9305	21.9171	22.201	1.0514	2.07082	4.88428	64.3465	58.6327	56.8974	34.9507	33.2688	34.9412	6.70121	3.07501	2.84552	104.525	108.475	104.181	0.137323	0.957171	1.57267	70.703	74.7665	84.8652	34.5685	28.0467	20.6007	12.8558	2.69664	34.5685	12.1418	14.3076	7.30164	1.74926
ctg10848_gene.1	54.1415	60.3854	57.879	44.2817	49.8532	23.7301	8.03075	11.6785	11.908	14.3312	9.83432	12.9767	9.04177	9.68341	10.1822	10.7488	9.81221	12.3224	6.54096	5.36401	6.00434	8.80984	7.66557	9.13655	1.84469	1.23393	1.3625	0.605108	0.891148	0.732211	0.778575	1.11199	0.507751	1.16614	1.48678	0.778575	0.205215	0.436446	0.275962	0.781895
ctg1084_gene.3	7.97602	6.43893	8.07658	1.12444	1.41428	1.66307	21.9066	22.8898	20.3986	41.8006	31.9921	34.7383	7.93089	8.22674	7.43981	20.8672	19.5256	21.2702	48.8697	52.5211	40.8447	1.82417	1.40946	1.44958	8.36002	7.44616	10.7226	6.16509	5.57981	5.87775	4.89787	4.31416	2.72178	5.96002	4.82047	4.89787	3.57888	3.34339	2.34863	4.83935
ctg1084_gene.4	6.89445	7.23883	9.28919	2.82542	1.77194	4.25621	22.5244	20.1239	24.56	40.1193	30.2364	28.1526	6.15104	6.81694	8.54355	20.1455	19.4359	24.0287	43.8597	53.2532	53.2909	4.18787	3.4726	2.89093	8.57435	11.4589	19.4	7.65382	8.76676	8.46927	5.73067	6.82009	4.18704	4.06227	5.02487	5.73067	3.93187	3.74386	2.66482	2.6479
ctg10851_gene.1	0.126247	0	0	0.363395	0.59923	0.939722	1.04104	1.08117	0.359951	1.59945	3.60415	2.04644	0	0	0	1.34492	1.2298	1.38543	13.5053	17.0292	8.39353	1.98405	3.2383	1.32986	0	0	0	0	0	0	0.548704	0	0	0	0	0.548704	8.55099	5.42831	5.88263	1.73688
ctg10851_gene.2	0	0	0	0	0	0	0	0	0	0	0.546214	0.670821	0	0	0	0	0.177716	0.341075	0.298879	0.401098	0.495038	0	0	0	0	0	0	0	0	0	0	0	0	0	0	0	0	0	0	0
ctg10851_gene.5	0	0	0	0	0	0	0	0	0	0	0	0	0	0	0	0	0	0	0	0	0	0	0	0	0	0	0	0	0	0	0	0	0	0	0	0	0	0	0	0
ctg10852_gene.1	2.64164	0.407321	1.97839	0.846526	3.58666	3.34279	59.1124	85.6948	68.5193	71.6468	106.619	73.9847	0.048453	0.974043	0.69985	281.186	292.772	275.748	47.3531	74.0683	55.4143	0.775002	1.17656	1.64307	2.58133	6.1598	7.13018	1.51461	2.35797	2.3397	7.15392	7.4219	1.51534	2.21407	0.939684	7.15392	62.3699	27.4564	17.5352	4.07515
ctg10852_gene.2	2.57032	2.65127	2.62589	10.0675	11.339	15.3998	5.27669	7.46253	6.25544	29.2487	49.7349	28.5847	2.17231	2.37644	1.99982	19.8301	19.0014	16.5164	17.6785	22.317	15.0054	8.29983	10.501	8.65417	10.4093	17.2674	15.6742	3.95448	4.83611	6.6894	59.8535	63.8995	28.7486	33.6397	18.2648	59.8535	299.551	259.717	113.747	16.1084
ctg10852_gene.4	0	0	0	0	0	0	0	0	0	0	0	0	0	0	0	0	0	0	0	0	0	0	0	0	0	0	0	0	0	0	0	0	0	0	0	0	0	0	0	0
ctg10853_gene.1	0.084566	0	0	0	0	0	3.06776	2.43458	3.09945	0	0.332238	1.87486	0.109362	0.45514	0.988043	9.2597	12.4674	10.617	0.77046	2.09493	0.985394	0.161205	0	0	0	0	0	0	0	0	0	0	0	0	0	0	0	0	0	0
ctg10853_gene.2	0.086939	0	0	0	0	0	3.75981	3.81016	5.89448	0.364041	0.759739	3.46055	0.548096	0.66661	0.935365	26.9204	27.107	27.9946	3.50278	4.12676	2.60277	0	0.069597	0	0	0	0	0	0	0	0	0	0	0	0	0	0	0	0	0
ctg10853_gene.3	0	0	0	0	0	0	0	0	0	0	0	0	0	0	0	0	0	0	0.058142	0	0	0	0	0	0	0	0	0	0	0	0	0	0	0	0	0	0	0	0	0
ctg10854_gene.1	16.875	17.2616	16.6271	2.42943	2.95513	2.00078	1.53	1.96957	1.27747	3.19827	1.50761	3.90509	18.7995	19.4544	20.7116	0.835742	1.18631	0.968963	1.46779	1.67914	2.03773	3.21216	2.65891	3.57735	10.9252	7.3391	8.32656	3.38713	4.11335	2.77036	0.548426	0.090658	0	0	0.120523	0.548426	0	0	0	0
ctg10855_gene.3	3.22353	3.36485	1.7794	1.70901	1.24106	1.24472	0.656852	0.901582	1.5671	1.25635	0.301033	1.04272	11.2547	11.9268	13.3198	10.3079	10.648	11.402	0.770227	0.499013	0.244346	10.5955	10.2756	9.77856	0	1.08198	0.659179	0.335134	0.509257	0.568818	0.111639	0	0	0	0	0.111639	0.179742	0	0	0
ctg10856_gene.1	0.440767	0	0	0	0	0	94.2993	85.576	78.0283	11.2455	25.6945	34.2472	0	0	0.516286	70.696	69.4211	76.1702	11.2011	10.9163	11.2725	0	0	0	0	0	0	0	0	0.167908	0	0	0	0	0	0	0	0	0	0
ctg10856_gene.2	0	0	0	0	0	0	18.7622	20.0143	16.4321	2.69693	5.12826	7.29517	0	0	0	12.7882	14.9293	12.4582	2.13245	2.70812	1.57028	0	0	0	0	0	0	0	0	0	0	0	0	0	0	0	0	0	0	0
ctg10857_gene.4	0	0	0	0	0	0	0	0	0	0	0	0	0	0	0	0	0	0	0	0	0	0	0	0	0	0	0	0	0	0	0	0	0	0	0	0	0	0	0	0
ctg10857_gene.2	0	0	0	0	0	0	0	0	0	0	0	0	0	0	0	0	0	0	0	0	0	0	0	0	0	0	0	3.30894	1.1381	2.3546	0	0	0	0	0	0	0	0	0	0
ctg10857_gene.3	0	0.091365	0.069277	0	0	0	1.25247	0.591837	0.28381	29.6199	18.7411	23.1479	0.506159	0.605712	0.613707	0.118818	0.141	0	19.5005	11.4772	14.673	0	0	0	0	0.278019	0.450664	0.113225	0	0	0.194037	0.320883	0.126889	0.093043	0.047253	0.194037	0.028375	0	0	0
ctg10858_gene.2	4.80599	5.26274	5.16117	4.43075	4.8302	3.58992	9.33409	9.49815	9.22257	6.69359	6.72687	6.11363	6.18832	6.02864	6.32423	7.50359	6.83406	7.95477	5.19027	5.85695	4.75678	4.90185	4.58997	4.76181	6.80025	8.74019	9.98603	6.94733	7.22325	7.19628	6.32126	7.9522	5.21166	5.01459	6.69536	6.32126	2.82657	5.57877	6.09751	5.83404
ctg10858_gene.3	0	0.03092	0	0	0	0	0	0	0	0	0	0	0	0	0	0	0	0	0	0	0	0	0	0	0	0	0	0	0	0	0	0	0	0	0	0	0	0	0	0
ctg10859_gene.1	35.9005	28.6646	28.4982	68.3775	70.6602	83.6305	2.72176	4.85969	5.54635	42.0222	48.5966	48.027	25.5944	31.2066	28.774	14.8037	8.96909	13.4249	35.3657	43.4394	44.3869	48.778	51.1222	38.7261	0	0.125662	1.18396	0.516504	0.791307	2.41399	87.5609	94.6562	151.891	101.375	54.2379	87.5609	77.8347	90.6564	63.5498	56.5609
ctg10859_gene.2	0	0	0	0	0	0	0	0	0	0	0	0	0	0	0	0	0	0	0	0	0	0	0	0	0	0	0	0	0	0	0	0	0	0	0	0	0	0	0	0
ctg10859_gene.3	0	0	0	0	0	0	0	0	0	0	0	0	0	0	0	0	0	0	0	0	0	0	0	0	0	0	0	0	0	0	0	0	0	0	0	0	0	0	0	0
ctg10859_gene.4	64.2446	60.079	51.7374	145.201	144.66	144.614	104.741	75.6058	89.7439	107.876	102.021	107.27	89.4702	84.4566	91.2256	46.6344	53.0123	47.298	158.74	137.873	174.982	184.043	176.345	174.376	22.1411	20.4157	28.1625	29.9947	35.0061	30.7311	140.02	136.483	183.019	194.466	147.925	140.02	352.569	496.895	445.509	292.551
ctg1085_gene.1	170.784	170.122	170.461	157.699	152.331	240.978	69.7081	80.0394	79.2066	111.291	175.309	148.234	146.63	137.861	143.702	74.8724	69.9253	86.5615	103.918	120.701	144.193	130.153	139.429	133.574	18.0006	21.1908	27.0955	24.8755	25.9039	25.713	55.3385	51.4926	74.5608	54.2835	38.3648	55.3385	72.3713	62.5878	37.1925	60.106
ctg1085_gene.2	112.972	113.99	116.291	121.702	117.037	91.7569	105.542	108.238	111.423	76.4942	92.0788	86.2067	86.4249	87.3471	77.8446	239.305	268.043	268.647	52.7117	85.7614	89.2282	77.7678	78.3488	74.0075	85.3825	37.1244	50.9436	35.1543	20.8774	27.6265	106.281	105.491	101.687	98.6006	55.5023	106.281	140.251	163.702	157.183	51.7904
ctg10863_gene.1	120.204	117.715	117.864	132.46	151.896	108.2	27.7481	46.886	53.6255	123.675	95.0266	95.6542	69.7808	74.6713	69.2422	18.7516	17.519	23.4507	78.3456	86.3214	59.5365	178.877	180.023	176.872	270.886	158.543	207.978	129.734	118.338	137.512	693.263	693.296	705.34	563.747	533.065	693.263	1406.93	870.158	841.481	453.684
ctg10863_gene.2	11.0454	10.588	13.7017	8.79144	8.48338	10.1752	25.4502	24.8036	27.6575	8.88316	9.54839	10.4042	15.1332	14.0505	13.6868	18.933	20.853	17.3964	7.95864	9.79166	8.77185	9.45923	11.3074	10.6234	57.4423	50.2798	43.2522	55.6665	63.9398	58.8288	25.7904	25.5016	18.188	13.4329	17.6149	25.7904	17.317	13.4243	8.6705	7.18395
ctg10863_gene.3	2.41304	2.92631	2.45714	2.15056	2.28956	1.63469	0.44368	0.516853	0.470591	1.04141	0.717958	1.11241	5.29653	4.84708	4.10266	0.599208	0.358667	0.405296	0.99562	0.937818	0.465022	2.58539	2.65226	2.08071	0	0.030487	0.11442	1.44007	1.85548	1.21585	7.94838	8.66266	13.668	8.58491	9.43398	7.94838	2.90096	1.82353	0.852949	3.4543
ctg10863_gene.4	0.254532	0	0	0	0	0	0	0	0	0	0	0	0	0	0	0	0	0	0	0	0.079727	0	0	0	0	0	0	0	0	0	0	0	0	0	0	0	0	0	0	0
ctg10864_gene.3	0	0	0	0	0	0	0	0	0	0	0	0	0	0	0	0	0	0	0	0	0	0	0	0	0	0	0	0	0	0	0	0	0	0	0	0	0	0	0	0
ctg10864_gene.2	37.0539	33.1934	34.2619	42.2432	38.7008	46.2027	74.6655	76.6915	76.607	54.6584	45.8194	51.6529	43.9324	44.7819	41.9264	45.0754	43.8485	46.2185	71.0454	70.078	72.9469	25.8928	23.8861	26.5473	26.8952	30.7287	32.7179	43.1856	48.1633	39.6137	26.3868	24.3995	19.2329	21.1136	22.3605	26.3868	11.4781	11.9326	15.1368	28.0064
ctg10867_gene.2	0.280788	0.216203	0.290978	0.649805	1.18636	0.313809	0.675406	0.900682	0.589866	0.343271	0.111552	0.140926	0.17731	0.178519	0.253075	18.2727	16.6579	20.3479	1.42125	2.08658	0.861507	2.31399	1.5923	1.34721	0.565573	0.760277	0.658605	0.086951	0	0.164641	0.131251	0	0.040442	0.03478	0.082285	0.131251	0	0	0	0.025891
ctg10868_gene.4	0	0	0	0	0	0	0	0	0	0	0	0	0	0	0	0	0	0	0	0	0	0	0	0	0	0	0	0	0	0	0	0	0	0	0	0	0	0	0	0
ctg10868_gene.1	0	0.081133	0.092277	0	0.110403	0.263727	0.648175	0.530584	0	0.28796	0.368161	0.534567	0.1723	0	0.185787	0.079732	0.073023	0.209964	0.752212	0.346026	0.223294	0.104868	0.562411	0.322995	0.091495	0.076461	0.054659	0	0.091711	0.08884	0.192824	0.056394	0.303737	0.173408	0.299396	0.192824	0.079383	0.330241	0.159322	0.082454
ctg10868_gene.2	5.20739	6.02337	6.3753	5.37285	4.38876	4.78327	2.13236	2.80175	2.78409	3.21734	3.06421	2.73192	10.341	8.54929	10.4205	3.10719	2.55755	3.23402	4.07383	3.25633	3.58195	8.4164	8.14781	7.57323	4.79407	8.2887	6.44205	6.38722	6.13614	7.47239	3.48573	4.01871	4.75549	5.61076	6.57642	3.48573	3.53436	2.70143	2.33013	2.14331
ctg1086_gene.2	0	0	0	0	0	0	0	0	0	0	0	0	0	0	0	0	0	0	0	0	0	0	0	0	0	0	0	0	0	0	0	0	0	0	0	0	0	0	0	0
ctg1086_gene.3	23.5353	20.8662	24.6855	30.6104	26.2857	32.1828	18.7571	23.4648	20.5044	28.4597	21.8885	21.1884	25.1812	24.5419	26.0018	23.3833	25.7726	24.8302	28.101	32.592	21.5993	19.8653	22.0831	21.7901	30.0696	23.8879	32.5072	27.2131	27.2208	27.7734	28.2318	25.9978	29.4612	26.8594	27.5526	28.2318	26.5651	26.3775	27.8546	15.6863
ctg1086_gene.4	0.777912	1.65699	0.571818	0.442872	0.344365	0.510068	0.569316	0.82426	0.11327	0.800934	0	0.627502	1.112	1.10988	0.575156	0.976363	0.281144	0.102365	0.215512	0.473362	1.11119	0	0.435874	0.215863	1.20622	0.429177	0.987682	0.908249	0.10619	0.908675	0.981558	0.691359	0.614073	0.819305	2.04093	0.981558	0.347686	0.172149	0.515032	0.861705
ctg1086_gene.10	5.26514	5.98698	5.04511	4.32484	5.02867	4.51206	4.73136	3.49353	3.64446	3.05416	3.80715	3.73703	6.05038	5.11444	5.06	4.14878	3.47045	3.66144	3.68329	3.42651	2.61344	4.23715	4.24161	4.88894	5.19303	5.06903	5.47373	4.66702	4.17235	3.58091	3.96331	3.92028	3.45667	4.28704	4.61518	3.96331	3.44213	3.38949	4.34123	4.16697
ctg1086_gene.11	12.516	11.0021	12.5167	9.00391	10.7037	6.78448	10.9489	11.1106	10.4989	8.88061	7.72888	10.6625	12.4729	11.3205	11.2362	9.11	10.019	8.64865	8.92257	7.21769	6.50035	10.2472	10.0348	9.61424	19.8977	19.014	17.4536	12.6264	12.2345	11.3014	19.2333	15.5185	16.6192	14.729	15.8957	19.2333	21.5339	14.7965	15.8816	11.6124
ctg1086_gene.13	0	0	0	0	0	0	0	0	0	0	0	0	0	0	0	0	0	0	0	0	0	0	0	0	0	0	0	0	0	0	0	0.080951	0	0	0	0	0	0	0	0
ctg1086_gene.14	15.525	13.5285	17.4854	8.78309	8.54702	7.50484	5.62245	5.04266	6.49321	4.94907	3.62296	3.21884	10.8561	10.9608	9.87122	4.10309	4.45143	4.01952	3.88626	4.41103	4.02033	5.49752	6.09119	7.09762	5.37441	3.46254	4.31141	2.39276	2.01348	2.11119	3.26734	2.72699	3.81249	5.0191	4.66807	3.26734	1.49658	3.89008	5.01912	4.6737
ctg1086_gene.15	0.191835	0.062066	0.096744	0.412083	0.380719	0.539102	0	0	0	0.156968	0.119422	0.268718	0.569093	0.638754	0	0.386174	0.262394	0.110054	0.508936	0	0.376783	1.09689	0.497167	0.356445	0	0	0	0.233686	0.529725	0	0.710342	0.798361	0.560663	1.42686	0.607661	0.710342	0.046519	0.408101	0.770233	0.458125
ctg1086_gene.23	0	0	0	0	0	0	0	0	0	0	0	0	0	0	0	0	0	0	0.026603	0	0.161534	0	0	0	0	0	0	0	0	0	0	0	0	0	0	0	0	0	0	0
ctg1086_gene.24	0	0	0	0	0	0	0	0	0	0	0	0	0	0	0	0	0	0	0	0	0	0	0	0	0	0	0	0	0	0	0	0	0	0	0	0	0	0	0	0
ctg1086_gene.26	0	0	0	0	0	0	0	0	0	0	0	0	0	0	0	0	0	0	0	0	0	0	0	0	0	0	0	0	0	0	0	0	0	0	0	0	0	0	0	0
ctg1086_gene.29	0	0	0	0.049313	0	0	0	0	0	0	0.119604	0	0	0	0	0	0	0	0	0	0	0	0	0	0	0	0	0	0.218881	0	0.139549	0.15891	0.073668	0.19276	0.171341	0.139549	0	0	0.086303	0.109222
ctg1086_gene.30	0	0	0	0	0	0	0	0	0	0	0	0	0	0	0	0	0	0	0	0	0	0	0	0	0	0	0	0	0.090296	0	0.638773	0	0.114984	0.268963	0	0.638773	0.154246	0	0.095317	0.231886
ctg1086_gene.33	367.991	348.436	373.959	376.909	363.21	399.681	467.368	484.499	523.146	397.491	309.452	304.267	312.729	317.241	322.694	368.262	437.058	390.665	379.681	379.298	368.482	291.799	298.333	297.684	583.488	557.528	545.881	586.298	568.794	521.517	581.537	581.423	572.69	565.639	809.228	581.537	739.905	546.471	632.924	647.591
ctg10870_gene.1	0	0	0	0	0	0	0	0	0	0	0	0	0	0	0	0	0	0	0	0	0	0	0	0	0	0	0	0	0	0	0	0	0	0	0	0	0	0	0	0
ctg10870_gene.2	83.6746	89.0205	91.3537	74.9383	78.6614	60.6908	63.2757	68.9	74.5796	51.2304	55.2727	60.7266	93.0323	101.281	86.7841	73.8625	90.8981	81.3572	49.9162	59.4993	42.0739	68.8272	71.7664	70.0649	93.4977	76.0726	74.2345	82.6442	81.5067	75.5392	73.4038	74.8427	62.0894	56.7905	72.4741	73.4038	87.1136	74.8334	59.9684	32.4734
ctg10871_gene.1	0	0	0	0	0	0	0	0	0	0	0	0	0	0	0	0	0	0	0	0	0	0	0	0	0	0	0	0	0	0	0	0	0.066883	0.06049	0	0	0	0	0.247607	0
ctg10871_gene.2	0	0	0	0	0	0	0	0	0	0	0	0	0	0	0	0	0	0	0	0	0	0	0	0	0	0	0.154957	0	0	0	0	0	0	0	0	0	0	0	0	0
ctg10871_gene.3	0	0	0	0	0	0	0	0	0	0	0	0	0	0	0	0	0	0	0	0	0	0	0	0	0	0	0	0	0	0	0	0	0	0	0	0	0	0	0	0
ctg10873_gene.1	16.3112	13.8765	16.0598	56.5928	57.0776	102.413	0.901114	0.149726	1.04711	24.0349	21.7588	11.6887	0.284862	0.453918	0.313516	41.7513	27.8334	43.9085	1.28988	7.47151	7.17499	46.947	53.4962	49.0555	0	0	0	0	0	0	0	0	0	0	0	0	0	0	0	0
ctg10874_gene.1	186.465	167.357	194.741	190.739	149.229	301.502	424.507	473.442	533.564	419.215	407.617	452.756	157.279	164.084	183.532	766.246	772.265	702.082	351.65	543.976	413.807	156.15	151.068	150.204	477.529	352.386	350.979	258.834	262.839	281.377	160.927	160.823	151.883	160.473	107.719	160.927	82.2054	87.1177	67.3844	49.3864
ctg10874_gene.3	0	0	0	0	0	0	0	0	0	0	0	0	0	0	0	0	0	0	0	0	0	0	0	0	0	0	0	0	0	0	0	0	0	0	0	0	0	0	0	0
ctg10877_gene.1	21.3298	23.3832	23.9295	24.7246	24.443	19.3645	8.46543	8.51645	12.5197	6.44292	5.3083	7.39275	17.7677	19.114	18.1766	12.0453	11.0937	12.9396	9.84397	9.7024	9.21428	28.2394	29.0352	31.8522	12.7134	36.8576	30.4748	11.1665	13.8243	16.5693	9.68848	9.17874	6.27434	7.27287	7.76505	9.68848	7.51067	5.56705	4.47384	10.141
ctg10878_gene.1	0	0	0	0	0	0	0	0	0	0	0	0	0	0	0	0	0	0	0	0	0	0	0	0	0	0	0	0	0	0	0	0	0	0	0	0	0	0	0	0
ctg10878_gene.2	182.696	186.911	183.864	155.464	176.426	131.244	142.102	143.633	141.363	143.663	120.219	120.341	194.967	197.543	192.373	119.333	117.014	121.285	144.302	142.506	144.312	149.566	147.617	147.82	124.416	151.749	150.059	116.707	118.917	126.29	142.972	150.75	137.688	137.123	153.639	142.972	115.456	124.588	118.927	146.377
ctg1087_gene.1	0	0	0	0	0	0	0	0	0	0	0	0	0	0	0	0	0	0	0	0	0	0	0	0	0	0	0	0	0	0	0	0	0	0	0	0	0	0	0	0
ctg1087_gene.2	0	0	0	0	0	0	0	0	0	0	0	0	0	0	0	0	0	0	0	0	0	0	0	0	0	0	0	0	0	0	0	0	0	0	0	0	0	0	0	0
ctg1087_gene.3	5.32003	5.68608	6.32441	3.20068	3.60121	2.73644	0.593266	0.285757	0.795955	0.273015	0.481924	0.690966	3.71483	2.54601	3.62022	0.750647	0.449819	1.26042	0.963452	0.866436	1.39945	2.48132	2.43807	2.70926	1.49357	2.8101	1.96487	2.70626	2.01896	2.72169	2.06927	2.22973	2.02848	1.67521	3.14235	2.06927	1.77898	1.76132	2.52187	1.72591
ctg1087_gene.5	4.96683	4.69559	6.66252	3.30743	2.48968	2.05271	0.652836	0.525905	0.591168	0.416663	0.237309	0.544595	4.52335	2.80609	3.60918	2.93399	1.98181	2.27595	2.08859	3.3975	1.80774	3.24471	3.69114	2.92847	1.9183	3.57141	5.16857	3.118	2.61533	1.97927	4.12266	2.72616	3.08869	1.99022	2.89189	4.12266	2.38217	1.78011	1.93142	2.77799
ctg1087_gene.6	8.19984	6.33453	8.38481	4.07212	5.59573	3.34484	1.49136	0.91401	0.743392	1.07789	1.35476	1.13139	5.34753	5.02773	4.99964	3.74083	3.80964	3.55767	2.37042	3.73603	2.49125	5.39861	5.54403	3.80386	3.48575	1.2028	2.91633	3.60448	2.43245	1.70526	1.61876	2.37339	1.49569	1.57758	2.35541	1.61876	1.16212	1.13483	1.16752	1.65701
ctg1087_gene.7	9.92547	10.4866	8.75863	5.28111	5.68309	3.76443	1.89637	1.16839	1.99425	1.08538	0.714459	1.16086	5.94379	10.0842	9.39978	6.58491	8.32461	7.2605	6.53357	5.11424	4.81353	6.22916	7.40483	5.96115	3.43357	5.68231	5.19071	2.9425	4.57158	2.76984	6.36438	3.661	4.36591	5.05431	4.70329	6.36438	2.54236	3.58386	4.24844	5.90358
ctg1087_gene.8	4.42642	6.94232	6.33131	3.30037	5.44354	2.80953	4.61559	6.44673	4.55615	4.05802	3.39611	5.60999	8.3998	8.26775	7.13879	5.59093	4.35466	4.94677	5.64544	6.0918	6.1596	4.40838	5.997	5.34426	6.27627	5.99831	7.82894	0.428633	0.425586	0.796356	6.09898	6.81828	6.90093	9.66316	6.94591	6.09898	1.89354	4.58191	4.97076	7.16982
ctg1087_gene.9	7.82036	6.88899	5.3927	5.14632	4.6236	3.4386	5.61022	7.22365	6.09026	5.57709	3.78745	4.31544	9.46876	11.3912	8.28797	6.61653	6.86502	6.43819	11.0938	5.72691	6.5486	6.29785	4.54773	4.58913	8.28325	11.929	9.11338	0.455038	0.822304	0.626769	11.4997	8.99722	10.0476	10.8334	8.69251	11.4997	6.02425	6.85622	6.93394	10.497
ctg1087_gene.10	0.071502	0.29139	0	0	0.159973	0.046154	0	0	0	0	0.375334	0	0.294626	0.092322	0.044945	0	0.128092	0	0.089586	0	0	0.48437	0.268473	0.543134	0	0.444105	0.525923	0.16592	0.134097	0.091628	0.170047	0.16492	0	0.061898	0.048451	0.170047	0.389995	0	0.044173	0
ctg1087_gene.15	0	0	0	0	0	0	0	0	0	0	0	0	0	0	0	0	0	0	0	0	0	0	0	0	0	0	0	0	0	0	0	0	0	0	0	0	0	0	0	0
ctg1087_gene.11	0	0	0	0	0	0	0	0	0	0	0	0	0	0	0	0	0	0	0	0	0	0	0	0	0	0	0	0	0	0	0	0	0	0	0	0	0	0	0	0
ctg1087_gene.12	0	0	0	0	0	0	0	0	0	0	0	0	0	0	0	0	0	0	0	0	0	0	0	0	0	0	0	0	0	0	0	0	0	0	0	0	0	0	0	0
ctg1087_gene.13	4.97873	6.05968	5.24641	6.0946	7.2347	5.23463	7.46725	9.70576	7.05359	8.29928	7.51685	7.77433	5.55367	6.66064	5.03098	8.29897	6.90964	5.96817	8.43044	8.31461	6.10493	4.77809	4.3853	4.21867	15.5832	21.5437	17.951	14.5553	13.59	12.8668	10.6265	9.32459	8.55807	9.60413	9.4841	10.6265	6.50034	8.23006	8.05412	5.46495
ctg1087_gene.18	0	0	0	0	0	0	0	0	0	0	0	0	0	0	0	0	0	0	0	0	0	0	0	0	0	0	0	0	0	0	0	0	0	0	0	0	0	0	0	0
ctg10881_gene.1	0	0	0	0	0.246816	0	0	0	0	0	0	0	0	0	0	0	0	0	0	0	0	0	0	0	0	0	0	0	0	0	0	0	0	0	0	0	0	0	0	0
ctg10883_gene.1	65.8242	67.4322	69.8174	50.6798	46.1086	64.2147	64.9055	63.2799	59.4916	46.0096	35.3775	43.6104	42.7032	42.4951	43.1917	41.4059	45.8257	38.7864	35.8694	44.7078	28.8239	32.9909	38.5885	29.9984	43.0305	40.7558	44.3506	49.2113	57.5587	46.2624	60.3095	49.128	51.4239	59.3425	75.6226	60.3095	57.8169	49.8741	44.1699	57.4726
ctg10885_gene.1	0.172161	0.075114	0.051396	0.095593	0.04127	0	0	0.561611	0.399093	0.617043	0.490464	0.681057	0.032421	0.066587	0	1.10192	0.858839	1.23522	0.918025	0.728407	0.124994	0.154588	0.299961	0.180668	0	0	0	0	0.075338	0	0.068557	0	0.042865	0	0	0.068557	0	0	0.031806	0
ctg10888_gene.1	0	0	0	0	0	0	0	0	0	0.17901	0	0	0	0	0	0	0	0	0	0	0	0	0	0	0	0	0	0	0	0	0	0	0	0	0	0	0	0	0	0
ctg10889_gene.1	0	0	0	0	0	0.23172	0	0	0	0.602794	1.48317	0.46418	0	0.232141	0.183586	0.52364	0.109569	0.5547	0	0.631939	0	5.41041	5.18277	4.43096	0	0	0	0	0	0	0	0	0	0	0.091623	0	0	0	0	0.544103
ctg10889_gene.2	2.36329	2.32622	1.37286	1.82811	1.69642	2.90139	2.65331	1.54374	0.57267	3.1713	2.75518	2.98837	3.90269	4.32493	3.49993	1.39474	1.61569	4.18428	0.4143	2.5197	0.852307	18.485	16.9044	22.984	0	0	0	0.349059	0	0	0	0	0	0	0	0	0	0.262526	0.10214	0.530963
ctg10889_gene.3	1.14471	1.17045	1.27894	0.628196	0	0.476557	0.509835	0.744444	0.106166	1.2951	1.19907	1.05743	1.8198	1.91794	2.25365	0.422433	0.660604	1.86	0.348232	0.991898	0.541479	8.05877	7.89008	8.07362	0	0	0	0	0	0	0	0	0	0	0	0	0	0	0	0.172769
ctg10889_gene.4	0	0	0	0	0	0	0	0	0	0	0	0	0	0	0	0	0	0	0	0	0	0	0	0	0	0	0	0	0	0	0	0	0	0	0	0	0	0	0	0
ctg10889_gene.5	0	0	0	0	0	0	0	0	0	0	0	0	0	0	0	0	0	0	0	0	0	0	0	0	0	0	0	0	0	0	0	0	0	0	0	0	0	0	0	0
ctg10889_gene.17	0	0	0	0	0	0	0	0	0	0	0	0	0	0	0	0	0	0	0	0	0	0	0	0	0	0	0	0	0	0	0	0	0	0	0	0	0	0	0	0
ctg10889_gene.7	0	0	0.056092	0	0	0	0	0	0	0	0.109872	0.208205	0	0	0	0.385157	0	0	0	0	0	0.126646	0	0	0	0	0	0	0	0	0	0	0	0	0	0	0	0	0	0
ctg10889_gene.8	0	0	0	0	0	0	0	0	0	0	0	0	0	0	0	0	0	0	0	0	0	0.265642	0	0	0	0	0	0	0	0	0	0	0	0	0	0	0	0	0	0
ctg10889_gene.9	0	0	0	0	0	0	0	0	0	0	0	0	0	0	0	0	0	0	0	0	0	0	0	0	0	0	0	0	0	0	0	0	0	0	0	0	0	0	0	0
ctg10889_gene.10	0	0	0	0	0	0	0	0	0	0	0	0	0	0	0	0	0	0	0	0	0	0	0	0	0	0	0	0	0	0	0	0	0	0	0	0	0	0	0	0
ctg10889_gene.12	0	0	0	0	0	0	0	0	0	0	0	0	0	0	0	0	0	0	0	0	0	0	0	0	0	0	0	0	0	0	0	0	0	0	0	0	0	0	0	0
ctg10889_gene.19	0	0	0	0	0	0	0	0	0	0	0	0	0	0	0	0	0	0	0	0	0	0	0	0	0	0	0	0	0	0	0	0	0	0	0	0	0	0	0	0
ctg10889_gene.13	0	0	0	0	0	0	0	0	0	0	0	0	0	0	0	0	0	0	0	0	0	0	0	0	0	0	0	0	0	0	0	0	0	0	0	0	0	0	0	0
ctg1088_gene.1	0	0	0	0.181316	0	0.328505	0.614376	0.934057	0.764401	2.9735	2.51944	3.80737	0.427307	0.286531	0.352834	0	0.226538	0	2.19682	1.89881	3.81271	0	1.38872	0.831287	0	0	0	0	0	0	0	0	0	0	0	0	0.205668	0	0.159386	0
ctg1088_gene.3	172.166	158.87	160.073	108.377	100.168	73.5804	2.44695	3.73098	5.18926	5.89263	3.88887	4.51953	92.2439	98.2094	100.621	4.42166	4.72501	6.58507	4.42593	3.61859	6.11007	51.3882	40.7472	41.8507	2.67611	1.81548	1.43755	3.15872	1.10857	3.58354	23.3862	16.7544	45.6362	20.5407	13.276	23.3862	14.0384	17.8814	6.13606	11.1468
ctg1088_gene.4	0	0	0	0	0	0.167449	0	0	0	0	0	0	0	0	0	0	0	0	0	0	0	0	0	0	0	0	0	0	0	0	0	0	0	0	0	0	0	0	0	0
ctg1088_gene.5	0	0	0	0	0	0	0	0	0	0	0	0	0	0	0	0	0	0	0	0	0	0	0	0	0	0	0	0	0	0	0	0	0	0	0	0	0	0	0	0
ctg1088_gene.6	3.45454	2.60206	2.51937	2.25642	3.38013	1.14696	14.5589	6.85986	2.69253	11.5744	7.5686	9.42365	2.41015	2.3091	2.94842	2.65072	2.21914	1.48211	4.98479	3.6655	2.77506	0.386733	0.500819	0	0	11.9824	10.9166	2.33969	1.48264	2.17544	14.1281	14.5468	21.2019	23.8841	16.1512	14.1281	20.3353	15.6115	11.5051	30.1445
ctg1088_gene.8	23.1843	19.4232	22.063	3.32253	2.49628	4.28801	4.59503	4.07021	2.0999	5.85583	2.83968	2.66755	8.55131	9.04349	11.7597	1.30064	1.28563	1.42403	2.92259	2.89999	6.41882	0.743412	1.01689	1.08857	3.01192	4.34374	2.07613	0.904554	0.235821	2.17575	1.2816	1.87379	0.395882	1.03899	2.22222	1.2816	5.5677	1.57099	1.40987	4.67734
ctg1088_gene.9	120.655	103.658	118.639	85.9478	83.4955	95.9232	27.6342	28.1514	22.9564	58.3	93.7561	78.3844	51.341	50.0024	52.2726	66.5609	70.4299	80.5617	29.4978	53.4922	33.7451	49.7688	48.3009	48.5516	12.9137	18.4225	14.2564	6.28926	4.11181	9.63364	138.343	132.05	249.72	190.717	111.103	138.343	447.504	333.205	332.343	280.176
ctg10891_gene.1	0	0	0	0	0	0	0	0	0	0	0	0	0	0	0	0	0	0	0	0	0	0	0	0	0	0	0	0	0	0	0	0	0	0	0	0	0	0	0	0
ctg10893_gene.1	0	0	0	0	0	0	0	0	0	0	0	0	0	0	0	0	0	0	0	0	0	0	0	0	0	0	0	0	0	0	0	0	0	0	0	0	0	0	0	0
ctg10896_gene.1	0.234243	0.245904	0.080119	0.169754	0.513407	0.292773	0.070498	0.123983	0.292403	0.146097	0.190904	0.251746	0.103282	0.053883	0.103834	0.647492	0.758821	0.874346	1.07139	0.940419	1.14484	0.179306	0.264349	0.292569	0.057596	0.148569	0.243809	0	0	0.026694	0.241038	0.168716	0.446599	0.152414	0.295901	0.241038	0	0.098849	0.087548	0.092158
ctg1089_gene.1	0	0	0	0	0	0	0	0	0	0	0	0	0	0	0	0	0	0	0	0	0	0	0	0	0	0	0	0	0	0	0	0	0	0	0	0	0	0	0	0
ctg1089_gene.2	547.262	549.143	551.579	276.631	319.701	260.455	204.936	205.251	234.227	142.55	143.766	142.787	385.737	402.356	386.057	233.285	236.023	216.583	168.458	174.691	173.715	264.445	267.749	267.257	284.835	236.671	262.595	223.646	224.563	206.526	251.765	256.177	214.473	229.156	225.321	251.765	214.364	246.575	272.675	269.33
ctg1089_gene.3	9.32658	9.50422	8.13955	16.54	12.7759	13.1062	36.8629	35.7853	26.7133	78.1401	72.4861	71.9985	6.35033	5.56459	9.26776	28.6117	29.2125	28.7795	62.9533	62.3644	60.4339	11.5827	11.3035	11.2604	1.0108	1.47244	2.33842	1.37556	2.06436	2.77474	18.7809	17.0557	20.1367	27.2407	13.956	18.7809	41.7328	41.8059	46.465	28.4303
ctg1089_gene.6	0	0	0	0	0	0	0	0	0	0	0	0	0	0	0	0	0	0	0	0	0	0	0	0	0	0	0	0	0	0	0	0	0	0	0	0	0	0	0	0
ctg108_gene.16	0.130076	0.227866	0.133133	0.094095	0	0	0.08846	0.127156	0	0.123647	0.353526	0.129548	0.504728	0	0.807706	0.115032	0.320852	0.605851	0.394334	0.608487	0	0	0.18732	0.66095	0.351131	0.551568	0.197147	0	0.799188	0.543725	1.48432	2.15663	1.21916	1.28721	1.3546	1.48432	0.874656	0.595569	1.97731	2.48873
ctg108_gene.1	13.9659	13.0025	13.2354	22.7461	24.9719	12.6082	19.7706	17.0409	14.9952	23.6387	26.7445	23.7233	11.6021	12.3537	12.438	17.0469	17.2564	15.2658	24.6916	24.472	15.3345	15.5138	16.3601	15.8936	8.41735	6.31802	5.70296	8.69092	8.95586	11.8479	6.63059	6.59239	6.58992	9.78927	10.7578	6.63059	3.37686	8.91023	16.2286	18.0817
ctg108_gene.19	0	0	0	0	0	0	0	0	0	0	0	0	0	0	0	0	0	0	0	0	0	0	0	0	0	0	0	0	0	0	0	0	0	0	0	0	0	0	0	0
ctg108_gene.4	6.63288	6.0987	6.25623	4.89374	4.62675	4.76799	3.26026	3.55034	3.05814	3.35244	2.48538	2.68347	8.36959	10.2618	9.26381	4.29015	3.91678	3.92023	5.60156	5.7546	3.80152	6.03897	6.17039	6.20051	6.26582	6.0192	6.58274	5.8084	6.04697	4.47257	7.18221	7.51385	7.88584	5.2328	8.5572	7.18221	7.25638	5.42134	7.12361	7.02349
ctg108_gene.5	2.01976	3.20013	2.94896	1.20893	2.41019	2.21576	1.27475	1.26283	1.09215	2.17706	1.5323	1.65936	5.76376	5.07252	3.51968	1.86289	1.39329	1.96432	3.69939	2.12348	2.32871	4.03136	2.56691	3.3781	4.94005	5.6116	5.0066	4.19666	3.03269	4.40144	2.55043	4.61733	3.32612	4.18906	5.81539	2.55043	1.93749	3.24594	3.34422	4.70729
ctg108_gene.20	0	0	0	0	0	0	0	0	0	0	0	0	0	0	0	0	0	0	0	0	0	0	0	0	0	0	0	0	0	0	0	0	0	0	0	0	0	0	0	0
ctg108_gene.6	58.0371	62.0173	57.9311	90.773	97.4395	66.3116	48.3645	49.0009	41.7065	52.7388	56.6349	61.0722	74.1115	71.7909	75.7549	45.3267	47.0789	51.904	56.6302	48.6116	52.7422	86.0995	83.3238	82.217	76.4373	73.2196	69.9806	55.2305	64.5273	54.2255	85.664	92.9775	92.4203	87.9462	91.2288	85.664	105.382	91.283	90.352	66.6588
ctg108_gene.8	26.2061	27.9381	34.9288	12.1426	10.5237	9.11715	16.1464	22.4577	21.6025	13.5725	11.4114	13.3151	23.0405	29.5995	19.442	22.2162	28.3845	19.7273	19.0472	17.6975	19.7665	15.734	12.7434	11.9586	44.7205	42.2997	49.1148	27.531	26.1765	28.3495	31.842	35.2001	31.2078	32.5048	36.4431	31.842	32.2165	31.6563	28.8764	30.5789
ctg108_gene.9	0	0	0	0	0	0	0	0	0	0	0	0	0	0	0	0	0	0	0	0	0	0	0	0	0	0	0	0	0	0	0	0	0	0	0	0	0	0	0	0
ctg108_gene.11	10.6286	12.1244	10.8118	9.88694	10.7162	2.99142	9.67822	10.2556	8.77743	9.85531	8.23136	10.36	13.7277	14.0173	12.3591	8.677	9.88167	9.42055	6.65294	6.56991	4.78407	10.7517	10.02	10.1453	12.244	10.3341	11.8829	13.3767	14.8256	15.1501	20.9702	19.2951	21.2405	21.1972	21.4652	20.9702	17.6998	21.6004	23.5159	20.0638
ctg108_gene.12	15.1478	17.8493	12.5458	14.1639	15.5242	16.2396	26.2866	27.1666	30.435	25.1788	24.0278	28.5501	22.8037	21.1617	20.8722	17.1312	16.914	14.9814	32.0401	29.1269	39.6273	14.2414	15.1775	14.3892	29.9487	25.1414	27.3425	17.9311	20.4282	20.0922	19.5995	18.3219	14.2025	15.8062	23.4945	19.5995	21.0673	14.492	17.0605	26.2007
ctg108_gene.13	125.92	116.236	122.148	23.5066	24.4344	25.7653	30.3863	32.9911	33.864	33.5903	31.4051	36.0062	106.562	98.111	105.021	53.3126	53.2759	48.8048	31.5865	32.247	28.01	36.9579	43.776	40.1252	40.0591	36.058	41.31	40.2689	34.5673	34.1399	28.3467	27.6569	23.0773	29.0769	28.5838	28.3467	15.3798	17.5393	12.4999	26.7317
ctg108_gene.14	0	0	0	0	0	0	0	0	0	0	0	0	0	0	0	0	0	0	0	0	0	0	0	0	0	0	0	0	0	0	0	0	0	0	0	0	0	0	0	0
ctg108_gene.15	0	0	0	0	0	0	0.055536	0.238016	0	0.755955	0.769022	0.932109	0	0	0	0.095627	0	0	0.902146	1.99594	0.383902	0	0	0	0	0	0	0	0	0	0	0	0	0	0	0	0	0.083221	0	0
ctg108_gene.17	0	0	0	0	0	0	0	0	0	0	0	0	0	0	0	0	0	0	0	0	0	0	0	0	0	0	0	0	0	0	0	0	0	0	0	0	0	0	0	0
ctg10902_gene.1	4.40814	5.7887	5.98872	3.75773	3.08933	2.93603	3.777	3.14698	4.27563	3.12583	5.53046	4.64966	5.25152	5.41698	6.61846	5.11279	5.53145	3.08854	4.56005	4.9565	4.24414	3.95535	2.18292	3.62125	9.4599	6.41139	6.69181	3.11366	3.89665	4.30385	5.32516	8.27972	5.53135	5.40721	8.04705	5.32516	8.25403	7.26554	4.9955	8.50085
ctg10902_gene.3	3.0812	2.4882	5.00234	1.82951	1.99204	1.61403	2.27273	2.1078	1.87378	2.62194	3.21941	2.79665	3.00596	3.30519	3.19214	3.22594	2.57618	2.95252	4.38698	3.79189	2.13026	2.71497	1.43082	2.05455	4.52354	2.88467	4.01413	1.30624	2.06026	2.75794	3.41546	3.86961	3.08696	2.26063	2.58026	3.41546	6.13793	3.25107	2.03113	4.5921
ctg10902_gene.4	3.36548	3.7588	4.27954	3.43571	4.16112	6.58651	8.0101	8.92465	10.8644	2.28348	3.20605	5.28346	8.80382	8.40111	10.7847	26.3025	27.3191	28.355	2.87339	2.84037	2.97957	10.7167	7.9203	8.00962	10.7178	7.09483	12.4011	11.3793	8.77338	7.51365	8.04445	7.46941	4.11272	3.24215	2.82936	8.04445	12.5341	12.5278	9.54689	9.48811
ctg10904_gene.1	22.1455	23.7225	22.1375	16.2984	16.5892	12.1176	10.6458	11.0386	11.1051	20.5468	19.0003	19.0232	43.7551	42.3889	40.1585	13.4228	10.8367	13.4884	17.1089	17.4795	14.2121	18.9491	19.9827	22.4523	22.8793	23.8027	24.2698	19.6171	23.7186	22.1375	13.6273	15.2835	10.564	13.0364	16.5714	13.6273	6.83806	9.62	4.26027	6.98506
ctg10905_gene.1	0	0	0	0	0	0	0	0.101353	0.895611	13.0063	15.0447	14.6757	0	0	0	0.392463	0.238985	0.615554	6.57507	10.829	3.08147	0	0	0	0	0	0	0	0	0	0	0	0	0	0	0	0	0	0	0
ctg10906_gene.1	14.1254	16.6886	13.8297	17.0933	22.2953	22.4666	31.749	31.0756	29.1844	24.1674	25.8517	24.5721	22.8109	20.3501	18.9323	21.1472	17.7432	19.8737	33.5362	27.4719	38.0334	19.6195	18.1179	17.726	41.8202	30.4358	25.9017	17.3269	19.3427	18.2106	9.1476	8.54614	8.26378	11.6047	11.8885	9.1476	6.36521	9.39985	11.8218	13.6889
ctg10906_gene.3	0	0	0	0	0.177684	0	0	0	0	0	0.092116	0	0	0	0	0.043728	0	0	0	0	0	0	0	0	0	0	0	0	0	0	0	0	0	0.323873	0	0	0.043515	0.07384	0	0.263434
ctg10906_gene.2	15.5563	15.3136	14.2831	9.76935	11.8936	7.37679	25.0321	22.5139	21.8454	13.093	9.8872	12.211	22.957	24.2002	19.6396	13.0105	13.2599	13.7577	12.291	12.1693	8.08033	13.4619	14.5493	13.9621	47.6032	31.6688	26.8778	24.6215	25.1053	23.2517	10.9184	12.0593	10.973	11.0042	11.6466	10.9184	9.35281	10.432	8.46907	8.73683
ctg10908_gene.1	0	0	0	0	0	0	0	0	0	0	0	0	0	0	0	0	0	0	0	0	0	0	0	0	0	0	0	0	0	0	0	0	0	0	0	0	0	0	0	0
ctg10908_gene.2	0	0	0	0	0	0	0	0	0	0	0	0	0	0	0	0	0	0	0	0	0	0	0	0	0	0	0	0	0	0	0	0	0	0	0	0	0	0	0	0
ctg1090_gene.1	4.6761	4.40956	4.41237	49.2554	54.2803	68.781	13.0372	10.424	16.0637	30.4518	53.4398	38.4336	21.9055	25.585	20.339	1.33761	2.50347	2.73518	25.8098	21.7823	13.1956	22.4338	24.3103	17.638	0	0.243557	0	0.514271	0.384645	0.564097	55.6412	56.6633	99.6454	78.4532	25.0954	55.6412	138.188	89.1485	72.5015	92.0632
ctg1090_gene.2	2.31274	2.31623	3.05335	27.5682	23.0536	32.9394	5.19713	5.92454	8.48322	44.5263	75.6692	50.8277	2.81496	1.54481	1.96052	0.951657	0.775079	1.25734	19.5977	20.2547	9.21885	6.93773	7.78715	8.1095	0	0	0	0	0	0	5.58514	4.1216	7.12203	6.46876	0.469662	5.58514	14.2768	7.53453	2.79674	3.90833
ctg1090_gene.3	0	0.066815	0	0.211542	0.401017	0.539312	0	0	0	0.141157	0.995633	0.287466	0	0	0	0	0	0	0	0	0	0.412768	0	0	0	0	0	0	0	0	0.371056	0.484412	0.124646	0.226276	0.147124	0.371056	4.02437	2.00659	0.387976	0.062106
ctg1090_gene.4	0	0	0	0	0.088664	0	0	0	0	0	0	0	0.083142	0	0	0	0	0	0.092924	0	0	0	0.118654	0	0	0	0	0	0	0	0.04123	0.084571	0.341757	0.065178	0.040748	0.04123	0.180307	0.036437	0	0.159906
ctg1090_gene.17	1.81571	1.22214	0.453858	0.62933	0.415232	1.17311	0.177077	0.163507	0	0.161708	0	0	0.164749	0	0.197479	0	0	0	0	0	0	0	0.150574	0.203148	0	1.21908	1.24533	0.803303	0	0.167629	1.88967	2.62316	1.97974	2.03936	2.29335	1.88967	1.53028	1.42123	0.676659	0.53314
ctg1090_gene.6	0.114747	0	0	0.885037	1.41032	0.847106	0	0	0	0.09526	0.057896	0.284181	0	0	0	0	0	0	0	0.101944	0	0	0.713377	0.287851	0	0	0	0	0	0	0.119908	0.133101	0.146924	0	0.119576	0.119908	1.63004	0.93133	0.727514	0
ctg1090_gene.7	0	0	0	0	0	0	0	0	0	0	0	0	0	0	0	0	0	0	0	0	0	0	0	0	0	0	0	0	0	0	0	0	0	0	0	0	0	0	0	0
ctg10913_gene.4	0	0.08019	0	0	0	0	0	0	0	0	0	0	0	0	0	0	0	0	0	0	0	0	0	0	0	0	0	0	0	0	0	0	0	0	0	0	0	0	0	0
ctg10913_gene.1	0.514803	0.553603	0.533225	0.625894	0.60787	0.371869	1.50388	1.41643	2.32885	9.96444	8.72252	7.20579	0.074784	0.076454	0	1.58804	1.57137	2.26158	3.89424	3.9253	4.65542	0.059879	0.108311	0.105418	3.77823	4.47566	6.30762	0.805835	0.467645	0.810201	9.33173	9.98612	6.40802	4.85048	4.89349	9.33173	3.01879	2.5705	1.86032	3.76949
ctg10913_gene.2	1.25221	2.05969	1.99769	2.42244	2.0472	1.59006	9.49882	10.1634	8.84361	40.1249	40.6452	35.9979	0.595204	0	0.626914	6.28779	7.13189	9.48488	12.4616	17.7786	11.686	1.44124	1.57519	2.32268	16.8333	10.8429	14.5262	0.179775	0.517755	0.618567	26.8832	23.151	17.3537	9.69881	9.64275	26.8832	10.5976	7.51646	4.84037	7.95939
ctg10913_gene.3	0.915578	0.891923	0.566625	1.21253	1.3486	0.918642	12.7211	14.933	10.3754	35.7582	23.6602	25.6997	0.120104	0	0	4.23139	3.99002	4.49353	7.74808	6.64281	4.08295	0.171562	0.293073	0.059637	0.201117	0	0.090223	2.07172	2.38112	2.53726	0.478811	0.058916	0.589725	0.081756	0.205917	0.478811	0	0	0	0.062242
ctg10914_gene.2	0	0	0	0	0	0	1.69559	2.35879	1.54677	0.160478	0.713957	0.687364	0.583912	0.657676	1.19577	68.5434	64.3756	68.7983	0.407376	0.811108	0.535864	1.34257	0	0.564429	0	0	0	0	0	0	0	0	0	0	0	0	0	0	0	0
ctg10914_gene.3	0	0	0	0	0	0	2.80294	1.93737	2.84401	0.622668	1.2041	1.05616	0.514359	1.26792	0.273614	93.8983	80.484	103.43	1.01101	1.70468	0.588297	0.707374	1.30304	1.11738	0	0	0	0	0	0	0	0	0	0	0	0	0	0	0	0
ctg10916_gene.2	0	0	0	0	0	0	15.1448	12.4815	12.6412	27.5247	12.8417	15.7132	0	0	0	8.04705	9.80755	8.94099	16.8965	15.4032	12.2204	0	0	0	0	0	0	0	0	0	0	0	0	0	0	0	0	0	0	0
ctg10917_gene.2	1.39184	1.55007	2.0049	4.26776	4.34802	6.12828	0	0.103358	0.070132	0.166516	0.501398	0.134486	0.657263	0.232345	0.30195	0.103391	0	0.208138	0.028159	0.226619	0	1.14478	1.44833	0.987369	0	0	0	0	0	0	0.381987	0.4154	0.099798	0.223149	0.060916	0.381987	7.76928	10.576	6.4916	0.855205
ctg10919_gene.1	19.9126	18.7761	19.6139	7.77806	8.85283	7.27958	12.2789	12.8974	15.8424	9.45894	8.5488	8.22809	14.6101	16.0354	14.8587	15	17.8408	14.3146	9.51593	8.36934	6.30052	8.75148	10.7071	11.3972	24.2609	29.9562	21.8716	24.0275	22.5787	23.5225	17.257	16.6209	12.6647	12.0947	16.2352	17.257	12.0562	14.7924	9.90962	9.23553
ctg1091_gene.1	2.84558	1.00915	1.58225	1.48267	1.38819	2.11295	0.608446	0.818518	0.107805	30.7398	10.363	10.3234	2.42716	2.91987	2.928	0.573978	1.01984	0.523757	15.9094	9.6031	23.3067	3.97119	4.66951	4.98522	0.107964	2.80601	4.0916	2.0603	3.98075	1.71473	0.175998	0.160617	0.533078	0.843664	0	0.175998	0	0	0	0
ctg1091_gene.2	23.7385	20.178	21.375	11.921	10.7454	17.3797	53.0994	49.4664	33.9892	46.7278	37.2229	40.9238	25.3839	25.2132	26.4296	49.6638	51.623	46.4381	57.8137	63.4854	58.5457	16.1408	17.5578	16.4228	83.9807	69.4721	74.7669	42.1113	34.4334	34.7477	62.1223	53.8506	48.8958	48.8843	61.8797	62.1223	41.3225	40.0987	37.8718	54.8512
ctg1091_gene.3	0	0	0	0	0	0	0	0	0	0	0	0	0	0	0	0	0	0	0	0	0	0	0	0	0	0	0	0	0	0	0	0	0	0	0	0	0	0	0	0
ctg1091_gene.5	1.80064	1.33443	0.929176	0.544898	0.884827	0.796699	3.232	2.95139	2.17064	2.90739	1.96943	2.29943	1.33103	1.27264	1.5338	2.28062	2.33793	2.42312	2.60971	2.87685	2.65838	0.683001	0.773849	0.801714	1.03024	0.214391	0	2.16351	2.28117	2.08711	0.250459	0.710036	0.449613	0.157158	0.303252	0.250459	0.282651	0.350758	0.271492	0.55836
ctg1091_gene.6	1.6147	1.54872	1.01347	0.98729	0	0.879178	3.22431	6.67543	22.6567	6.42252	6.10499	7.81022	0.597732	0.677174	0.697121	13.8788	17.7097	11.1988	29.0934	27.5637	26.4105	4.84372	3.43936	6.45231	6.83193	1.20966	0	0	0	0	0	0	0	0.360091	0.245097	0	0.279023	0	0	0
ctg1091_gene.7	0.136382	0	0	0	0	0	8.72956	12.6345	27.7001	0.630004	3.77426	2.67383	0	0	0	7.76585	10.0332	8.06199	8.26332	11.7613	1.70618	0	0	0	0	0	0	0	0	0	0	0	0	0	0	0	0	0	0	0
ctg1091_gene.8	1.33953	1.97427	1.4601	0.824967	0.98483	1.4266	2.54699	2.18415	2.81221	8.96952	8.57362	15.3264	2.92942	2.47054	1.91148	21.57	25.3444	19.9516	5.93938	6.4826	6.53303	0.985024	1.55308	2.13041	2.66753	2.67768	2.72419	2.12854	3.32163	1.26113	0.220381	0.281079	0.235691	0.086869	0	0.220381	0.082069	0.002408	0	0.065988
ctg1091_gene.11	0	0	0	0	0	0	0	0	0	0	0	0	0	0	0	0	0	0	0	0	0	0	0	0	0	0	0	0	0	0	0	0	0	0	0	0	0	0	0	0
ctg10922_gene.1	58.0093	62.3931	71.7475	56.7134	31.8897	95.6059	207.143	197.527	157.773	220.339	187.166	211.604	42.7183	50.9011	52.3932	1228.49	1482.42	1233.99	241.431	321.991	344.033	77.1854	85.4952	79.5405	0	1.93345	0	5.16451	6.15559	7.11584	0.536238	0.473377	0.053501	0.141268	0	0.536238	0.076615	0.057394	0	0
ctg10922_gene.3	0	0	0	0	0	0	0	0	0	0	0	0	0	0	0	0	0	0	0	0	0	0	0	0	0	0	0	0	0	0	0	0	0	0	0	0	0	0	0	0
ctg10923_gene.2	1.58241	0.898175	1.36291	1.2459	1.02957	1.73955	0.501751	0.605947	0.602582	1.32745	0.977189	0.879314	2.20335	2.1032	1.9431	1.20888	1.07363	0.865768	0.770475	2.49786	0.729307	1.5599	1.92412	2.47739	4.85307	7.12953	4.53833	0	0.093679	0.227292	0.152477	0.232991	0.179128	0.210352	0	0.152477	0.097513	0	0.256971	0
ctg10924_gene.1	0	0	0	0	0	0.175662	0.166002	0	0.262094	0	0	0	0	0	0	0	0	0	0	0	0	0.216835	0.115098	0	0	0.793574	0	0	0	0	0	0.064864	0.011189	0.481124	0.377907	0	0	0	0	0.172381
ctg10924_gene.2	0	0	0	0	0	0	0	0	0	0	0	0.456615	0	0	0	0	0	0	0	0	0	0	0	0	0	0.077097	0.243399	0	0	0	0	0	0	0	0	0	0	0	0	0
ctg10924_gene.3	0	0	0	0	0	0	0	0	0	0	0	0	0	0	0	0	0	0	0	0	0	0	0	0.254556	1.32105	0.349971	0	0	0	0	0	0	0	0	0.179584	0	0.078011	0	0	0
ctg10924_gene.4	19.6916	19.51	21.4648	5.57991	4.09346	14.4057	7.49242	11.0493	3.47267	2.77707	0.748134	3.82588	11.1232	17.2042	12.4346	10.2425	7.35882	12.0431	4.14448	3.0835	3.65268	7.94975	7.99406	6.28484	6.75204	0.189512	1.27364	0.167169	0.467545	0.907294	0	0	0	0.370339	0.563086	0	0	0	0	0
ctg10924_gene.5	0.379045	0.341685	0.799279	0.132934	0.125422	0.176372	0.204513	0.432843	0.036776	0.101304	0	0.250122	0.091195	0.308798	0.876072	0.39905	0.104622	0.160985	0.097147	0.345733	0.305572	0.204583	0.205396	0.079049	0	0	0	0	0	0.088795	0	0	0	0	0	0	0	0	0	0
ctg10924_gene.6	0.431392	0.388205	0	0	0.265902	0	0.049395	0.361565	1.02044	0.52489	0.217658	1.10848	0.392714	1.58737	0.220758	0.532829	0.462562	0.532219	0.412148	0.192325	0.382537	0	0	0	0.59101	0	0	0	0.151393	0	0	0	0	0	0	0	0	0	0	0
ctg10926_gene.1	0	0	0.070183	0	0	0	0.344708	0.618755	0.856738	8.7917	6.01729	5.81077	0	0.068194	0	1.54521	2.34718	1.20424	7.81467	7.23459	5.17301	0	0	0	0	0.692812	1.54339	0.12432	0.452676	0.426653	0.207418	0.809712	0.800759	0.535868	1.22168	0.207418	0.380951	0.480096	0.40093	0.379008
ctg1092_gene.1	10.3168	13.2118	11.599	11.7224	12.7452	12.0904	12.942	13.644	14.6158	19.4048	14.9764	11.6433	8.98095	9.82554	10.7764	8.27787	9.70772	9.33099	15.8286	12.4316	17.0064	8.60957	8.84434	8.55288	15.6118	20.0773	20.5363	16.0545	15.2751	14.9891	16.0286	19.5972	17.0952	15.6776	10.9655	16.0286	10.8211	15.9066	12.888	11.5682
ctg10937_gene.1	0	0	0	0	0	0	0	0	0	0	0	0	0	0	0	0	0	0	0	0	0	0	0	0	0	0	0	0	0	0	0	0	0	0	0	0	0	0	0	0
ctg10938_gene.1	5.38079	4.54696	6.09352	3.44026	4.60363	1.94042	6.07021	6.58962	7.00351	8.30421	4.77815	6.88554	5.38767	4.83087	4.04303	9.57854	5.71355	5.66648	5.93398	5.56776	5.86114	5.71059	2.68153	4.41924	2.8266	2.63815	3.38163	6.26908	5.66631	8.62718	2.97964	4.39054	3.6733	3.19377	3.20461	2.97964	3.05465	3.86125	4.01233	2.56728
ctg10938_gene.2	0	0	0	0	0	0	0	0	0	0	0	0	0	0	0	0	0	0	0	0	0	0	0	0	0	0	0	0	0	0	0.075355	0	0	0	0	0.075355	0	0	0	0
ctg10938_gene.3	0.319339	0.772338	0.609153	0.48988	0.476937	0.693652	2.52761	2.4814	1.73504	2.00103	2.15511	2.0425	0.894907	0.959135	1.47526	2.83671	2.99415	2.04779	2.13394	1.49336	2.10353	0.788487	1.18139	0.813279	1.70384	1.14607	1.61872	1.63592	2.52961	1.99754	0.436074	1.56546	0.496724	1.19165	2.29127	0.436074	0.915843	0.411433	1.03479	0.864902
ctg10938_gene.11	0	0	0	0	0	0	0	0	0	0	0	0	0	0	0	0	0	0	0	0	0	0	0	0	0	0	0	0	0	0	0	0	0	0	0	0	0	0	0	0
ctg10938_gene.6	0	0	0	0	0	0	0	0	0	0	0	0	0	0	0	0	0	0	0	0	0	0	0	0	0	0	0	0	0	0	0	0	0	0.041896	0	0	0	0.339457	0	0
ctg10938_gene.7	2.63972	2.19552	1.91132	2.80098	4.03793	3.21687	12.37	10.4241	9.64418	14.4541	13.5339	18.277	3.49232	5.9495	5.20743	19.3456	18.7161	21.3157	19.6135	16.7678	11.4104	6.06411	7.95253	8.48548	12.5043	8.8586	7.87876	20.6014	22.1936	22.2426	15.4966	14.569	15.6254	15.493	9.27304	15.4966	11.716	14.4829	10.8907	7.70591
ctg10939_gene.1	0	0	0	0	0	0	0	0	0	0	0	0	0	0	0	0	0	0	0	0	0	0	0	0	0	0	0	0	0	0	0	0	0	0	0	0	0	0	0	0
ctg1093_gene.2	0	0	0	0	0	0	0	0	0	0	0	0	0	0	0	0	0	0	0	0	0	0	0	0	0	0	0	0	0	0	0	0	0	0	0	0	0	0	0	0
ctg1093_gene.3	95.1793	83.4658	89.7457	70.429	74.671	70.4404	115.164	123.59	122.072	159.865	113.609	131.636	76.5259	80.9573	82.0131	121.095	122.605	120.504	152.9	158.547	111.636	55.498	59.9329	57.0678	92.9939	84.4183	93.466	102.324	107.062	104.148	107.421	103.628	96.6872	91.5129	92.52	107.421	88.3163	88.9925	80.8794	87.0089
ctg1093_gene.9	0	0	0	0	0	0	0	0	0	0	0	0	0	0	0	0	0	0	0	0	0	0	0	0	0	0	0	0	0	0	0	0	0	0	0	0	0	0	0	0
ctg10940_gene.6	0	0	0	0	0	0	0	0	0	0	0	0	0	0	0	0	0	0	0	0	0	0	0	0	0	0	0	0	0	0	0	0	0	0	0	0	0	0	0	0
ctg10940_gene.1	14.3229	15.1879	13.5895	3.91502	1.78807	4.69549	6.74414	6.23947	8.42948	4.32827	4.74206	3.20943	8.62108	6.46086	9.46772	5.01775	6.29256	7.29723	5.38973	7.174	5.1456	1.95966	1.70185	1.88623	10.8918	12.5312	13.3388	11.0771	9.25745	9.12762	9.01387	6.94665	5.38113	6.51265	9.71235	9.01387	6.35378	4.29622	4.82912	8.65258
ctg10940_gene.2	0	0	0	0	0	0	0	0	0	0	0	0	0	0	0	0	0	0	0	0	0	0	0	0	0	0	0	0	0	0	0	0	0	0	0	0	0	0	0	0
ctg10940_gene.3	1.98689	3.56801	2.55251	0.124114	1.00917	1.40502	1.32972	1.24149	0.541442	0.376898	0.391627	0.799457	1.83345	0.949518	1.22784	0.223596	0.682666	0.157561	0.145216	0.511083	1.01086	0.881234	0.880766	0.150916	1.27372	2.29643	0.77137	1.61066	0.624879	1.59546	2.01344	1.0153	0.95423	1.07764	1.31601	2.01344	1.4565	0.612418	0.71518	0.948749
ctg10940_gene.4	3.17029	2.32549	3.18223	4.9154	2.84718	7.2229	21.1642	22.6104	24.664	2.58739	4.51129	3.03646	3.43059	3.20505	3.44595	7.27756	13.88	12.7725	4.01203	1.66349	1.57211	3.45107	2.91365	3.68557	5.65428	5.27479	3.159	10.5398	11.9709	8.85024	0.403925	0.752218	0.620063	0.271213	0.695365	0.403925	0.846522	0.312641	0	0.377579
ctg10940_gene.5	10.4502	13.9247	12.2647	14.2188	15.4205	16.5922	8.6724	10.7704	7.80469	12.7264	13.1	17.7534	21.6127	17.3346	20.5712	17.6393	18.6081	19.243	11.1776	11.977	11.0343	10.167	12.9656	11.0409	13.7258	16.1342	15.9058	14.2558	21.9291	15.4556	11.2586	9.63487	8.5476	8.78556	9.8974	11.2586	5.81769	10.4196	7.79114	8.23803
ctg10941_gene.3	0	0	0	0	0	0	0	0	0	0	0	0	0	0	0	0	0	0	0	0	0	0	0	0	0	0	0	0	0	0	0	0	0	0	0	0	0	0	0	0
ctg10941_gene.2	45.2394	46.7575	46.2041	31.2567	34.3083	32.1594	31.8106	34.1475	34.6098	29.4936	32.8194	32.3117	41.6611	39.867	40.0975	15.2313	15.483	16.0193	27.2657	27.9678	24.7109	26.1267	24.3994	26.4649	12.2326	22.6966	23.2148	12.1621	14.4729	14.6631	11.2642	12.5002	9.05846	9.19798	11.2202	11.2642	7.48601	7.57067	7.05435	10.5592
ctg10942_gene.2	4.42342	7.2974	4.96445	3.24889	2.97039	4.4243	9.58138	10.7091	12.6217	7.04546	7.17411	8.83896	5.52684	4.85418	6.69201	7.71673	6.45277	8.9687	11.6681	12.2341	10.7133	3.67867	4.31696	4.08714	14.4018	10.9065	15.6959	5.88827	5.9115	4.01436	8.94203	10.9265	8.40592	7.33498	9.4746	8.94203	8.01058	7.0148	4.77249	7.66214
ctg10942_gene.3	0	0	0	0	0	0	0	0	0	0	0	0	0	0	0	0	0	0	0	0	0	0	0	0	0	0	0	0	0	0	0	0	0	0	0	0	0	0	0	0
ctg10943_gene.1	0	0	0	0	0	0	0	0.219055	0.590113	0	0	0	0	0	0.110357	13.5149	16.3758	18.2772	0	0	0	0	0	0.362816	0	0	0	0	0	0	0	0	0	0	0	0	0	0	0	0
ctg10943_gene.2	0	0	0	0	0	0	0	0	0	0	0	0	0	0	0	0	0	0	0	0	0	0	0	0	0	0	0	0	0	0	0	0	0	0	0	0	0	0	0	0
ctg10944_gene.1	0	0	0	0	0	0	0	0	0	0	0	0	0	0	0	0	0	0	0	0	0	0	0	0	0	0	0	0	0	0	0	0	0	0	0	0	0	0	0	0
ctg10946_gene.2	0	0	0	0	0	0	0	0	0	0	0	0	0	0	0	0	0	0	0	0	0	0	0	0	0	0	0	0	0	0	0	0	0	0	0	0	0	0	0	0
ctg10946_gene.1	1.41175	1.47472	1.59654	0.246861	0.495877	0.125458	0	0	0.135836	0.095598	0.085689	0.315478	1.51726	1.98239	1.36641	0.100128	0.104035	0.067264	0.162712	0.109733	0.059183	0.680802	1.21948	0.87211	0	0.782163	1.28491	0.694934	0.362001	0.162711	0.34501	1.07296	0.715868	0.889562	0.984936	0.34501	0.726864	0.232935	0.335584	0.690096
ctg10947_gene.1	2.33391	2.39668	2.60425	2.16315	3.25233	3.41028	0.185422	0.296525	0.346636	0.144382	0.447918	0.541586	1.15711	1.76067	1.29311	0.585055	0.465152	0.64537	0.832583	0.42441	1.22687	5.88071	6.70039	5.01463	0	0.576337	0.133531	0	0	0	0	0	0	0	0	0	0	0	0.072273	0
ctg10947_gene.2	18.0166	18.7515	21.4614	21.8719	25.1743	32.5407	0.54955	31.4504	7.13732	1.86337	2.61803	2.24584	7.67894	8.60254	9.59092	3.11078	4.90719	2.24426	24.3363	5.58934	335.403	22.0826	22.0626	24.9817	1.42611	6.26999	3.45419	0.490737	3.56892	1.01846	0.756061	1.55729	0.731578	3.65083	4.46738	0.756061	1.1978	2.19028	9.2622	7.81352
ctg10947_gene.3	0.153513	0.265546	0	5.61642	3.23988	6.44653	0.10653	20.6858	1.35099	0.194244	0	0	0.323439	0.365954	0.159928	0.165325	1.41449	0.279932	4.58844	0.484701	77.0399	15.2358	19.6923	18.4671	0.277823	9.36325	4.73372	0.141198	2.51516	0.926437	1.41738	1.03356	1.18985	1.95151	3.77574	1.41738	2.3819	3.13265	17.0727	13.4427
ctg10947_gene.4	1.24455	1.25237	1.0372	3.60903	4.37419	6.29581	0	0.397504	0	0	0	0	0.389881	0.616521	0.702276	0.095678	0	0	0.253282	0	1.05884	6.23713	7.33186	6.34762	0	0.17586	0	0	0	0	0.091202	0	0.081287	0.214474	0.48717	0.091202	0.410765	0	0.080043	0.258598
ctg10948_gene.1	0	0	0	0	0	0	0	0	0	0	0	0	0	0	0	0	0	0	0	0	0	0	0	0	0	0	0	0	0	0	0	0	0	0	0	0	0	0	0	0
ctg10948_gene.2	0	0	0	0	0	0	0	0	0	0	0	0	0	0	0	0	0	0	0	0	0	0	0	0	0	0	0	0	0	0	0	0	0	0	0	0	0	0	0	0
ctg1094_gene.2	0	0.151296	0	0.749859	1.10423	0	0.534436	0.441244	0	0.138761	0	0.444646	0.400056	0.475365	0.696423	0.150693	0.467889	0	0	0	0.269161	0.572799	0.295498	0.25358	0	1.34347	0.980364	0.970782	2.67194	1.81117	18.7792	15.152	47.6991	47.9685	31.1412	18.7792	37.6771	30.1124	110.632	241.737
ctg1094_gene.3	0	0	0	0	0	0	0	0	0	0	0	0	0	0	0	0	0	0	0	0	0	0	0	0	0	0	0	0	0	0	0	0	0	0	0	0	0	0	0	0
ctg1094_gene.6	0	0.039777	0	0	0.054188	0.131541	0.09877	0.057855	0.114428	0.041877	0.029736	0.068382	0.136026	0.554618	0.490188	0.471471	0.467089	0.453836	0.070975	0.12852	0.089349	0.389888	0.301455	0.247925	6.4691	7.42634	8.33358	0.084505	0.030873	0.112326	0.923704	1.04557	0.443346	1.12356	0.795499	0.923704	0.148343	0.434004	0.244646	0.871268
ctg10951_gene.1	1.02751	0.427789	1.12656	1.02282	0.430218	1.40455	0.410673	1.4896	0.987171	1.08472	3.08477	4.10664	1.12741	0.76538	0.292088	0.825868	1.4148	1.23972	3.69645	1.0023	1.06037	0.310693	1.13825	0.508133	0	0.229134	0.651007	1.45616	2.85454	1.91607	0.246509	0.091161	0.077751	0	0	0.246509	0.322847	0.055762	0	0
ctg10951_gene.2	7.81377	7.38593	8.22298	8.90424	8.82029	7.62515	16.1318	17.4714	14.9659	11.7826	7.74922	6.97087	9.04878	9.38898	9.97036	14.4752	15.199	12.4111	12.253	12.1183	12.9909	9.78978	8.55671	9.31215	1.54019	3.46537	1.49207	7.47669	8.86111	6.09172	2.15338	1.80251	0.822629	1.16211	1.535	2.15338	1.3675	1.82635	1.30845	1.78896
ctg10952_gene.4	0	0	0	0	0	0	0	0	0	0	0	0	0	0	0	0	0	0	0	0	0	0	0	0	0	0	0	0	0	0	0	0	0	0	0	0	0	0	0	0
ctg10952_gene.1	0	0	0	0	0	0	0	0	0	0	0	0	0	0	0	0	0	0	0	0	0	0	0	0	0	0	0	0	0	0	0	0	0	0	0	0	0	0	0	0
ctg10952_gene.2	0	0	0	0	0	0	0	0	0	0	0	0	0	0	0	0	0	0	0	0	0	0	0	0	0	0	0	0	0	0	0	0	0	0	0	0	0	0	0	0
ctg10952_gene.3	0	0	0	0	0	0	0	0	0	0	0	0	0	0	0	0	0	0	0	0	0	0	0	0	0	0	0	0	0	0	0	0	0	0	0	0	0	0	0	0
ctg10954_gene.1	0.699636	0.756421	0.511365	0.424402	0.541753	0.564403	4.61642	5.52621	5.27177	19.7087	16.2419	17.2421	1.45066	0.861127	0.858951	4.7521	4.52452	4.83176	16.2464	16.7042	14.6094	0.786383	0.873415	0.628737	0.654526	0.84156	0.492626	0.940015	0.91147	0.930083	0.43633	1.10475	0.646782	0.517122	0.392309	0.43633	0.136514	0.223826	0.471297	0.221727
ctg10957_gene.1	3.23446	3.50534	3.97282	6.39887	7.25127	6.29375	18.8875	19.8386	16.302	4.14626	2.93343	6.71929	10.2254	8.51286	7.46551	16.5994	17.9429	22.3201	3.63166	3.5228	3.33101	9.64894	7.9441	9.71897	26.3079	31.4106	27.2761	39.3121	36.1057	39.0547	42.9739	41.7972	31.748	31.1557	19.9659	42.9739	45.5759	27.8155	25.2801	12.9267
ctg10958_gene.1	0	0	0	0	0	0	0	0	0	0	0	0	0	0	0	0	0	0	0	0	0	0	0	0	0	0	0	0	0	0	0	0	0	0	0	0	0	0.093506	0	0
ctg1095_gene.1	103.86	103.515	121.015	412.076	401.596	628.629	16.6188	11.9989	14.8366	5.74647	8.9601	8.5916	57.5023	57.4198	53.8167	12.5911	7.16483	11.0145	2.52092	4.55472	5.2865	281.672	284.066	273.1	11.8861	36.5379	39.0706	42.2817	42.0161	30.4536	39.9016	40.9093	35.6032	33.4373	28.1542	39.9016	53.7328	49.3202	28.7772	20.8272
ctg10963_gene.2	2.18095	2.83418	1.89152	6.76031	6.55055	3.46022	4.95512	6.82156	7.90173	1.44033	1.45273	0.118962	0	0	0	0	0	0	0	0	0	0.737151	0	0	1.21493	0.071193	1.32692	0	0.709917	0.970259	1.889	0.912681	1.00578	1.25616	0	1.889	3.77178	6.37642	0.701532	0.409087
ctg10963_gene.3	0	0.062601	0	0.299188	0.08518	0.1044	0.109715	0	0	0	0	0	1.84985	1.59306	2.77146	13.5831	13.0081	14.4642	5.47921	3.99036	1.31442	38.0654	37.7432	37.5884	45.1089	100.269	90.2595	59.676	60.3173	67.6993	89.4923	95.2419	66.9151	53.2124	24.6629	89.4923	276.407	368.192	144.234	81.019
ctg10965_gene.1	0	0	0	0	0	0	0.123601	0.099245	0.237712	0	0	0	0	0	0	0	0	0	0	0	0	0	0	0	0	0	0	0	0	0	0	0	0	0	0	0	0	0.209733	0.041833	0
ctg10965_gene.2	0	0	0	0	0	0	0	0	0	0	0	0	0	0	0	0	0	0	0	0	0	0	0	0	0	0	0	0	0	0	0	0	0	0	0	0	0	0	0	0
ctg10965_gene.5	0	0	0	0	0	0	0.141274	0	0.041467	0.072282	0.20927	0.358235	0	0	0	0	0	0.038604	0.11233	0	0	0	0.107562	0	0	0	0	0	0	0	0	0	0	0	0	0	0.318478	0.378002	0.262267	0.028912
ctg10965_gene.6	0	0	0	0	0	0	0	0	0	0	0	0	0	0	0	0	0	0	0	0	0	0	0	0	0	0	0	0	0	0	0	0	0	0	0	0	0	0	0	0
ctg10965_gene.7	0	0	0	0.069461	0	0.072444	0.662898	0.65355	0.400986	2.15901	4.46702	5.00016	0.807095	1.06032	0.538111	0.129073	0.163439	0.221975	0.424184	1.60127	0.432321	1.03161	1.6602	1.8058	0	0.061889	0.033181	0	0	0	0.266905	0.328484	0	0.120538	0	0.266905	9.21619	25.0255	4.29724	0.855816
ctg10965_gene.13	0	0	0	0	0	0	0	0.29533	0	0	0	0.172431	0	0	0	0	0	0	0.14456	0	0	0	0	0.178196	0	0	0	0	0	0	0	0	0	0	0	0	0	0	0	0
ctg10965_gene.8	0	0	0	0	0	0	0	0	0	0	0	0.110765	0	0	0	0	0	0	0	0	0.111227	0	0	0	0	0	0	0	0	0	0.12452	0.371733	0.094936	0	0.27848	0.12452	0.372227	0.102571	0.806818	0.07243
ctg10966_gene.2	0	0	0	0	0	0	0	0	0	0	0	0	0	0	0	0	0	0	0	0	0	0	0	0	0	0	0	0	0	0	0	0	0	0	0	0	0	0	0	0
ctg10968_gene.1	22.796	23.7299	23.1698	16.2197	15.8044	19.0399	25.5018	24.3452	24.1504	15.4778	20.3898	20.207	19.5558	19.5174	20.8283	17.3468	16.643	18.2256	15.1303	14.7372	15.9537	14.0349	13.4615	14.8624	24.8296	25.56	23.0819	20.8255	21.6474	18.2739	23.0205	23.5918	17.1256	14.1175	18.3875	23.0205	17.7947	17.5958	13.7212	10.6305
ctg10968_gene.2	0	0	0	0	0	0	0	0	0	0	0	0	0	0	0	0	0	0	0	0.09287	0	0	0.131395	0	0	0	0	0	0	0	0.097185	0	0	0	0	0.097185	0	0	0	0
ctg1096_gene.1	1.67553	1.11102	2.15402	1.43381	1.73997	1.36734	5.4622	5.61421	5.67088	3.5697	3.48199	3.08657	3.73938	2.3507	0.759405	5.25541	5.07533	5.60435	3.37624	2.76338	3.328	0.643234	1.88843	1.69999	4.35105	12.0416	13.6922	9.1288	8.53669	7.72203	7.95351	4.93435	5.25557	4.04269	6.36234	7.95351	10.1421	5.79295	5.00797	4.9882
ctg10971_gene.1	0	0	0	0	0	0	0	0	0	0	0	0	0	0	0	0	0	0	0	0	0	0	0	0	0	0	0	0	0	0	0	0	0	0	0	0	0	0	0	0
ctg10971_gene.3	0	0	0	1.19264	0.208662	1.72877	0.436335	0	0	0.36067	1.03514	1.30789	0.883425	0.959158	0.351138	0.890091	1.30068	0	2.13307	1.78911	0.55033	2.44315	4.00524	5.40265	0	0	0	0.156368	0.448935	0.631335	0.271844	0.350787	0.056243	0.360266	0	0.271844	0.278088	0.197649	0	0
ctg10971_gene.5	29.341	28.8171	25.1108	39.4535	43.2962	51.8456	10.4843	4.68318	4.08732	17.6355	21.768	17.297	7.64177	7.64686	5.30616	2.09042	1.17267	0.776779	7.25014	10.289	6.30294	18.163	15.4193	19.1376	12.6066	13.3838	15.9069	34.6419	40.0877	53.5331	80.6954	78.9536	96.6744	102.202	88.1703	80.6954	156.879	154.664	155.69	91.9271
ctg10971_gene.6	102.978	91.3372	93.6279	244.314	230.937	238.549	48.8272	44.6611	18.1023	220.265	302.074	214.99	62.2839	76.7909	94.2013	25.2287	25.1898	25.7713	101.493	112.313	93.6958	84.7508	102.882	96.8538	16.4635	19.3314	18.6374	10.7194	7.56126	23.4677	884.174	816.755	1557.98	1064.69	507.414	884.174	791.098	1332.84	1117.61	1111.33
ctg10971_gene.11	0	0	0	0	0	0	0	0	0	0	0	0	0	0	0	0	0	0	0	0	0	0	0	0	0	0	0	0	0	0	0	0	0	0	0	0	0	0	0	0
ctg10971_gene.7	0.783892	0.672957	0.800663	1.07665	0.595343	0	0.168125	0.594475	0.484438	1.31681	3.07011	5.95615	0.782101	0.540781	2.90618	4.76789	2.29577	3.77935	6.26011	2.43836	3.97713	1.71586	2.57728	2.62393	0	0	0.440637	0.153877	0	0.312474	0	0	0	0	0	0	0	0	0	0.067552
ctg10979_gene.1	28.0946	23.7936	30.2867	17.9789	21.237	15.7967	26.6218	27.5097	25.4838	14.6409	11.6065	14.3333	28.058	25.7189	26.8852	26.3389	26.0257	22.1106	22.2462	20.87	17.6851	24.008	28.2074	26.4681	14.4891	14.5365	19.7023	13.5368	14.2086	13.6971	20.6998	20.9735	21.1401	22.8014	22.1912	20.6998	9.50402	14.6656	16.2003	15.8141
ctg10979_gene.2	142.531	142.085	140.683	142.729	142.665	145.581	56.6676	62.1747	71.9146	69.4165	85.7932	63.4512	121.021	131.06	123.943	106.431	99.2951	102.951	55.3554	67.6531	109.302	157.104	151.837	140.355	99.2244	93.7097	86.7915	60.0512	55.4865	49.1271	56.5352	52.4055	57.9742	57.8007	52.7669	56.5352	44.0333	56.7654	50.6851	45.1049
ctg1097_gene.1	18.7048	21.1351	18.6871	12.6665	13.0133	15.7495	8.00169	7.41158	8.7802	7.04053	8.14088	8.26614	15.3606	16.4606	14.2868	6.52516	7.12734	8.44744	8.00596	8.62153	10.3995	10.1084	9.13891	10.1391	4.66573	5.17004	5.26551	4.53914	5.20265	6.07609	7.74088	9.43947	8.76581	7.67429	8.02586	7.74088	3.97139	7.17086	4.6809	6.40568
ctg1097_gene.2	8.0115	8.3687	6.09018	4.58862	2.71839	5.71434	2.7578	3.98301	2.37985	3.48538	3.20158	3.11973	7.46435	5.27689	6.14189	2.53454	2.35619	3.15655	2.41	2.80155	2.92279	4.08015	3.86834	3.5213	0	0.785835	1.36392	2.75617	1.80966	1.43696	3.54345	3.17216	3.08026	4.17696	2.60054	3.54345	3.87039	3.51419	1.36476	2.47258
ctg1097_gene.3	41.3204	36.3676	42.2715	31.7903	31.5497	39.2912	31.9693	33.9895	32.6267	30.868	31.0184	33.436	34.8553	34.3321	34.5949	28.347	30.9971	28.7219	27.3362	28.4043	22.6983	26.89	31.0439	31.5059	34.1475	42.2304	39.5836	40.2314	40.9057	38.1586	31.1799	28.6161	22.4239	23.2357	19.8259	31.1799	19.2681	25.8946	21.7687	13.5007
ctg1097_gene.4	0.414326	0.261422	0.4778	0.490772	0.506184	0.473681	0.331893	0.338243	0.442868	1.92253	1.79334	0.868209	0.095279	0.29422	0	0.061633	0.112146	0.048581	0.583703	0.874715	0.201556	0.183474	0.073437	0.167429	0	0.026203	0	0	0.026585	0.016367	3.08547	4.075	3.83557	1.12097	1.5059	3.08547	0.409122	0.173802	0	0.609681
ctg10980_gene.5	0	0	0	0	0	0	0	0	0	0	0	0	0	0	0	0	0	0	0	0	0	0	0	0	0	0	0.051191	0	0	0	0	0	0	0	0	0	0	0	0	0
ctg10980_gene.3	0	0	0	0	0.10828	0	0	0	0	0.166987	0.11553	0	0	0.116469	0	0.103569	0	0	0	0	0	0	0	0.239347	0	0	0	0	0	0	0.239292	0.542536	0.243794	0.753737	0.654681	0.239292	0	0	0.163138	0.482084
ctg10981_gene.2	0	0	0	0	0	0	0	0	0	0	0	0	0	0	0	0	0	0	0	0	0	0	0	0	0	0	0	0	0	0	0	0	0	0	0	0	0	0	0	0
ctg10981_gene.3	0	0.281711	0	3.99243	2.73135	2.91739	10.1341	7.65669	8.16899	0	0	0	0	0	0	9.93882	11.7366	3.69074	0	0	0	0.450868	0.508963	0.279392	0	0	0	0	0	0	0	0	0	0	0	0	0	0	0	0
ctg10982_gene.1	0	0	0.134157	0	0	0	0	0	0	0	0	0	0	0.065178	0	0	0	0	0	0	0	0	0	0	0	0	0.059599	0	0	0	0	0	0	0	0	0	0	0	0	0
ctg10982_gene.4	0	0	0	0	0	0	7.44497	13.8543	13.9927	0	0	0	0	0	0	4.77153	5.85949	6.00308	0	0	0	0	0	0	0	0	0	0	0	0	0	0	0	0	0	0	0	0	0	0
ctg10986_gene.2	0	0	0	0	0	0	0	0	0	0.633418	0.452856	0.089023	0	0	0	0.237672	0	0	0	0	0	0	0	0	1.28602	0.435284	1.78707	2.99689	5.05454	3.42533	1.86321	2.07349	0.685214	0.391935	1.65241	1.86321	0.868397	0.952112	0.572302	0.475037
ctg10986_gene.3	0	0	0	0	0	0	0.079361	0.553245	0	0	0	0.051103	0	0	0	0	0	0	0	0	0	0	0	0	1.9838	1.04254	1.10935	1.03272	3.04992	2.27364	2.96531	1.99678	1.3837	2.35635	3.58353	2.96531	2.56026	1.02579	1.08919	0.988494
ctg10987_gene.2	0	0	0	0	0	0	19.9573	26.3901	19.0315	122.522	74.0221	58.8236	0	0	0.112579	17.7553	22.7789	20.3573	71.1835	85.2151	77.5561	0	0	0	0	0	0	0	0	0	0	0	0	0	0	0	0	0	0	0
ctg10988_gene.1	4.72506	5.00852	3.68751	9.27465	5.381	8.7626	8.10967	12.1633	12.7938	12.8928	21.6921	15.2669	0.598085	0.252653	0	19.1224	18.5742	14.1047	2.91387	2.59501	3.7004	0.289893	0.54265	0.368321	0.104803	0.776563	0.877779	0.590327	0.767396	0.603792	0.314399	0	0	0.109929	0.322856	0.314399	0.086875	0	0	0
ctg10988_gene.2	11.572	8.69676	11.3881	21.3645	20.3468	24.6523	20.2899	29.2571	35.962	34.0107	51.6781	41.1216	0.324713	0.039028	0.299354	42.8509	48.4342	26.7156	6.68141	9.24633	5.21507	0.963946	1.55468	1.18111	0.104803	0.882245	0.528607	3.96315	5.4243	4.09968	0.799308	0.282747	0	0.11372	0.258285	0.799308	0.079346	0.15068	0.114469	0.08984
ctg10988_gene.6	3.69113	3.74012	3.95526	4.95939	5.631	4.8405	1.69377	2.33643	1.97328	3.40789	4.13742	4.26343	2.56199	2.13497	2.27561	2.67236	2.08349	3.3579	3.39111	3.65827	3.06156	5.11961	4.19906	3.75016	0.598969	0.670502	1.3791	1.3719	1.45031	0.991025	1.21759	1.56035	0.88609	1.11961	1.49236	1.21759	1.21404	0.888833	0.716573	1.22739
ctg10989_gene.3	1.52181	1.80154	1.771	1.37123	0.964719	0.631313	10.1798	10.577	9.78236	3.80171	2.9525	2.36359	2.18299	2.0185	2.38203	3.10771	2.83097	2.55686	1.13496	1.55968	0.891522	2.97529	1.61308	1.32316	8.33591	9.68455	8.8701	9.91632	10.662	10.0472	8.18251	7.66863	5.92289	6.29292	6.89884	8.18251	6.81208	7.31745	6.9733	7.04681
ctg1098_gene.3	20.602	19.1302	19.8136	24.1298	26.4211	19.4275	20.5292	21.3784	28.3858	20.3703	23.4248	23.0992	22.0401	18.4777	22.958	19.6598	20.021	20.8502	22.0767	23.3099	23.0635	29.1638	27.3804	25.2439	31.3302	34.7958	36.0648	18.5665	22.2086	22.1516	20.9415	23.1955	21.5198	31.7921	29.3252	20.9415	15.067	21.6642	33.4757	25.6322
ctg1098_gene.4	23.3342	27.0108	23.6474	35.9926	45.3965	28.5679	28.4368	25.6354	29.1865	30.3519	34.8655	32.1463	31.854	29.0259	30.0585	27.022	25.2645	26.7797	35.4775	31.5659	31.5867	37.0911	34.2253	39.7202	41.1593	45.5479	47.8636	31.542	37.0203	33.3097	23.3691	25.7078	24.0403	42.4385	38.6435	23.3691	13.08	26.112	42.4841	36.8785
ctg1098_gene.5	0	0	0	0	0	0	0	0	0	0	0	0	0	0	0	0	0	0	0	0	0	0	0	0	0	0	0	0.092301	0	0	0	0	0	0.133766	0	0	0	0	0	0
ctg1098_gene.6	0	0	0.008415	0	0.019199	0	0	0	0	0	0	0	0	0	0	0	0	0	0	0	0	0	0	0	0	0	0	0	0	0	0	0	0	0	0	0	0	0	0	0
ctg1098_gene.8	0	0	0	0	0	0	0	0	0	0	0	0	0	0	0	0	0	0	0	0.03185	0	0	0	0	0	0	0	0	0	0	0	0	0	0	0	0	0	0	0	0
ctg1098_gene.9	0	0	0	0	0	0	0	0	0	0	0	0	0	0	0	0	0	0	0	0	0	0	0	0	0	0.110524	0	0	0	0	0	0	0	0	0	0	0	0	0	0
ctg1098_gene.14	0	0	0	0	0	0	0	0	0	0	0	0	0	0	0	0	0	0	0	0	0	0	0	0	0	0	0	0	0	0	0	0	0	0	0	0	0	0	0	0
ctg1098_gene.15	1.32631	2.57294	1.47149	1.36703	2.98271	0	0.945985	1.8497	0	0	1.33392	1.21481	1.06729	1.42906	0.98653	1.43386	0	1.18324	1.15059	1.11958	0	0	1.62919	2.12657	0	2.4717	0	1.51883	1.43732	1.2386	1.56466	2.18297	1.53798	2.06646	1.72805	1.56466	0	1.51783	1.30569	2.18781
ctg1098_gene.17	0	0	0	0	0	0	0	0	0	0.354885	0	0	0.329585	0.569721	0	0.672533	0	0	0.334565	0	0	0.082647	0.303381	0	0	0	0	0.271368	0	0	0	0	0.643257	0.4932	0.575801	0	0	1.15196	1.12434	0.619711
ctg1098_gene.18	8.08052	8.55723	6.97294	6.87462	7.36778	4.42645	5.2007	5.56615	5.58158	4.80748	5.9665	6.47691	7.74079	6.82539	6.50463	6.17124	6.11946	7.35097	7.1103	6.06349	6.38872	7.56208	6.97194	6.70646	8.07318	5.04399	6.68511	6.4291	8.31773	5.63416	9.84886	10.3437	9.4552	9.82887	11.5454	9.84886	9.21101	9.78616	9.4745	10.1639
ctg1098_gene.19	4.63164	3.69841	4.75281	4.84673	6.02413	3.99282	6.1489	4.79411	5.44547	4.81211	4.65048	3.58925	2.29255	1.452	1.64712	6.04114	8.86222	6.809	3.22937	3.45111	2.12221	2.579	2.40772	2.06209	6.57619	5.40956	8.73833	4.01445	3.77327	2.50007	7.12751	5.05586	5.85683	4.83818	5.17973	7.12751	3.99394	5.95556	4.64571	4.17333
ctg1098_gene.20	23.4971	22.6841	23.875	22.5036	23.5583	23.5608	22.1459	26.149	26.9284	28.0346	24.9196	32.9705	23.5078	26.0322	27.6335	31.129	30.5927	28.794	33.3402	35.6129	34.1102	31.3936	29.1563	28.1798	34.6982	43.2519	56.1602	48.7961	45.9573	49.3277	33.5347	37.4422	36.8223	36.7121	36.5654	33.5347	25.2779	29.9481	27.1397	40.0735
ctg10990_gene.1	53.2453	50.4445	52.8591	57.5073	54.3559	63.4857	83.4811	73.7227	81.4684	100.848	77.8917	80.7156	75.231	68.3834	72.5637	101.363	104.186	97.4933	128.732	137.128	101.459	85.1812	91.2635	89.8698	437.991	255.638	300.345	343.095	339.361	364.492	184.187	177.596	171.428	180.988	191.051	184.187	173.398	187.174	175.1	163.607
ctg10991_gene.1	394.445	372.224	388.799	531.75	531.814	410.961	503.385	469.638	529.775	1311.54	1615.23	1640.54	537.103	571.659	563.926	548.734	633.409	629.176	1331.51	1587.78	1177.21	570.941	568.465	604.005	118.1	120.53	128.004	80.2021	82.5537	82.2475	136.256	141.543	198.27	168.836	92.9495	136.256	105.577	178.961	145.177	132.785
ctg10995_gene.1	171.127	163.322	179.917	120.142	113.916	128.777	72.1557	73.8287	82.2734	65.5012	63.3032	59.572	165.819	165.358	170.498	62.2984	69.2859	63.9773	75.4301	80.7131	68.1116	117.358	122.642	116.76	195.265	176.894	191.581	159.731	170.98	180.481	140.735	135.498	117.654	115.964	132.597	140.735	132.469	123.3	119.796	109.14
ctg10995_gene.3	26.4957	27.0028	28.7748	26.0915	19.95	34.157	55.7149	66.2974	66.7987	34.5406	21.486	27.0536	25.1852	32.1548	29.325	31.9085	34.266	36.4403	52.8597	50.6615	77.4912	23.8255	21.6732	22.8579	32.8118	25.291	27.6358	18.6653	13.9806	11.5525	16.3738	12.2089	15.8431	14.2785	20.4548	16.3738	19.013	17.7144	27.8637	24.9362
ctg10995_gene.4	1.17035	1.00422	1.47043	1.16932	0.783227	0.659403	0.76401	0.980718	1.1103	0.096993	0.271139	0.203244	0.788555	1.17237	0.910085	0.302588	0.025982	0.144676	0.812968	0.554452	0.607647	0.118683	0.525758	0.214666	0.696878	1.04619	0.401466	0.166134	0.15543	0.384078	0.403398	0.415661	0.256942	0.224716	0.59651	0.403398	0.17167	0.46438	0.083369	0.169277
ctg10995_gene.6	0	0	0	0	0	0	0.945112	0.626218	1.03549	0	0	0	0	0	0	0	0.231489	0.157888	0	0.121881	0	0	0	0	0	0	0	0	0	0	0.030663	0	0	0	0	0.030663	0	0	0	0
ctg10996_gene.1	1.74614	1.74583	1.4754	6.96769	8.01889	9.2667	3.68866	5.39395	4.42753	26.1103	57.1637	29.5466	0.547094	0.515553	0.513138	28.2173	24.3763	23.0304	11.4765	14.6362	11.6072	2.94601	2.69524	2.53243	5.56371	4.08162	4.08945	2.45621	3.06056	3.00805	8.08261	7.86444	3.06546	1.14028	1.81486	8.08261	8.44557	2.20912	1.13272	0.30926
ctg10996_gene.3	0	0	0	0	0	0	0	0	0	0	0	0	0	0	0	0	0	0	0	0	0	0	0	0	0	0	0	0	0	0	0	0	0	0	0	0	0	0	0	0
ctg10998_gene.1	6.28766	4.71924	6.31605	7.28129	6.16894	10.7566	10.0589	6.80182	2.24246	2.10781	2.65368	3.5708	3.39965	4.35578	2.1788	4.12583	3.63106	3.59119	3.33135	4.1841	1.92892	2.64701	4.91208	3.80353	2.33681	3.44726	3.08928	0.904689	0.367364	1.51168	3.95815	3.86994	3.99546	2.82074	4.90095	3.95815	13.1326	7.34144	2.906	2.4062
ctg10998_gene.2	22.9217	18.6768	27.4994	34.2255	34.1238	45.2098	16.4965	13.9867	5.8836	6.60289	17.6323	12.8975	6.40258	5.15301	6.83898	48.1218	49.0811	44.8385	3.6427	11.4668	10.4777	21.9961	24.7648	23.0943	0.630789	3.65835	6.75768	0.06807	0.231543	0.09991	15.896	14.162	10.3732	14.2519	15.4011	15.896	142.21	71.4978	37.6333	23.1371
ctg10998_gene.3	1.30673	1.34749	1.15726	0.792929	1.27921	2.88521	19.6358	18.4282	7.12885	4.68693	5.21213	8.88902	0.737941	0.473042	0.930549	31.2612	30.8294	24.5484	2.52682	4.87881	1.99206	0.907936	1.53058	3.88022	0	0.245358	0.338611	0	0	0	0.871575	0.929436	0.587207	0.712514	0.408794	0.871575	17.2052	4.47129	1.5801	0.674051
ctg10998_gene.4	0	0	0	0	0	0	0	0	0	0	0	0	0	0	0	0	0	0	0	0	0	0	0	0	0	0	0	0	0	0	0	0	0	0	0	0	0	0	0	0
ctg10998_gene.5	0	0	0	0	0	0	0	0	0	0	0	0	0	0	0	0	0	0	0	0	0	0	0	0	0	0	0	0	0	0	0	0	0	0	0	0	0	0	0	0
ctg1099_gene.2	0	0	0	0	0	0	0.139188	0	0	0	0.368459	0	0	0	0	0.198928	0	0	0.192859	0	0	0	0	0	0	0	0	0	0	0	0	0	0	0	0	0	0	0	0	0
ctg1099_gene.6	0	0	0	0	0	0	0	0	0	0	0	0	0	0	0	0	0	0	0	0	0	0	0	0	0	0	0	0	0	0	0	0	0	0	0	0	0	0	0	0
ctg1099_gene.3	0	0	0	0	0	0	0	0	0	0	0	0	0	0	0	0	0	0	0	0	0	0	0	0	0	0	0	0	0	0	0	0	0	0	0	0	0	0	0	0
ctg109_gene.1	2.46253	2.95083	2.56716	0.348818	0.288721	0.124006	1.09373	1.0396	0.796208	6.69926	4.71044	6.19321	0.979382	1.85001	1.11102	2.79319	2.83789	2.72917	6.2468	7.4317	4.95101	0.072893	0.354471	0.075088	0	0	0	0.51204	1.14034	1.11773	0	0	0	0	0	0	0	0	0	0
ctg109_gene.2	0	0	0	0	0	0	0	0	0	0	0	0	0	0	0	0	0	0	0	0	0	0	0	0	0	0	0	0	0	0	0	0	0	0	0	0	0	0	0	0
ctg109_gene.6	36.1924	36.1004	39.3477	19.1333	23.7245	14.6912	39.3642	37.0043	34.7744	34.6265	25.5401	35.3901	31.2632	31.0182	28.4523	14.3191	15.1745	14.0796	29.0876	26.4707	21.6598	15.2998	11.267	15.2339	22.7717	26.0075	20.2606	25.9614	30.7272	27.1971	9.66772	9.38166	4.86897	6.05963	12.0617	9.66772	6.75679	6.78535	7.12285	3.5474
ctg109_gene.7	0	0	0	0	0	0	0	0	0	0	0	0	0	0	0	0	0	0	0	0	0	0	0	0	0.791353	2.52567	0.955046	0	0	0	3.20112	2.18904	1.28089	1.15383	1.97535	3.20112	1.00665	0.130914	0.796888	0.652712
ctg109_gene.8	0.422718	0.790428	1.14114	1.16477	1.33704	0.772579	2.37101	1.58562	1.42074	6.78118	4.18648	3.33512	1.51354	1.09948	2.01432	2.80932	3.82526	2.70389	14.5001	7.1132	10.0432	2.03312	2.22226	3.03416	0.992598	1.92407	2.00636	4.39216	5.65619	6.67421	8.04075	7.36368	6.94735	3.22358	5.06555	8.04075	6.59676	2.88406	2.20369	6.71663
ctg109_gene.9	0.465211	0.973268	0.304259	1.63431	1.14899	0.68474	1.69684	1.64075	0.916233	5.42955	2.51778	2.60996	0.993756	0.989236	0.901218	2.0032	2.14211	1.65156	6.95006	4.19602	5.53523	1.40786	1.61146	1.23792	0.106431	1.31191	1.09004	2.52705	1.86148	1.72784	5.06207	4.4147	4.55661	1.84857	4.05157	5.06207	2.06093	1.9421	1.77121	4.62015
ctg109_gene.10	0	0	0	0	0	0	0.631785	0.619916	0.637268	15.4009	8.53407	8.02053	0.118143	0	0	1.91152	1.31033	1.44643	11.3242	12.0004	7.2263	0	0	0	0	0.048497	0	0	0	0	0.040143	0	0	0	0.060194	0.040143	0	0	0	0
ctg109_gene.11	4.17893	4.38044	4.16508	3.26533	4.30914	4.09698	6.20025	6.72624	5.14713	5.60509	5.80943	6.62181	3.15994	2.27307	3.33549	4.88843	5.45438	5.43454	3.27338	2.56602	2.28434	3.04026	2.23415	4.26046	3.53136	7.90527	9.50938	7.89467	7.28511	7.33098	10.4872	12.0456	10.1772	9.27384	10.2255	10.4872	4.33355	7.5193	6.73674	7.46017
ctg109_gene.12	0	0	0	0	0	0	0	0	0	0	0	0	0	0	0	0	0	0	0	0	0	0	0	0	0	0	0	0	0	0	0	0	0	0	0	0	0	0	0	0
ctg109_gene.14	0	0	0	0	0	0	0	0	0	0	0	0	0	0	0	0	0	0	0	0	0	0	0	0	1.83913	0	0	0	0	0	0	0	0	0	0	0	0	0	0	0
ctg109_gene.15	6.94968	8.30615	7.09087	7.55527	6.53719	5.25686	15.7487	17.1792	12.0894	14.6235	11.2625	12.8801	9.1429	10.4825	8.82542	17.4889	16.9633	17.2445	11.8367	9.10491	7.99999	9.19812	10.9507	10.8456	18.7818	16.8865	17.1697	19.3764	19.5826	17.4004	22.86	26.466	22.5604	17.2661	21.3117	22.86	19.594	17.6986	13.6077	17.8097
ctg109_gene.16	0.715878	0.836114	0.729583	0.750267	0	0.381259	0	0	0.436224	0	0	0	1.42646	0.987744	1.80066	0	0	0	0	0.412669	0	0.458856	1.39221	0	0	0.624623	0.322049	0	0	0	2.22999	1.54709	1.24348	0.983808	0.839879	2.22999	1.41559	1.34675	0.6064	0.463715
ctg109_gene.17	40.5899	39.2818	38.8119	49.3115	38.8295	59.2408	3.61478	3.89346	5.34975	12.1449	24.4109	9.08357	28.4132	32.1576	32.3589	10.5142	14.8278	9.66596	6.11737	10.4397	9.56572	45.5351	53.5715	42.2378	21.5502	11.4989	11.742	2.92371	3.27295	4.07636	88.613	83.23	54.3823	38.5953	29.8179	88.613	100.388	72.073	52.7413	21.8865
ctg109_gene.51	0	0	0	0	0	0	0	0	0	0	0	0	0	0	0	0	0	0	0	0	0	0	0	0	0	0	0	0	0	0	0	0	0	0	0	0	0	0	0	0
ctg109_gene.20	0	0	0.316697	0.275981	0	0	2.00909	1.58004	2.07159	0.462793	0.327524	0.323254	0.78373	0.960826	0.68667	5.1159	4.46206	4.0056	2.17012	1.09785	0.59528	2.61625	3.4155	4.66284	0.826747	0.513816	0	0	0.24762	0.959476	0.508753	0.493415	0	0.710047	0.16686	0.508753	0.273037	0.795551	0.616731	0.396381
ctg109_gene.44	0	0	0	0	0	0	0	0	0	0	0	0	0	0	0	0	0	0	0	0	0	0	0	0	0	0	0	0	0	0	0	0	0	0	0	0	0	0	0	0
ctg109_gene.21	0.014173	0.057201	0.112533	0.525304	0.213107	0.356005	12.2122	17.85	20.03	0.183718	0.437731	0.826834	0.249355	0.42072	0.331224	15.721	17.7012	16.7058	0.201717	0.062438	0.360605	1.9318	0.93861	2.16083	0	1.57132	1.234	3.42023	3.53336	2.48911	0.301373	0.11477	0	0	0.052141	0.301373	0.013187	0.058994	0.061207	0
ctg109_gene.22	95.0519	103.83	111.249	70.959	74.7125	57.8585	17.9221	24.2177	28.1123	19.0563	19.0163	25.1917	120.42	116.212	126.578	25.2656	22.6707	24.519	29.1543	37.1632	29.9895	95.0024	86.546	72.7506	74.5425	79.4357	66.1528	49.3029	50.6341	46.6944	54.9678	56.5543	51.8509	58.8027	62.9177	54.9678	25.8041	37.7033	41.2439	26.2499
ctg109_gene.24	0	0	0.024292	0	0	0	0	0	0	0	0	0	0	0	0	0.065999	0	0	0	0	0	0	0.197213	0	0	0	0	0	0	0	0	0	0	0.119247	0	0	0	0.1402	0.074664	0
ctg109_gene.26	108.145	99.5216	100.524	66.6998	65.1809	59.977	22.0388	22.7094	38.6306	19.134	20.0557	21.572	104.582	100.704	105.085	19.3159	19.4931	21.5126	25.2217	31.9902	29.8425	72.4172	83.5753	81.9004	66.2038	49.4972	56.1953	36.9249	29.9241	34.3789	58.6138	55.0245	62.5511	62.8804	71.3705	58.6138	47.3415	46.4266	44.615	32.8252
ctg109_gene.27	89.741	86.1296	76.2281	97.874	102.734	72.3829	44.1159	51.6029	48.7684	34.1431	36.0329	38.1995	97.1819	97.0618	89.196	32.9947	35.9916	31.0066	56.9755	37.1007	62.6031	97.0077	87.7441	93.0004	108.92	77.6228	82.646	40.8954	46.7182	56.0127	84.3699	76.882	77.9538	98.2172	97.5051	84.3699	92.4921	112.503	163.318	130.774
ctg109_gene.28	33.9875	35.0063	36.8151	37.2117	43.9798	28.8256	18.3521	17.3225	16.1438	15.9517	17.5993	18.209	38.1288	38.7815	38.5484	12.9342	14.969	13.1022	24.8012	17.0342	22.845	36.2322	36.8082	38.8047	24.5975	30.6729	29.7542	22.3815	20.1938	18.3915	28.796	30.9874	33.643	43.5842	43.8969	28.796	23.7044	45.2893	65.9007	58.2348
ctg10_gene.20	0	0	0	0	0	0	0	0	0	0	0	0	0	0	0	0	0	0	0	0	0	0	0	0	0	0	0	0	0	0	0	0.150369	0	0	0	0	0	0	0	0
ctg10_gene.2	0	0	0	0	0	0	0	0	0	0	0	0	0	0	0	0	0	0	0	0	0	0	0	0	0	0	0	0	0	0	0	0	0	0	0	0	0	0	0	0
ctg10_gene.23	0	0	0	0	0	0	0	0	0	0	0	0	0	0	0	0	0	0	0	0	0	0	0	0	0	0	0	0	0	0	0	0	0	0	0	0	0	0	0	0
ctg10_gene.4	0	0	0	0	0	0	0	0	0	0	0	0	0	0	0	0	0	0	0	0	0	0	0	0	0	0	0	0	0	0	0	0	0	0	0	0	0	0.061192	0	0
ctg10_gene.6	0	0	0	0	0	0	0	0	0	0	0	0	0	0	0	0	0	0	0	0	0	0	0	0	0	0	0	0	0	0	0	0	0	0	0	0	0	0	0	0
ctg10_gene.28	0	0	0	0	0	0	0	0	0	0	0	0	0	0	0	0	0	0	0	0	0	0	0	0	0	0	0	0	0	0	0	0	0	0	0	0	0	0	0	0
ctg10_gene.7	4.07014	1.81092	2.22266	0.655492	1.45893	1.06565	5.32818	6.20718	5.63295	7.04295	5.95491	6.26372	2.15749	2.1767	2.97158	12.3375	12.0688	10.4586	10.3227	9.06207	6.3973	2.45141	2.75342	1.90666	3.03181	1.17922	2.40992	2.02029	2.35366	1.64445	2.39641	3.68099	2.43134	2.27079	2.09274	2.39641	2.12878	2.05321	2.88276	1.92562
ctg10_gene.8	43.5956	41.3063	42.8806	21.1012	26.6924	15.8503	14.8786	12.198	14.1487	14.8874	12.8022	16.2583	50.9042	52.0166	52.1287	13.3898	9.90048	11.6931	12.2212	12.2696	7.9789	24.1713	22.6774	26.2352	35.5346	43.3789	33.1048	36.4668	33.7311	37.8692	26.5131	27.1231	23.1334	29.7632	25.3844	26.5131	18.6365	24.4552	19.7661	10.9447
ctg10_gene.43	0	0	0	0	0	0	0	0	0	0	0	0	0	0	0	0	0	0	0	0	0	0	0	0	0	0	0	0	0	0	0	0	0	0	0	0	0	0	0	0
ctg10_gene.44	0	0	0	0	0	0	0	0	0	0	0	0	0	0	0	0	0	0	0	0	0	0	0	0	0	0	0	0	0	0	0	0	0.053378	0	0	0	0	0	0	0
ctg10_gene.45	0	0	0	0	0	0	0	0	0	0	0	0	0	0	0	0	0	0	0	0	0	0	0	0	0	0.039262	0	0	0	0	0	0	0	0	0	0	0	0	0	0
ctg10_gene.46	0	0	0.174729	0	0	0	0	0	0	0	0	0	0	0	0	0	0	0	0	0	0	0	0	0	0	0	0	0	0	0	0	0	0	0	0	0	0	0	0	0
ctg10_gene.9	66.7265	70.4498	69.4629	45.1765	47.846	34.4595	11.4431	14.488	20.5616	19.5306	25.5569	29.8114	94.2077	92.5378	95.0447	12.4993	12.6491	13.8673	22.1558	25.4823	22.9105	35.776	32.621	38.1396	3.56988	6.01105	5.12524	5.04951	2.95835	4.36185	7.85141	7.65049	6.38106	5.83801	6.31327	7.85141	12.4386	10.9797	14.8671	10.0469
ctg10_gene.11	0	0	0	0	0	0	0	0	0	0	0	0	0	0	0	0	0	0	0	0	0	0	0	0	0	0	0	0	0	0	0	0	0	0	0	0	0	0	0	0
ctg10_gene.12	0	0	0	0	0	0	66.0993	66.8055	66.9128	0	0	0	0	0	0	0	0	0	0	0	0	0	0	0	0	0	0.168846	0	0	0	0	0.122282	0	0.225998	0	0	0.119468	0	0	0.086123
ctg10_gene.13	0	0	0	0	0	0	7.74177	6.41617	8.86856	0	0	0	0	0	0	0	0	0	0	0	0	0	0	0	0	0	0	0	0	0	0	0	0	0	0	0	0	0	0.158825	0
ctg10_gene.14	0	0	0	0	0	0	12.3308	12.9674	12.0663	0	0	0	0	0	0	0	0	0	0	0	0	0	0	0	0	0	0	0	0	0	0	0	0.130045	0	0	0	0	0.237889	0	0
ctg10_gene.16	35.7147	39.0132	33.2707	51.4301	56.2074	39.7089	41.5439	46.1986	61.9264	15.2094	15.4803	18.8004	33.5124	29.2583	34.4121	32.4507	31.9712	37.5306	16.7283	20.2678	21.8512	33.1514	34.7173	32.4969	56.4625	37.7621	36.0131	45.6289	40.0439	38.1012	32.6814	32.8466	18.8024	9.49716	10.7554	32.6814	28.795	20.7622	10.3806	1.71725
ctg10_gene.18	1.56552	1.9523	1.33666	1.81184	1.57467	2.52749	7.61006	8.52104	9.52016	3.6634	6.39348	5.64858	2.29737	1.71746	1.65378	9.73598	8.45491	8.96489	2.87223	3.42263	2.74681	1.39071	1.27158	1.63302	5.42113	9.19933	9.42716	2.06756	1.71144	1.42579	7.15132	7.36021	5.65968	3.70877	5.2302	7.15132	3.39656	4.45585	2.63717	3.72398
ctg11002_gene.1	4.32497	4.29846	6.98735	5.94351	1.60432	6.91868	0.509886	1.05177	0	4.65805	0.628191	1.841	8.42368	4.8516	5.63693	2.02853	0.592206	1.59381	7.46847	11.0954	6.82706	4.42383	5.16156	4.65425	0	0	0	0.410899	0.491575	0.250743	0.672369	0	0.171443	0.300221	0	0.672369	0	0	0	0
ctg11004_gene.2	0	0	0	0	0	0	0	0	0	0	0	0	0	0	0	0	0	0	0	0	0	0	0	0	0	0	0	0	0	0	0	0	0	0	0	0	0	0	0	0
ctg11004_gene.3	0	0	0	0	0	0	0	0	0	0	0	0	0	0	0	0	0	0	0	0	0	0	0.16013	0.118412	0	0	0	0.793125	0	0.639615	0	0	0	0	0	0	0	0	0	0
[truncated: 40,919 more rows]

## Sheet: Supplementary Table 9 
Supplementary Table 9 Gene family analysis in 11 representative species.
[truncated: 35,301 more rows]

## Sheet: Supplementary Table 10
Supplementary Table 10 Gene family gained in Taxus.
[truncated: 2,342 more rows]

## Sheet: Supplementary Table 11
Supplementary Table 11 KEGG enrichment of the gained gene families.
[truncated: 37 more rows]

## Sheet: Supplementary Table 12
Supplementary Table 12 Gene Ontology enrichment for significantly expanded gene families in Taxus.
[truncated: 43 more rows]

[truncated: 15 more sheets: Supplementary Table 13, Supplementary Table 14, Supplementary Table 15, Supplementary Table 16, Supplementary Table 17, Supplementary Table 18, Supplementary Table 19, Supplementary Table 20, Supplementary Table 21, Supplementary Table 22, Supplementary Table 23, Supplementary Table 24, Supplementary Table 25, Supplementary Table 26, Supplementary Table 28]
