# Supplementary material for: The Taxus genome provides insights into paclitaxel biosynthesis
Source: Nat Plants. 2021 Jul 15;7(8):1026–36. doi: 10.1038/s41477-021-00963-5 (PMC8367818; doi:10.1038/s41477-021-00963-5)
Supplement: Source Data Fig. 3 — Statistical source data. [file 41477_2021_963_MOESM5_ESM.xlsx]

## Sheet: sheet 1
Figure 3d
Total radioactivity of the reaction products, the unit is cpmb						TS1	TS2
TS1			TS2			STD	STD
substrate(µm)	cpmb	average	substrate (µM)	cpmb	average
0.2	24	24.6667	0.2	15	15.6667	0.57735	2.08167
	25			18
	25			14
0.5	28	30.3333	0.5	21	25	5.85947	4.58258
	37			24
	26			30
1	36	38.6667	1	22	25	5.50757	2.64575
	35			26
	45			27
2.5	49	51	2.5	50	47	2	3.60555
	51			43
	53			48
5	105	101	5	78	73.6667	8.7178	11.1505
	107			82
	91			61
10	192	179.333	10	105	112.333	17.7858	7.02377
	187			113
	159			119
25	216	204	25	170	170.667	15.1327	5.03322
	187			166
	209			176
50	131	198.333	50	197	179	69.0604	26.9629
	195			148
	269			192
		hot 3H-GGPP: Specific activity: 30 Ci/mmol Concentration: 1 mCi/ml cool GGPP: Concentration: 1mg/ml
	substrate mix(Diluent 400 times)			detect the substrate mix
	hot 3H-GGPP	0.5 ul		GGPP mix(400x)	liquid scintillation cocktail	standard values (dpm)	detect values(dpmb)	efficiency value
	cool GGPP	49.5 ul		0.1ul	2ml	275	3212	0.0856164
	HEPES (8.5)	150 ul
	up to	200 ul
	1uCi=2.2x106 dpm	mix is 2750 dpm
Transfer the cpmb to dpm
TS1				TS2
substrate(µM)	average(cpmb)	efficiency value	average(dpm)	substrate (µm)	average(cpmb)	efficiency value	average(dpm)
0.2	24.6667	0.0856164	2.11187	0.2	15.6667	0.0856164	1.34132
0.5	30.3333	0.0856164	2.59703	0.5	25	0.0856164	2.14041
1	38.6667	0.0856164	3.3105	1	25	0.0856164	2.14041
2.5	51	0.0856164	4.36644	2.5	47	0.0856164	4.02397
5	101	0.0856164	8.64726	5	73.6667	0.0856164	6.30708
10	179.333	0.0856164	15.3539	10	112.333	0.0856164	9.61758
25	204	0.0856164	17.4658	25	170.667	0.0856164	14.6119
50	198.333	0.0856164	16.9806	50	179	0.0856164	15.3253
we only take 400 µl of n-hexane to detect, but we have total of 800 µl
TS1				TS2
substrate(µm)	average(dpm)		average(dpm) 2 times	substrate(µm)	average(dpm)		average(dpm) 2 times
0.2	2.11187	2	4.22374	0.2	1.34132	2	2.68265
0.5	2.59703	2	5.19406	0.5	2.14041	2	4.28082
1	3.3105	2	6.621	1	2.14041	2	4.28082
2.5	4.36644	2	8.73288	2.5	4.02397	2	8.04795
5	8.64726	2	17.2945	5	6.30708	2	12.6142
10	15.3539	2	30.7078	10	9.61758	2	19.2352
25	17.4658	2	34.9315	25	14.6119	2	29.2237
50	16.9806	2	33.9612	50	15.3253	2	30.6507
Unit conversion
		1 dpm=4.5045 x 10-10 mCi	1µCi≈3.616 mM	x 109	TS1 (Reaction time 1800 s)	STD		1 dpm=4.5045 x 10-10 mCi	1µCi≈3.616 mM	x 109	TS2 (Reaction time 1800 s)	STD
substrate(µm)	average(dpm) 2 times	dpm to mCi(10-10)	mCi to mM (10-7)	mM to pM	V=pM/s	V=pM/s	average(dpm) 2 times	dpm to mCi(10-10)	mCi to mM (10-7)	mM to pM	V=pM/s	V=pM/s
0.2	4.22374	19.0259	68.7975	6879.75	3.82208	0.08946	2.68265	12.084	43.6957	4369.57	2.42754	0.322553
0.5	5.19406	23.3967	84.6023	8460.23	4.70013	0.90792	4.28082	19.283	69.7272	6972.72	3.87373	0.710067
1	6.621	29.8243	107.845	10784.5	5.99137	0.853394	4.28082	19.283	69.7272	6972.72	3.87373	0.409957
2.5	8.73288	39.3372	142.243	14224.3	7.90242	0.309899	8.04795	36.252	131.087	13108.7	7.28262	0.558678
5	17.2945	77.9032	281.698	28169.8	15.6499	1.35082	12.6142	56.8205	205.463	20546.3	11.4146	1.72776
10	30.7078	138.323	500.176	50017.6	27.7876	2.75589	19.2352	86.6448	313.308	31330.8	17.406	1.08833
25	34.9315	157.349	568.974	56897.4	31.6097	2.34481	29.2237	131.638	476.004	47600.4	26.4447	0.779894
50	33.9612	152.978	553.169	55316.9	30.7316	10.7009	30.6507	138.066	499.247	49924.7	27.7359	4.17789
hot 3H-GGPP: Specific activity: 30 Ci/mmol Concentration: 1 mCi/ml cool GGPP: Concentration: 1mg/ml
	substrate mix(Diluent 400 times)			Enzymes	Km	STD	Vmax	STD
	hot 3H-GGPP	0.5 ul		TS1	5.557	1.602	36.84	3.283
	cool GGPP	49.5 ul		TS2	8.642	1.482	33.48	1.98
	HEPES (8.5)	150 ul
	up to	200 ul
	according to the GGPP mix, 1uCi≈3.616 mM GGPP
	Ignore hot 3H-GGPP, because too low
Vmax=kcat*[S]	Enzymes	protein(ug)	Vol. of the reaction (ul)	Concentration of enzyme(mg/L)	Relative molecular weight(kD)	[S](mM)
Kcat=Vmax/[S]	TS1	36	100	360	91.7134	3925.27
	TS2	17	100	170	87.1624	1950.38
Unit conversion of Vmax(U/mg)		1U=1 pM/60s	1/s
	Vmax (U/mg)	mM/s/mg	Kcat
TS1	36.84	0.614	1705
TS2	33.48	0.558	3282
Figure 3e
The qPCR results
Sample Name	Gene Name	Cт	ΔCт	Mean of ΔCт	ΔΔCт	power (2, -ΔΔCт)	Mean of power (2, -ΔΔCт)	STD
Rep1-0h MJ	ACTIN	15.666	-	-	-	-	-	-
Rep2-0h MJ		15.584	-	-	-	-	-	-
Rep3-0h MJ		15.515	-	-	-	-	-	-
Rep1-2h MJ		15.596	-	-	-	-	-	-
Rep2-2h MJ		15.577	-	-	-	-	-	-
Rep3-2h MJ		15.601	-	-	-	-	-	-
Rep1-4h MJ		15.635	-	-	-	-	-	-
Rep2-4h MJ		15.629	-	-	-	-	-	-
Rep3-4h MJ		15.85	-	-	-	-	-	-
Rep1-8h MJ		15.958	-	-	-	-	-	-
Rep2-8h MJ		15.991	-	-	-	-	-	-
Rep3-8h MJ		15.959	-	-	-	-	-	-
Rep1-24h MJ		15.705	-	-	-	-	-	-
Rep2-24h MJ		15.657	-	-	-	-	-	-
Rep3-24h MJ		15.578	-	-	-	-	-	-
Rep1-0h MJ	TS1	15.157	-0.509	-0.415667	-0.0933333	1.06683	1.0011	0.0579317
Rep2-0h MJ		15.199	-0.385		0.0306667	0.978968
Rep3-0h MJ		15.162	-0.353		0.0626667	0.957493
Rep1-2h MJ		14.844	-0.752		-0.336333	1.26254	1.24845	0.0509345
Rep2-2h MJ		14.908	-0.669		-0.253333	1.19196
Rep3-2h MJ		14.817	-0.784		-0.368333	1.29086
Rep1-4h MJ		14.265	-1.37		-0.954333	1.93768	2.05097	0.197386
Rep2-4h MJ		14.26	-1.369		-0.953333	1.93634
Rep3-4h MJ		14.246	-1.604		-1.18833	2.27889
Rep1-8h MJ		15.044	-0.914		-0.498333	1.41258	1.44776	0.0464292
Rep2-8h MJ		14.99	-1.001		-0.585333	1.50039
Rep3-8h MJ		15.027	-0.932		-0.516333	1.43032
Rep1-24h MJ		14.597	-1.108		-0.692333	1.61589	1.55772	0.0622395
Rep2-24h MJ		14.595	-1.062		-0.646333	1.56519
Rep3-24h MJ		14.585	-0.993		-0.577333	1.49209
Rep1-0h MJ	TS2	29.732	14.066	14.2557	-0.189667	1.1405	1.00447	0.118355
Rep2-0h MJ		29.952	14.368		0.112333	0.925091
Rep3-0h MJ		29.848	14.333		0.0773333	0.947808
Rep1-2h MJ		28.786	13.19		-1.06567	2.09314	2.2123	0.125617
Rep2-2h MJ		28.604	13.027		-1.22867	2.3435
Rep3-2h MJ		28.719	13.118		-1.13767	2.20025
Rep1-4h MJ		27.068	11.433		-2.82267	7.07469	7.02692	1.12441
Rep2-4h MJ		27.329	11.7		-2.55567	5.87939
Rep3-4h MJ		27.083	11.233		-3.02267	8.12668
Rep1-8h MJ		28.049	12.091		-2.16467	4.48363	4.3599	0.193231
Rep2-8h MJ		28.198	12.207		-2.04867	4.13723
Rep3-8h MJ		28.058	12.099		-2.15667	4.45883
Rep1-24h MJ		28.465	12.76		-1.49567	2.81994	2.72412	0.164275
Rep2-24h MJ		28.571	12.914		-1.34167	2.53444
Rep3-24h MJ		28.339	12.761		-1.49467	2.81799
