# Supplementary material for: The Taxus genome provides insights into paclitaxel biosynthesis
Source: Nat Plants. 2021 Jul 15;7(8):1026–36. doi: 10.1038/s41477-021-00963-5 (PMC8367818; doi:10.1038/s41477-021-00963-5)
Supplement: Source Data Extended Data Fig. 6 — Statistical source data. [file 41477_2021_963_MOESM6_ESM.xlsx]

## Sheet: Sheet1
Extended Data Fig.6d
qPCR results
Sample Name	ACTIN	Gene Name	Cт	ΔCт	Mean of ΔCт	ΔΔCт	power (2, -ΔΔCт)	Mean of power (2, -ΔΔCт)	STD
Rep1-0h MJ	17.1795	TBT1	30.1428	12.9633	12.9196	0.0436897	0.970171	1.00215	0.0814977
Rep2-0h MJ	16.8121		29.601	12.7889		-0.130657	1.09479
Rep3-0h MJ	16.8039		29.8105	13.0066		0.0869675	0.9415
Rep1-2h MJ	16.8141		23.927	7.1129		-5.80671	55.9748	56.2456	2.45431
Rep2-2h MJ	16.8098		23.9762	7.16638		-5.75323	53.938
Rep3-2h MJ	16.8367		23.878	7.04127		-5.87834	58.8241
Rep1-4h MJ	18.0434		24.9806	6.93716		-5.98244	63.2259	70.2131	9.09371
Rep2-4h MJ	18.3866		24.9754	6.58878		-6.33083	80.4949
Rep3-4h MJ	18.0808		24.9361	6.85527		-6.06433	66.9186
Rep1-0h MJ	20.7618	T13αH1	27.3148	6.553	6.97197	-0.418965	1.33697	1.02689	0.290306
Rep2-0h MJ	19.9699		26.9679	6.99794		0.0259736	0.982158
Rep3-0h MJ	19.4587		26.8237	7.36496		0.392991	0.761549
Rep1-2h MJ	18.9883		20.9021	1.91384		-5.05813	33.3157	35.4096	2.98296
Rep2-2h MJ	19.278		20.971	1.69305		-5.27892	38.8251
Rep3-2h MJ	19.0932		20.9739	1.88077		-5.0912	34.0882
Rep1-4h MJ	21.915		23.0866	1.1716		-5.80036	55.7293	55.0101	3.19821
Rep2-4h MJ	22.062		23.1813	1.11928		-5.85269	57.7875
Rep3-4h MJ	21.8358		23.1209	1.28509		-5.68688	51.5136
Rep1-0h MJ	17.1795	T7βH1	22.3655	5.18605	5.30124	-1.78591	3.44837	1.7939	1.43671
Rep2-0h MJ	16.8121		22.0125	5.20046		-0.100777	1.07235
Rep3-0h MJ	16.8039		22.3211	5.5172		0.215963	0.860971
Rep1-2h MJ	16.8141		17.8643	1.05019		-4.25105	19.0411	19.7474	0.673485
Rep2-2h MJ	16.8098		17.8023	0.992455		-4.30879	19.8186
Rep3-2h MJ	16.8367		17.7887	0.951986		-4.34925	20.3824
Rep1-4h MJ	18.0434		18.5072	0.463789		-4.83745	28.5903	31.8015	4.67739
Rep2-4h MJ	18.3866		18.4719	0.0852547		-5.21599	37.1679
Rep3-4h MJ	18.0808		18.4923	0.411467		-4.88977	29.6462
Rep1-0h MJ	20.7618	PAM	27.5702	6.80838	7.45718	-0.648795	1.56786	1.06082	0.454681
Rep2-0h MJ	19.9699		27.5392	7.56923		0.112054	0.92527
Rep3-0h MJ	19.4587		27.4526	7.99392		0.536742	0.689326
Rep1-2h MJ	18.9883		22.5859	3.59759		-3.85958	14.5161	15.9751	1.88981
Rep2-2h MJ	19.278		22.5565	3.27847		-4.17871	18.1099
Rep3-2h MJ	19.0932		22.6149	3.52178		-3.9354	15.2993
Rep1-4h MJ	21.915		24.5637	2.64868		-4.8085	28.0222	28.7444	2.38489
Rep2-4h MJ	22.062		24.5461	2.48417		-4.97301	31.4069
Rep3-4h MJ	21.8358		24.5486	2.7128		-4.74438	26.8041
Rep1-0h MJ	20.7618	DBTNBT	25.1682	4.40635	4.9615	-0.555142	1.46931	1.05062	0.398278
Rep2-0h MJ	19.9699		24.9227	4.95282		-0.00867335	1.00603
Rep3-0h MJ	19.4587		24.984	5.52531		0.563815	0.676511
Rep1-2h MJ	18.9883		20.7615	1.77323		-3.18827	9.11514	10.1032	1.05925
Rep2-2h MJ	19.278		20.7513	1.47329		-3.4882	11.2216
Rep3-2h MJ	19.0932		20.7367	1.64349		-3.318	9.97282
Rep1-4h MJ	21.915		22.1959	0.280863		-4.68063	25.6455	25.4187	2.55686
Rep2-4h MJ	22.062		22.2236	0.161654		-4.79984	27.8546
Rep3-4h MJ	21.8358		22.2892	0.453323		-4.50817	22.7559
Rep1-0h MJ	17.1795	BAPT1	23.5662	6.3867	6.48097	-0.0942732	1.06753	1.00279	0.0900712
Rep2-0h MJ	16.8121		23.4452	6.63309		0.152124	0.899925
Rep3-0h MJ	16.8039		23.227	6.42312		-0.0578505	1.04091
Rep1-2h MJ	16.8141		20.3392	3.5251		-2.95587	7.75902	8.3503	0.521804
Rep2-2h MJ	16.8098		20.1621	3.3523		-3.12867	8.7463
Rep3-2h MJ	16.8367		20.2225	3.38579		-3.09518	8.54557
Rep1-4h MJ	18.0434		21.6219	3.57856		-2.90241	7.47674	8.21197	0.79741
Rep2-4h MJ	18.3866		21.6881	3.30152		-3.17945	9.05963
Rep3-4h MJ	18.0808		21.5439	3.46313		-3.01784	8.09954
Rep1-0h MJ	17.1795	TAT1	19.0312	1.85174	2.05837	-0.20663	1.15399	1.0053	0.129208
Rep2-0h MJ	16.8121		18.9902	2.17815		0.11978	0.920328
Rep3-0h MJ	16.8039		18.9491	2.14522		0.0868498	0.941576
Rep1-2h MJ	16.8141		16.7494	-0.0647182		-2.12308	4.35624	4.34858	0.0710914
Rep2-2h MJ	16.8098		16.7726	-0.0372086		-2.09557	4.27396
Rep3-2h MJ	16.8367		16.7525	-0.084219		-2.14259	4.41553
Rep1-4h MJ	18.0434		17.4099	-0.633471		-2.69184	6.46135	7.09642	0.956744
Rep2-4h MJ	18.3866		17.4099	-0.976698		-3.03506	8.19682
Rep3-4h MJ	18.0808		17.4099	-0.670879		-2.72925	6.63109
Rep1-0h MJ	20.7618	T14βH	20.2915	-0.470327	0.171981	-0.642309	1.56082	1.07035	0.469619
Rep2-0h MJ	19.9699		20.1057	0.135801		-0.0361799	1.0254
Rep3-0h MJ	19.4587		20.3092	0.85047		0.678488	0.62482
Rep1-2h MJ	18.9883		18.008	-0.980301		-1.15228	2.22265	2.13387	0.206482
Rep2-2h MJ	19.278		18.2602	-1.01776		-1.18974	2.28112
Rep3-2h MJ	19.0932		18.3408	-0.752386		-0.924367	1.89785
Rep1-4h MJ	21.915		19.7368	-2.17824		-2.35022	5.09903	5.11954	0.291808
Rep2-4h MJ	22.062		19.9594	-2.10259		-2.27457	4.83853
Rep3-4h MJ	21.8358		19.5692	-2.2666		-2.43858	5.42107
Rep1-0h MJ	17.1795	T5αH1	20.4843	3.30485	3.69503	-0.390182	1.31056	1.01923	0.252463
Rep2-0h MJ	16.8121		20.6871	3.87503		0.180005	0.8827
Rep3-0h MJ	16.8039		20.7091	3.9052		0.210177	0.864431
Rep1-2h MJ	16.8141		19.2825	2.4684		-1.22663	2.3402	2.39523	0.177846
Rep2-2h MJ	16.8098		19.1296	2.3198		-1.37523	2.59409
Rep3-2h MJ	16.8367		19.3609	2.5242		-1.17083	2.25141
Rep1-4h MJ	18.0434		20.6016	2.55819		-1.13683	2.19898	2.02321	0.195362
Rep2-4h MJ	18.3866		21.0406	2.65394		-1.04109	2.05778
Rep3-4h MJ	18.0808		20.9175	2.83675		-0.858276	1.81287
Rep1-0h MJ	17.1795	T10βH1	18.8792	1.69969	2.00327	-0.303583	1.23421	1.01154	0.193168
Rep2-0h MJ	16.8121		18.9853	2.1732		0.16993	0.888886
Rep3-0h MJ	16.8039		18.9408	2.13692		0.133652	0.911521
Rep1-2h MJ	16.8141		17.867	1.05289		-0.95038	1.93238	1.927	0.0650166
Rep2-2h MJ	16.8098		17.8209	1.01111		-0.992162	1.98916
Rep3-2h MJ	16.8367		17.9451	1.10839		-0.894887	1.85946
Rep1-4h MJ	18.0434		19.7359	1.69251		-0.310766	1.24037	1.3142	0.245557
Rep2-4h MJ	18.3866		19.7225	1.33588		-0.667392	1.5882
Rep3-4h MJ	18.0808		19.9283	1.84749		-0.155784	1.11403
Rep1-0h MJ	20.7618	DBAT	18.7335	-2.02832	-1.43514	-0.593183	1.50857	1.051	0.412545
Rep2-0h MJ	19.9699		18.6287	-1.34122		0.0939223	0.936972
Rep3-0h MJ	19.4587		18.5228	-0.935877		0.499261	0.707469
Rep1-2h MJ	18.9883		18.4569	-0.531395		0.903742	0.534498	0.613019	0.0763688
Rep2-2h MJ	19.278		18.3844	-0.893597		0.541541	0.687037
Rep3-2h MJ	19.0932		18.3535	-0.739702		0.695435	0.617523
Rep1-4h MJ	21.915		20.1458	-1.7692		-0.334064	1.26056	1.11052	0.180336
Rep2-4h MJ	22.062		20.412	-1.64994		-0.214803	1.16055
Rep3-4h MJ	21.8358		20.536	-1.29979		0.135348	0.91045
Extended Data Fig.6e
qPCR results
Sample Name	ACTIN	Gene Name	Cт	ΔCт	Mean of ΔCт	ΔΔCт	power (2, -ΔΔCт)	Mean of power (2, -ΔΔCт)	STD
Rep1-0h MJ	15.8576	9G23050162	25.2912	9.43355	9.45075	-0.0171941	1.01199	1.00041	0.0347559
Rep2-0h MJ	15.7593		25.1704	9.41106		-0.0396894	1.02789
Rep3-0h MJ	15.7909		25.2986	9.50763		0.0568835	0.961339
Rep1-2h MJ	15.8253		16.2979	0.472615		-8.97813	504.298	521.516	17.7179
Rep2-2h MJ	15.9259		16.3006	0.374748		-9.076	539.695
Rep3-2h MJ	15.764		16.1909	0.426841		-9.02391	520.555
Rep1-4h MJ	17.3451		18.1732	0.828041		-8.62271	394.179	384.051	10.6083
Rep2-4h MJ	17.4273		18.2895	0.862204		-8.58854	384.955
Rep3-4h MJ	17.4978		18.4054	0.907639		-8.54311	373.02
Rep1-0h MJ	15.8576	9G618188390	21.1196	5.26193	4.37872	0.883211	0.542159	0.537061	0.0166104
Rep2-0h MJ	15.7593		20.9991	5.23984		0.861122	0.550524
Rep3-0h MJ	15.7909		21.1173	5.3263		0.947588	0.518499
Rep1-2h MJ	15.8253		18.3953	2.57001		-1.80871	3.50329	3.73216	0.273384
Rep2-2h MJ	15.9259		18.2921	2.36619		-2.01253	4.03488
Rep3-2h MJ	15.764		18.2716	2.50754		-1.87117	3.6583
Rep1-4h MJ	17.3451		18.9154	1.57029		-2.80843	7.00522	7.40959	0.395813
Rep2-4h MJ	17.4273		18.9132	1.48588		-2.89284	7.4273
Rep3-4h MJ	17.4978		18.9137	1.41594		-2.96278	7.79625
Rep1-0h MJ	16.0714	9G619755330	20.6229	4.55151	4.5676	-0.016091	1.01122	1.00036	0.0326516
Rep2-0h MJ	16.0594		20.6804	4.621		0.0534013	0.963662
Rep3-0h MJ	16.0986		20.6289	4.53029		-0.0373103	1.0262
Rep1-2h MJ	16.2546		17.7932	1.53852		-3.02908	8.1629	7.8379	0.301356
Rep2-2h MJ	16.1385		17.7457	1.60726		-2.96034	7.78308
Rep3-2h MJ	16.153		17.8007	1.64774		-2.91986	7.56771
Rep1-4h MJ	17.7385		18.8565	1.11801		-3.44959	10.9252	11.6486	0.646414
Rep2-4h MJ	17.812		18.8126	1.00064		-3.56695	11.8511
Rep3-4h MJ	17.8949		18.8573	0.962391		-3.60521	12.1696
Rep1-0h MJ	15.8576	9G618046295	23.6048	7.74714	7.81405	-0.0669079	1.04747	1.00087	0.0508006
Rep2-0h MJ	15.7593		23.6524	7.89305		0.0790005	0.946713
Rep3-0h MJ	15.7909		23.5929	7.80195		-0.0120926	1.00842
Rep1-2h MJ	15.8253		20.8708	5.04553		-2.76851	6.81406	7.13212	0.56838
Rep2-2h MJ	15.9259		20.7786	4.85273		-2.96131	7.78833
Rep3-2h MJ	15.764		20.8138	5.04979		-2.76426	6.79398
Rep1-4h MJ	17.3451		21.7291	4.38401		-3.43004	10.7782	10.902	0.454331
Rep2-4h MJ	17.4273		21.7297	4.3024		-3.51164	11.4054
Rep3-4h MJ	17.4978		21.9164	4.41866		-3.39539	10.5224
Rep1-0h MJ	16.0551	9G26456357	17.9711	1.91596	1.89352	0.0224447	0.984563	1.00019	0.0240779
Rep2-0h MJ	15.9972		17.908	1.9108		0.0172825	0.988092
Rep3-0h MJ	16.0478		17.9016	1.85379		-0.0397272	1.02792
Rep1-2h MJ	16.3435		15.1221	-1.22138		-3.11489	8.66317	8.55461	0.0942248
Rep2-2h MJ	16.2914		15.0984	-1.19293		-3.08645	8.49404
Rep3-2h MJ	16.2712		15.0762	-1.19507		-3.08859	8.50662
Rep1-4h MJ	17.4813		16.1541	-1.32725		-3.22077	9.32286	10.4143	0.946625
Rep2-4h MJ	17.7513		16.1975	-1.55387		-3.44738	10.9085
Rep3-4h MJ	17.729		16.1616	-1.56742		-3.46094	11.0115
Rep1-0h MJ	15.8576	9G618546192	23.3618	7.50421	7.45462	0.0495872	0.966213	1.00048	0.0379358
Rep2-0h MJ	15.7593		23.2227	7.46334		0.0087204	0.993974
Rep3-0h MJ	15.7909		23.1873	7.39632		-0.0583076	1.04124
Rep1-2h MJ	15.8253		20.7999	4.97456		-2.48006	5.57922	5.26834	0.275691
Rep2-2h MJ	15.9259		21.0097	5.08383		-2.37079	5.17224
Rep3-2h MJ	15.764		20.8813	5.11732		-2.3373	5.05356
Rep1-4h MJ	17.3451		21.4951	4.14994		-3.30469	9.88121	9.57324	1.83371
Rep2-4h MJ	17.4273		21.3922	3.96489		-3.48973	11.2335
Rep3-4h MJ	17.4978		22.0254	4.52767		-2.92696	7.60504
Rep1-0h MJ	16.0714	9G619485970	19.9536	3.88215	3.86981	0.0123405	0.991483	1.00056	0.0409894
Rep2-0h MJ	16.0594		19.9808	3.92141		0.0516052	0.964862
Rep3-0h MJ	16.0986		19.9045	3.80586		-0.0639458	1.04532
Rep1-2h MJ	16.2546		17.9484	1.69379		-2.17602	4.51904	4.44484	0.157827
Rep2-2h MJ	16.1385		17.9162	1.77774		-2.09207	4.26359
Rep3-2h MJ	16.153		17.8363	1.68334		-2.18647	4.5519
Rep1-4h MJ	17.7385		18.5947	0.856192		-3.01361	8.07585	8.28301	0.210259
Rep2-4h MJ	17.812		18.6327	0.820709		-3.0491	8.27694
Rep3-4h MJ	17.8949		18.6779	0.782982		-3.08682	8.49624
Rep1-0h MJ	16.0551	9G74725878	20.4486	4.39347	4.32178	0.0716956	0.951519	1.00062	0.0427854
Rep2-0h MJ	15.9972		20.2898	4.29259		-0.0291831	1.02043
Rep3-0h MJ	16.0478		20.327	4.27926		-0.0425126	1.02991
Rep1-2h MJ	16.3435		16.9917	0.64827		-3.67351	12.7595	12.2287	0.479797
Rep2-2h MJ	16.2914		17.0161	0.724777		-3.597	12.1005
Rep3-2h MJ	16.2712		17.0291	0.757887		-3.56389	11.826
Rep1-4h MJ	17.4813		19.0814	1.60009		-2.72168	6.59641	7.77841	1.05413
Rep2-4h MJ	17.7513		18.9652	1.2139		-3.10787	8.6211
Rep3-4h MJ	17.729		19.0297	1.3007		-3.02107	8.11772
Rep1-0h MJ	17.1795	9G26460669	19.744	2.56453	2.75313	-0.188599	1.13966	1.00438	0.117275
Rep2-0h MJ	16.8121		19.6512	2.83916		0.0860233	0.942116
Rep3-0h MJ	16.8039		19.6596	2.85571		0.102575	0.931369
Rep1-2h MJ	16.8141		16.7539	-0.0601902		-2.81332	7.02901	7.03807	0.3015
Rep2-2h MJ	16.8098		16.6864	-0.123434		-2.87657	7.344
Rep3-2h MJ	16.8367		16.8368	0.000125885		-2.75301	6.7412
Rep1-4h MJ	18.0434		17.9107	-0.132683		-2.88581	7.39123	7.73634	1.47923
Rep2-4h MJ	18.3866		17.9136	-0.473009		-3.22614	9.35762
Rep3-4h MJ	18.0808		18.1424	0.0615597		-2.69157	6.46017
Rep1-0h MJ	16.0551	9G619528536	22.8021	6.74701	6.72075	0.0262632	0.98196	1.0003	0.0299293
Rep2-0h MJ	15.9972		22.7411	6.74388		0.0231342	0.984092
Rep3-0h MJ	16.0478		22.7191	6.67135		-0.0493975	1.03483
Rep1-2h MJ	16.3435		20.8032	4.45979		-2.26096	4.79309	4.8786	0.0808032
Rep2-2h MJ	16.2914		20.7036	4.41224		-2.3085	4.95369
Rep3-2h MJ	16.2712		20.7024	4.4312		-2.28954	4.88902
Rep1-4h MJ	17.4813		21.9168	4.43544		-2.2853	4.87466	5.51187	0.554436
Rep2-4h MJ	17.7513		21.9153	4.16392		-2.55682	5.88411
Rep3-4h MJ	17.729		21.9195	4.19047		-2.53028	5.77682
Rep1-0h MJ	16.0551	9G55305455	18.9349	2.87978	2.8766	0.00317796	0.9978	1.00172	0.0718937
Rep2-0h MJ	15.9972		18.9756	2.97842		0.101814	0.931861
Rep3-0h MJ	16.0478		18.8194	2.77161		-0.104992	1.07549
Rep1-2h MJ	16.3435		16.958	0.614538		-2.26206	4.79677	4.75829	0.0640428
Rep2-2h MJ	16.2914		16.9068	0.615452		-2.26115	4.79373
Rep3-2h MJ	16.2712		16.92	0.64875		-2.22785	4.68436
Rep1-4h MJ	17.4813		18.026	0.544701		-2.3319	5.03468	5.44308	0.356836
Rep2-4h MJ	17.7513		18.1425	0.391193		-2.48541	5.59993
Rep3-4h MJ	17.729		18.096	0.367001		-2.5096	5.69463
Rep1-0h MJ	16.0551	9G618632711	20.8392	4.7841	4.85704	-0.0729424	1.05186	1.0017	0.0704584
Rep2-0h MJ	15.9972		20.8087	4.81148		-0.0455615	1.03208
Rep3-0h MJ	16.0478		21.0233	4.97555		0.118504	0.921142
Rep1-2h MJ	16.3435		19.2243	2.8808		-1.97624	3.93466	3.74631	0.163121
Rep2-2h MJ	16.2914		19.2791	2.98774		-1.86931	3.65357
Rep3-2h MJ	16.2712		19.2601	2.98886		-1.86818	3.65071
Rep1-4h MJ	17.4813		20.2221	2.74076		-2.11628	4.33574	4.75419	0.362467
Rep2-4h MJ	17.7513		20.2949	2.54356		-2.31348	4.97081
Rep3-4h MJ	17.729		20.2769	2.54786		-2.30918	4.95602
Rep1-0h MJ	15.8576	9G24813266	20.9801	5.12243	5.08108	0.0413488	0.971746	1.00111	0.0583101
Rep2-0h MJ	15.7593		20.8943	5.13499		0.0539182	0.963317
Rep3-0h MJ	15.7909		20.7768	4.98581		-0.095267	1.06826
Rep1-2h MJ	15.8253		19.3892	3.5639		-1.51718	2.86231	2.95312	0.182931
Rep2-2h MJ	15.9259		19.3453	3.41947		-1.66161	3.16369
Rep3-2h MJ	15.764		19.3426	3.57856		-1.50252	2.83337
Rep1-4h MJ	17.3451		20.4005	3.05537		-2.0257	4.07191	4.2833	0.183077
Rep2-4h MJ	17.4273		20.3745	2.94711		-2.13397	4.38923
Rep3-4h MJ	17.4978		20.445	2.94726		-2.13382	4.38878
Rep1-0h MJ	15.8576	9G618802132	20.3943	4.53669	4.73819	-0.201494	1.14989	1.00763	0.150232
Rep2-0h MJ	15.7593		20.7311	4.97176		0.23357	0.850528
Rep3-0h MJ	15.7909		20.4971	4.70611		-0.0320759	1.02248
Rep1-2h MJ	15.8253		19.3617	3.53636		-1.20183	2.30031	2.28819	0.0112188
Rep2-2h MJ	15.9259		19.4762	3.55031		-1.18787	2.27817
Rep3-2h MJ	15.764		19.3093	3.54531		-1.19288	2.28609
Rep1-4h MJ	17.3451		20.2273	2.88217		-1.85601	3.62006	3.93318	0.449205
Rep2-4h MJ	17.4273		20.2657	2.83838		-1.8998	3.73162
Rep3-4h MJ	17.4978		20.0828	2.58507		-2.15311	4.44786
Rep1-0h MJ	16.0714	9G621679100	19.1891	3.11767	3.08408	0.0335878	0.976988	1.00041	0.0354377
Rep2-0h MJ	16.0594		19.0853	3.02586		-0.0582225	1.04118
Rep3-0h MJ	16.0986		19.2073	3.10872		0.0246347	0.98307
Rep1-2h MJ	16.2546		17.8584	1.60377		-1.48031	2.79009	2.83295	0.101397
Rep2-2h MJ	16.1385		17.7579	1.61939		-1.46469	2.76003
Rep3-2h MJ	16.153		17.677	1.52398		-1.5601	2.94875
Rep1-4h MJ	17.7385		19.0858	1.34734		-1.73674	3.33281	3.77228	0.38642
Rep2-4h MJ	17.812		18.9233	1.11131		-1.97277	3.92521
Rep3-4h MJ	17.8949		18.9579	1.06301		-2.02107	4.05883
Rep1-0h MJ	15.8576	9G619298305	18.2733	2.4157	2.45855	-0.0428441	1.03014	1.00025	0.0276808
Rep2-0h MJ	15.7593		18.2536	2.49433		0.0357863	0.9755
Rep3-0h MJ	15.7909		18.2565	2.4656		0.00705783	0.99512
Rep1-2h MJ	15.8253		17.0344	1.20911		-1.24943	2.37748	2.47372	0.144924
Rep2-2h MJ	15.9259		16.9837	1.05779		-1.40075	2.6404
Rep3-2h MJ	15.764		16.9576	1.19355		-1.265	2.40327
Rep1-4h MJ	17.3451		18.0479	0.702745		-1.7558	3.37713	3.52311	0.133095
Rep2-4h MJ	17.4273		18.0229	0.59551		-1.86303	3.63772
Rep3-4h MJ	17.4978		18.1267	0.628906		-1.82964	3.55448
Rep1-0h MJ	15.0968	9G55326109	19.2466	4.1498	4.39098	-0.24118	1.18196	1.01136	0.182622
Rep2-0h MJ	14.649		19.3286	4.67955		0.288568	0.818715
Rep3-0h MJ	14.8974		19.241	4.34359		-0.0473871	1.03339
Rep1-2h MJ	15.434		19.0486	3.61464		-0.776341	1.71278	2.48403	0.673412
Rep2-2h MJ	15.6731		18.5871	2.91392		-1.47706	2.78381
Rep3-2h MJ	15.7936		18.6212	2.82758		-1.5634	2.95549
Rep1-4h MJ	17.0634		20.2006	3.13725		-1.25373	2.38457	2.33041	0.0577981
Rep2-4h MJ	16.7925		19.9588	3.16627		-1.22471	2.33709
Rep3-4h MJ	17.1467		20.3553	3.20857		-1.18241	2.26956
Extended Data Fig.6f
qPCR results
Sample Name	ACTIN	Gene Name	Cт	ΔCт	Mean of ΔCт	ΔΔCт	power (2, -ΔΔCт)	Mean of power (2, -ΔΔCт)	STD
Rep1-0h MJ	16.0714	3G816955960	24.1125	8.04109	7.99587	0.0452169	0.969144	1.0003	0.0299964
Rep2-0h MJ	16.0594		24.014	7.95465		-0.0412203	1.02898
Rep3-0h MJ	16.0986		24.0905	7.99188		-0.00399653	1.00277
Rep1-2h MJ	16.2546		18.8088	2.55417		-5.4417	43.4625	41.1297	2.1699
Rep2-2h MJ	16.1385		18.8426	2.70414		-5.29173	39.1715
Rep3-2h MJ	16.153		18.8	2.64697		-5.34891	40.755
Rep1-4h MJ	17.7385		19.93	2.19154		-5.80434	55.8829	60.0995	3.92196
Rep2-4h MJ	17.812		19.8824	2.07042		-5.92545	60.7769
Rep3-4h MJ	17.8949		19.8989	2.00404		-5.99183	63.6386
Rep1-0h MJ	16.0714	1G1032400489	22.9333	6.86188	6.82696	0.0349223	0.976084	1.00016	0.0216774
Rep2-0h MJ	16.0594		22.8774	6.81796		-0.00899633	1.00626
Rep3-0h MJ	16.0986		22.8996	6.80103		-0.025926	1.01813
Rep1-2h MJ	16.2546		19.4179	3.16328		-3.66368	12.6729	12.3536	0.28328
Rep2-2h MJ	16.1385		19.3501	3.21159		-3.61537	12.2556
Rep3-2h MJ	16.153		19.3792	3.22616		-3.6008	12.1324
Rep1-4h MJ	17.7385		19.9108	2.17231		-4.65465	25.1878	26.5098	1.62267
Rep2-4h MJ	17.812		19.9373	2.12536		-4.7016	26.021
Rep3-4h MJ	17.8949		19.8981	2.00318		-4.82379	28.3207
Rep1-0h MJ	19.8859	6G195129074	29.8087	9.92283	10.1961	-0.273291	1.20856	1.0112	0.185654
Rep2-0h MJ	19.5188		29.9664	10.4476		0.251472	0.840039
Rep3-0h MJ	19.9626		30.1805	10.2179		0.0218182	0.984991
Rep1-2h MJ	19.2925		29.7401	10.4476		0.251486	0.840031	1.44309	0.551385
Rep2-2h MJ	19.9511		29.2051	9.25393		-0.942188	1.92144
Rep3-2h MJ	20.0733		29.6207	9.54738		-0.648735	1.56779
Rep1-4h MJ	21.7536		27.2677	5.51411		-4.682	25.6699	27.6192	7.36854
Rep2-4h MJ	21.4088		27.1839	5.77514		-4.42098	21.4214
Rep3-4h MJ	21.9314		26.9669	5.03558		-5.16054	35.7665
Rep1-0h MJ	19.8859	6G79952068	26.7053	6.81938	6.89703	-0.0776545	1.0553	1.01148	0.181876
Rep2-0h MJ	19.5188		26.7168	7.19803		0.300996	0.811692
Rep3-0h MJ	19.9626		26.6363	6.67369		-0.223342	1.16743
Rep1-2h MJ	19.2925		25.5303	6.2378		-0.659234	1.57924	2.0498	0.41336
Rep2-2h MJ	19.9511		25.7003	5.74921		-1.14783	2.2158
Rep3-2h MJ	20.0733		25.735	5.6617		-1.23533	2.35436
Rep1-4h MJ	21.7536		26.3107	4.55706		-2.33997	5.06293	4.67645	1.07719
Rep2-4h MJ	21.4088		26.5153	5.10653		-1.7905	3.45935
Rep3-4h MJ	21.9314		26.3671	4.43575		-2.46129	5.50709
Rep1-0h MJ	16.0714	3G783300312	24.6587	8.58724	8.61855	-0.0313072	1.02194	1.00019	0.0240424
Rep2-0h MJ	16.0594		24.7154	8.656		0.0374527	0.974374
Rep3-0h MJ	16.0986		24.711	8.6124		-0.00614548	1.00427
Rep1-2h MJ	16.2546		22.895	6.64033		-1.97821	3.94005	3.83412	0.283636
Rep2-2h MJ	16.1385		22.9444	6.80594		-1.8126	3.51276
Rep3-2h MJ	16.153		22.7538	6.60079		-2.01776	4.04954
Rep1-4h MJ	17.7385		24.2534	6.51493		-2.10362	4.29786	4.02284	0.79268
Rep2-4h MJ	17.812		24.7847	6.97272		-1.64583	3.12928
Rep3-4h MJ	17.8949		24.2989	6.40399		-2.21455	4.64138
Rep1-0h MJ	16.0714	1G566842077	22.953	6.88154	6.86915	0.0123908	0.991448	1.00069	0.0458038
Rep2-0h MJ	16.0594		22.9871	6.92772		0.0585677	0.960217
Rep3-0h MJ	16.0986		22.8968	6.79819		-0.0709585	1.05041
Rep1-2h MJ	16.2546		22.2541	5.9995		-0.869651	1.82722	1.81203	0.0264709
Rep2-2h MJ	16.1385		22.1746	6.03609		-0.833062	1.78146
Rep3-2h MJ	16.153		22.1524	5.99936		-0.869794	1.8274
Rep1-4h MJ	17.7385		22.9157	5.17715		-1.69199	3.23103	3.28381	0.113556
Rep2-4h MJ	17.812		23.0002	5.18826		-1.68088	3.20625
Rep3-4h MJ	17.8949		22.9925	5.09762		-1.77153	3.41415
Rep1-0h MJ	19.8859	3G59906114	23.8039	3.91802	3.91119	0.00682449	0.995281	1.00677	0.143354
Rep2-0h MJ	19.5188		23.6317	4.11292		0.201725	0.86951
Rep3-0h MJ	19.9626		23.6653	3.70264		-0.208549	1.15553
Rep1-2h MJ	19.2925		22.0214	2.72883		-1.18236	2.26948	2.80562	0.515158
Rep2-2h MJ	19.9511		22.1412	2.1901		-1.72109	3.29686
Rep3-2h MJ	20.0733		22.4733	2.39996		-1.51123	2.85054
Rep1-4h MJ	21.7536		24.5426	2.78902		-1.12217	2.17675	2.34546	0.511771
Rep2-4h MJ	21.4088		24.3644	2.95562		-0.955574	1.93935
Rep3-4h MJ	21.9314		24.2964	2.36508		-1.54611	2.92029
Rep1-0h MJ	20.7618	6G211595345	27.3975	6.63571	7.2581	-0.622388	1.53942	1.05169	0.425908
Rep2-0h MJ	19.9699		27.4415	7.47154		0.213441	0.862478
Rep3-0h MJ	19.4587		27.1258	7.66705		0.408948	0.753173
Rep1-2h MJ	18.9883		28.3049	9.31659		2.0585	0.240066	0.24389	0.0439313
Rep2-2h MJ	19.278		28.3239	9.04593		1.78783	0.289608
Rep3-2h MJ	19.0932		28.6589	9.56571		2.30761	0.201995
Rep1-4h MJ	21.915		28.4797	6.56468		-0.693422	1.61711	1.50298	0.116824
Rep2-4h MJ	22.062		28.7273	6.66529		-0.592813	1.50818
Rep3-4h MJ	21.8358		28.6255	6.78963		-0.468469	1.38364
Rep1-0h MJ	15.0968	9G91809807	17.2388	2.14198	2.34658	-0.204595	1.15236	1.00732	0.14782
Rep2-0h MJ	14.649		17.2184	2.56942		0.222849	0.856872
Rep3-0h MJ	14.8974		17.2257	2.32832		-0.0182536	1.01273
Rep1-2h MJ	15.434		15.0964	-0.337605		-2.68418	6.42715	5.97211	0.435568
Rep2-2h MJ	15.6731		15.5449	-0.128265		-2.47484	5.55906
Rep3-2h MJ	15.7936		15.5721	-0.221485		-2.56806	5.93012
Rep1-4h MJ	17.0634		16.1805	-0.882915		-3.22949	9.37937	9.32788	2.06343
Rep2-4h MJ	16.7925		16.2833	-0.509254		-2.85583	7.2392
Rep3-4h MJ	17.1467		15.9867	-1.15996		-3.50654	11.3651
Rep1-0h MJ	15.0968	9G675907825	17.6723	2.57548	2.75506	-0.179578	1.13255	1.00436	0.116026
Rep2-0h MJ	14.649		17.5456	2.89662		0.141555	0.906541
Rep3-0h MJ	14.8974		17.6905	2.79309		0.0380227	0.973989
Rep1-2h MJ	15.434		15.9434	0.509438		-2.24562	4.74242	4.72109	0.146696
Rep2-2h MJ	15.6731		16.2376	0.56448		-2.19058	4.5649
Rep3-2h MJ	15.7936		16.2689	0.475307		-2.27975	4.85595
Rep1-4h MJ	17.0634		17.0287	-0.0346317		-2.78969	6.91483	6.8958	0.754822
Rep2-4h MJ	16.7925		16.9313	0.13879		-2.61627	6.13164
Rep3-4h MJ	17.1467		16.968	-0.178684		-2.93375	7.64092
Rep1-0h MJ	19.8859	1G841349060	23.2802	3.39431	3.46876	-0.0744546	1.05296	1.0087	0.158378
Rep2-0h MJ	19.5188		23.2513	3.73255		0.263787	0.832899
Rep3-0h MJ	19.9626		23.242	3.27943		-0.189332	1.14024
Rep1-2h MJ	19.2925		21.872	2.57949		-0.889278	1.85225	2.65789	0.703123
Rep2-2h MJ	19.9511		21.8477	1.89657		-1.5722	2.97357
Rep3-2h MJ	20.0733		21.8877	1.8144		-1.65436	3.14784
Rep1-4h MJ	21.7536		24.1923	2.43869		-1.03007	2.04213	1.83806	0.210618
Rep2-4h MJ	21.4088		24.1802	2.77148		-0.697286	1.62145
Rep3-4h MJ	21.9314		24.5121	2.58078		-0.887987	1.85059
